# Supplementary material for: Innate Immune Evasion of Porcine Epidemic Diarrhea Virus Through miRNA-193a-5p/IL22/pBD1 Pathway in Intestinal Epithelium
Source: Transbound Emerg Dis. 2025 Nov 11;2025:7421187. doi: 10.1155/tbed/7421187 (PMC12626695; doi:10.1155/tbed/7421187)
Supplement: Supporting Information 2 — Supplement Data S2: In Supplement Data S2, we obtained information on a total of 463 miRNAs in exosomes derived from IPEC, of which 427 were known and 36 were novel miRNAs. The title “Supplement Data S2” refers to the file containing the total number of miRNAs obtained. Files starting with “Known” represent the known miRNAs, while those starting with “mock” and “PEDV” correspond to the information of novel miRNAs in the two respective groups. [file 7421187.f2.zip]

Archive with 10 entries (9 files):
- Supplement data 2/
- __MACOSX/._Supplement data 2
- Supplement data 2/Known miRNAs.xls
- __MACOSX/Supplement data 2/._Known miRNAs.xls
- Supplement data 2/PEDV group new miRNA.xls
- __MACOSX/Supplement data 2/._PEDV group new miRNA.xls
- Supplement data 2/all_miRNA_expression.xls
- __MACOSX/Supplement data 2/._all_miRNA_expression.xls
- Supplement data 2/Mock group new miRNA.xls
- __MACOSX/Supplement data 2/._Mock group new miRNA.xls
