# Supplementary material for: Innate Immune Evasion of Porcine Epidemic Diarrhea Virus Through miRNA-193a-5p/IL22/pBD1 Pathway in Intestinal Epithelium
Source: Transbound Emerg Dis. 2025 Nov 11;2025:7421187. doi: 10.1155/tbed/7421187 (PMC12626695; doi:10.1155/tbed/7421187)
Supplement: Supporting Information 2 — Supplement Data S2: In Supplement Data S2, we obtained information on a total of 463 miRNAs in exosomes derived from IPEC, of which 427 were known and 36 were novel miRNAs. The title “Supplement Data S2” refers to the file containing the total number of miRNAs obtained. Files starting with “Known” represent the known miRNAs, while those starting with “mock” and “PEDV” correspond to the information of novel miRNAs in the two respective groups. [file 7421187.f2.zip › Supplement data 2/Known miRNAs.xls]

miRNA_id	kongbaizu_count	waimiti_count
ssc-miR-96-5p	14	18
ssc-miR-10386	1	0
ssc-miR-199b-5p	0	0
ssc-miR-1224	0	0
ssc-miR-4338	0	0
ssc-miR-4334-3p	9	7
ssc-miR-9814-3p	0	0
ssc-miR-328	9	7
ssc-miR-124a	0	0
ssc-miR-9-2	0	0
ssc-miR-126-5p	40	23
ssc-miR-133a-5p	0	0
ssc-miR-141	35	27
ssc-miR-145-5p	0	0
ssc-miR-196b-5p	28	40
ssc-miR-224	0	0
ssc-miR-769-3p	5	1
ssc-miR-204	0	0
ssc-miR-206	9	4
ssc-miR-26b-3p	0	0
ssc-miR-186-3p	0	1
ssc-miR-361-5p	131	165
ssc-miR-30c-1-3p	0	4
ssc-miR-24-1-5p	0	0
ssc-miR-1285	0	0
ssc-miR-296-5p	17	10
ssc-miR-545-5p	0	0
ssc-miR-205	2	2
ssc-miR-326	0	0
ssc-miR-331-3p	2	0
ssc-miR-31	99	86
ssc-miR-9831-3p	0	0
ssc-miR-340	8	19
ssc-miR-9851-3p	7	2
ssc-miR-1296-3p	0	0
ssc-miR-9852-3p	0	0
ssc-miR-148a-5p	0	0
ssc-miR-9807-5p	0	0
ssc-miR-365-5p	3	1
ssc-miR-150	0	0
ssc-miR-9839-5p	0	0
ssc-let-7g	192	192
ssc-miR-9824-5p	0	0
ssc-miR-490-5p	9	7
ssc-miR-6782-3p	0	1
ssc-miR-23b	8	17
ssc-miR-2320-3p	0	3
ssc-miR-28-3p	64	65
ssc-miR-7139-3p	1	0
ssc-miR-9862-3p	0	0
ssc-miR-9810-3p	1	0
ssc-miR-129b	12	4
ssc-miR-320	50	18
ssc-miR-17-5p	70	24
ssc-miR-199a-3p	12	2
ssc-miR-193a-3p	0	0
ssc-miR-296-3p	20	18
ssc-miR-140-5p	0	0
ssc-miR-181d-3p	0	0
ssc-miR-670	0	0
ssc-miR-105-2	0	0
ssc-miR-144	0	0
ssc-miR-181c	0	0
ssc-miR-490-3p	26	24
ssc-miR-9816-3p	0	0
ssc-miR-375	0	0
ssc-miR-29a-3p	1938	1419
ssc-miR-9812-3p	0	0
ssc-miR-374a-5p	11	35
ssc-miR-19a	213	152
ssc-miR-194b-5p	0	0
ssc-miR-128	652	390
ssc-miR-148a-3p	10	3
ssc-let-7a	321	641
ssc-miR-423-3p	27	14
ssc-miR-423-5p	121	55
ssc-miR-381-5p	0	0
ssc-miR-32	19	9
ssc-miR-9827-5p	0	0
ssc-miR-362	0	0
ssc-let-7c	250	289
ssc-miR-185	78	74
ssc-miR-129a-3p	0	0
ssc-miR-1306-3p	1	0
ssc-miR-98	49	91
ssc-miR-9832-3p	0	0
ssc-miR-190a	0	1
ssc-miR-9858-5p	0	0
ssc-miR-9828-3p	0	0
ssc-miR-9855-5p	0	0
ssc-miR-339	2	2
ssc-miR-708-3p	0	0
ssc-miR-450a	0	0
ssc-miR-10388	35	24
ssc-miR-217	0	0
ssc-miR-218-3p	0	0
ssc-miR-215	5	0
ssc-miR-30e-3p	13	14
ssc-miR-7144-3p	0	0
ssc-miR-196b-3p	0	0
ssc-miR-9857-5p	0	0
ssc-miR-29a-5p	0	0
ssc-miR-425-3p	6	4
ssc-miR-6529	43	23
ssc-miR-143-5p	0	0
ssc-miR-142-3p	28	14
ssc-miR-9792-5p	0	0
ssc-miR-194a-3p	0	5
ssc-miR-335	603	403
ssc-miR-676-5p	0	0
ssc-miR-199b-3p	7	0
ssc-miR-9854-5p	0	0
ssc-miR-216	0	0
ssc-miR-151-3p	0	0
ssc-miR-7138-3p	0	2
ssc-miR-208b	2	0
ssc-miR-30d	164	57
ssc-miR-9836-3p	0	0
ssc-miR-146a-3p	0	0
ssc-miR-9802-3p	0	0
ssc-miR-545-3p	0	0
ssc-miR-9848-3p	0	0
ssc-miR-101	80	91
ssc-miR-2483	0	1
ssc-miR-451	42	3
ssc-miR-486	0	1
ssc-miR-133b	0	0
ssc-miR-532-3p	6	3
ssc-miR-136-5p	0	0
ssc-miR-130b-5p	0	0
ssc-miR-491	1	1
ssc-miR-1343	12	6
ssc-miR-9837-5p	0	0
ssc-miR-143-3p	6	2
ssc-miR-325	0	0
ssc-miR-9850-5p	0	0
ssc-miR-155-3p	0	0
ssc-miR-500-5p	2	4
ssc-miR-425-5p	29	10
ssc-miR-221-3p	1399	951
ssc-miR-122-3p	0	0
ssc-miR-191	518	328
ssc-miR-133a-3p	1	1
ssc-miR-802	0	0
ssc-miR-195	21	21
ssc-miR-1468	2	0
ssc-miR-7137-5p	1	0
ssc-miR-100	53	26
ssc-miR-30a-5p	47	51
ssc-miR-9842-5p	0	0
ssc-miR-1	0	0
ssc-miR-95	1	1
ssc-miR-16	3578	2495
ssc-miR-27b-5p	0	0
ssc-miR-148b-5p	2	0
ssc-miR-421-5p	0	0
ssc-miR-9833-5p	0	0
ssc-miR-130a	39	18
ssc-miR-574-5p	4	1
ssc-miR-10b	655	433
ssc-miR-1839-5p	1	1
ssc-miR-582-5p	0	1
ssc-miR-9853-5p	0	0
ssc-miR-145-3p	0	0
ssc-miR-140-3p	0	0
ssc-miR-9847-3p	0	0
ssc-miR-187	2	4
ssc-miR-9799-3p	0	0
ssc-miR-7140-5p	0	0
ssc-miR-383	3	0
ssc-miR-504	0	0
ssc-miR-455-3p	0	1
ssc-miR-9846-3p	0	0
ssc-miR-7135-5p	0	0
ssc-miR-199a-5p	1	0
ssc-miR-9860-5p	0	0
ssc-miR-376c	0	0
ssc-miR-345-5p	1	2
ssc-miR-105-1	0	0
ssc-miR-1307	0	0
ssc-miR-99b	46	31
ssc-miR-9843-3p	62	74
ssc-miR-9784-5p	0	0
ssc-miR-9794-3p	0	0
ssc-miR-9840-3p	0	0
ssc-miR-29b	118	159
ssc-miR-10382	0	0
ssc-miR-18a	12	19
ssc-miR-450b-5p	0	0
ssc-miR-190b	3	5
ssc-miR-107	8	9
ssc-miR-135	0	0
ssc-miR-92b-5p	2	1
ssc-miR-2366	1	1
ssc-miR-136-3p	1	1
ssc-miR-338	4	3
ssc-miR-450c-3p	0	0
ssc-miR-7136-3p	0	0
ssc-miR-1271-3p	0	0
ssc-miR-1296-5p	0	0
ssc-miR-9821-5p	0	0
ssc-let-7i-5p	67	48
ssc-miR-92b-3p	7	3
ssc-miR-378	13	11
ssc-miR-9791-3p	0	0
ssc-miR-181d-5p	0	0
ssc-miR-9819-5p	0	0
ssc-miR-28-5p	0	1
ssc-miR-652	0	0
ssc-miR-26a	0	0
ssc-miR-9841-3p	0	0
ssc-miR-126-3p	93	86
ssc-miR-450b-3p	0	0
ssc-miR-7143-5p	0	0
ssc-miR-9788-3p	0	0
ssc-miR-615	1	0
ssc-miR-671-5p	8	9
ssc-miR-9856-3p	0	0
ssc-miR-30c-5p	1	3
ssc-miR-142-5p	3	0
ssc-miR-10390	0	0
ssc-miR-99a-3p	0	0
ssc-miR-7141-3p	0	0
ssc-miR-30a-3p	24	22
ssc-miR-10a-5p	1382	884
ssc-miR-127	1	0
ssc-let-7f-5p	625	906
ssc-miR-146a-5p	23	59
ssc-miR-9835-3p	0	0
ssc-miR-181a	0	0
ssc-miR-582-3p	0	1
ssc-miR-219a	0	0
ssc-miR-221-5p	1	0
ssc-miR-130b-3p	34	30
ssc-miR-505	4	2
ssc-miR-9789-3p	0	0
ssc-miR-122-5p	4	4
ssc-miR-9	0	3
ssc-miR-9813-5p	0	0
ssc-miR-628-3p	3	7
ssc-miR-2320-5p	28	15
ssc-miR-542-5p	0	0
ssc-miR-9861-5p	0	0
ssc-miR-497	81	40
ssc-miR-15b	110	77
ssc-miR-9818-3p	0	0
ssc-miR-345-3p	13	12
ssc-miR-4331-5p	1	0
ssc-miR-19b	659	488
ssc-miR-183	64	56
ssc-miR-193a-5p	21	3
ssc-miR-200b	228	230
ssc-miR-106a	0	0
ssc-miR-9801-5p	0	0
ssc-miR-1249	0	0
ssc-miR-421-3p	50	24
ssc-miR-381-3p	0	0
ssc-miR-493-3p	0	1
ssc-miR-17-3p	0	3
ssc-miR-186-5p	237	174
ssc-miR-214-5p	0	0
ssc-miR-7141-5p	0	0
ssc-miR-27b-3p	681	956
ssc-miR-10383	0	0
ssc-miR-1839-3p	0	0
ssc-miR-7140-3p	0	0
ssc-miR-210	578	254
ssc-miR-365-3p	81	57
ssc-miR-196a	0	3
ssc-miR-1271-5p	8	2
ssc-miR-99a-5p	2	1
ssc-miR-9838-5p	0	0
ssc-miR-138	0	0
ssc-miR-7857-3p	0	0
ssc-miR-9785-5p	0	0
ssc-miR-9797-3p	0	0
ssc-miR-9826-5p	0	0
ssc-miR-7-3p	1	1
ssc-miR-9809-3p	0	0
ssc-miR-21-3p	62	59
ssc-miR-4334-5p	0	0
ssc-miR-363	0	0
ssc-miR-9796-3p	0	0
ssc-miR-202-5p	3	0
ssc-miR-9808-3p	0	0
ssc-miR-7142-3p	0	0
ssc-miR-330	0	0
ssc-miR-218	0	0
ssc-miR-9804-5p	0	0
ssc-miR-10a-3p	176	66
ssc-miR-20b	0	0
ssc-miR-935	3	3
ssc-miR-9787-3p	0	0
ssc-miR-34c	0	0
ssc-miR-9825-5p	0	0
ssc-miR-9806-5p	0	0
ssc-miR-9830-5p	0	0
ssc-miR-499-5p	11	3
ssc-miR-9817-5p	0	0
ssc-miR-2411	0	1
ssc-miR-4331-3p	0	0
ssc-miR-9820-5p	3	1
ssc-miR-9834-5p	0	0
ssc-miR-10387	0	0
ssc-miR-7135-3p	0	0
ssc-miR-429	625	500
ssc-miR-30e-5p	262	164
ssc-miR-378b-3p	0	0
ssc-miR-7144-5p	1	2
ssc-miR-7137-3p	0	0
ssc-miR-532-5p	590	371
ssc-miR-499-3p	0	0
ssc-miR-9805-3p	0	0
ssc-miR-194b-3p	0	0
ssc-miR-27a	2518	2332
ssc-miR-20a-5p	257	217
ssc-miR-660	439	222
ssc-miR-9811-5p	0	0
ssc-miR-371-5p	0	0
ssc-miR-222	100	55
ssc-miR-139-5p	16	30
ssc-miR-7136-5p	0	0
ssc-miR-9815-3p	0	0
ssc-miR-9793-5p	0	0
ssc-miR-7134-3p	9	15
ssc-miR-26b-5p	0	0
ssc-miR-7139-5p	1	0
ssc-miR-202-3p	0	0
ssc-miR-9845-5p	0	0
ssc-miR-132	0	0
ssc-miR-574-3p	11	10
ssc-miR-1842	15	4
ssc-miR-671-3p	0	0
ssc-miR-223	8	1
ssc-miR-769-5p	17	10
ssc-miR-9-1	0	0
ssc-miR-676-3p	2	0
ssc-miR-9844-3p	0	0
ssc-miR-432-5p	2	0
ssc-miR-9803-5p	0	0
ssc-let-7d-5p	39	43
ssc-miR-6516	0	0
ssc-miR-137	0	0
ssc-miR-24-2-5p	0	0
ssc-miR-454	19	27
ssc-miR-9790-3p	0	0
ssc-miR-9823-5p	0	0
ssc-let-7f-3p	4	0
ssc-miR-10391	1	0
ssc-miR-376a-3p	0	0
ssc-miR-10384	0	0
ssc-miR-9829-5p	0	0
ssc-miR-9798-3p	0	0
ssc-miR-339-3p	0	0
ssc-miR-493-5p	0	0
ssc-miR-30b-5p	50	48
ssc-miR-184	45	23
ssc-miR-324	2	3
ssc-miR-212	0	0
ssc-miR-23a	1723	1305
ssc-miR-181b	2	1
ssc-miR-146b	0	0
ssc-miR-92a	260	180
ssc-miR-376a-5p	0	0
ssc-miR-9795-3p	0	0
ssc-miR-30c-3p	0	0
ssc-miR-1306-5p	4	0
ssc-miR-10389	0	0
ssc-miR-551a	3	1
ssc-miR-452	0	0
ssc-miR-125a	45	65
ssc-miR-9800-3p	0	0
ssc-miR-218-5p	0	0
ssc-miR-20a-3p	0	2
ssc-miR-24-3p	783	450
ssc-miR-7143-3p	0	0
ssc-miR-489	1	5
ssc-miR-21-5p	10437	9258
ssc-miR-30b-3p	1	0
ssc-miR-374b-5p	7	3
ssc-miR-744	10	7
ssc-miR-361-3p	3	5
ssc-miR-7-5p	81	91
ssc-miR-542-3p	0	0
ssc-miR-1388	0	0
ssc-miR-214-3p	0	0
ssc-miR-129a-5p	1	1
ssc-let-7d-3p	32	14
ssc-miR-374b-3p	2	0
ssc-miR-194a-5p	47	45
ssc-miR-500-3p	15	5
ssc-miR-29c	496	347
ssc-miR-9822-3p	0	0
ssc-miR-7138-5p	0	0
ssc-miR-125b	509	522
ssc-miR-628-5p	11	8
ssc-miR-4337	0	0
ssc-miR-455-5p	0	0
ssc-let-7i-3p	2	7
ssc-miR-139-3p	0	3
ssc-miR-219b-3p	0	0
ssc-miR-7134-5p	0	0
ssc-miR-7142-5p	0	0
ssc-miR-103	176	178
ssc-miR-218b	1	1
ssc-let-7e	43	94
ssc-miR-152	302	163
ssc-miR-374a-3p	1	4
ssc-miR-15a	0	0
ssc-miR-339-5p	52	34
ssc-miR-149	2	0
ssc-miR-664-5p	1	1
ssc-miR-9849-5p	0	0
ssc-miR-192	290	167
ssc-miR-182	65	61
ssc-miR-450c-5p	0	0
ssc-miR-708-5p	2	5
ssc-miR-151-5p	0	0
ssc-miR-18b	0	0
ssc-miR-874	0	0
ssc-miR-9786-3p	0	0
ssc-miR-9859-3p	0	0
ssc-miR-331-5p	0	0
ssc-miR-148b-3p	473	262
ssc-miR-432-3p	0	0
ssc-miR-664-3p	0	0
ssc-miR-155-5p	69	61
