# Supplementary material for: Innate Immune Evasion of Porcine Epidemic Diarrhea Virus Through miRNA-193a-5p/IL22/pBD1 Pathway in Intestinal Epithelium
Source: Transbound Emerg Dis. 2025 Nov 11;2025:7421187. doi: 10.1155/tbed/7421187 (PMC12626695; doi:10.1155/tbed/7421187)
Supplement: Supporting Information 2 — Supplement Data S2: In Supplement Data S2, we obtained information on a total of 463 miRNAs in exosomes derived from IPEC, of which 427 were known and 36 were novel miRNAs. The title “Supplement Data S2” refers to the file containing the total number of miRNAs obtained. Files starting with “Known” represent the known miRNAs, while those starting with “mock” and “PEDV” correspond to the information of novel miRNAs in the two respective groups. [file 7421187.f2.zip › Supplement data 2/PEDV group new miRNA.xls]

miRNA id	Chromosome	Start	End	Orientation	Abundance	Sequence	sRNA length	# Genomic Hits	Hairpin Length	Hairpin % G/C content	Minimum Free Energy	Adjusted MFE	miRNA*	miRBaseID	pVal
novel.1	1 dna:chromosome chromosome:Sscrofa10.2:1:1:315321322:1 REF	57721736	57721758	- [Negative strand]	14	TGTAAACATCCTACACTCTCAGC	23	3	79	46.83544	-30.04	-38.02532	NO	N/A	0.019802
novel.2	1 dna:chromosome chromosome:Sscrofa10.2:1:1:315321322:1 REF	141140251	141140270	- [Negative strand]	10	GGTTCGAATCCGAGTCACGG	20	7	104	55.76923	-40.2	-38.653847	NO	N/A	0.039604
novel.3	1 dna:chromosome chromosome:Sscrofa10.2:1:1:315321322:1 REF	163251164	163251181	+ [Positive strand]	11	GGCTGGGCGCGCGCCGCG	18	3	62	83.870964	-40	-64.51613	NO	N/A	0.019802
novel.4	1 dna:chromosome chromosome:Sscrofa10.2:1:1:315321322:1 REF	212651437	212651459	- [Negative strand]	79	TGGAAGACTAGTGATTTTGTTGT	23	3	176	61.93182	-76.5	-43.465908	NO	N/A	0.009901
novel.7	10 dna:chromosome chromosome:Sscrofa10.2:10:1:79102373:1 REF	35113363	35113385	+ [Positive strand]	79	TGGAAGACTAGTGATTTTGTTGT	23	3	108	41.666664	-47.3	-43.796295	NO	N/A	0.009901
novel.8	13 dna:chromosome chromosome:Sscrofa10.2:13:1:218635234:1 REF	54570821	54570838	+ [Positive strand]	22	ACGCTTCCTATTGGTCTT	18	2	79	39.240505	-22.1	-27.974684	NO	N/A	0.009901
novel.9	13 dna:chromosome chromosome:Sscrofa10.2:13:1:218635234:1 REF	108388297	108388316	+ [Positive strand]	61	TAGCAGCACGTAAATATTGG	20	2	87	37.931034	-37.5	-43.103447	NO	N/A	0.009901
novel.10	13 dna:chromosome chromosome:Sscrofa10.2:13:1:218635234:1 REF	199063392	199063414	+ [Positive strand]	19	ACCCCTATCACAATTAGCATTAA	23	2	65	40	-21	-32.307693	NO	N/A	0.009901
novel.12	14 dna:chromosome chromosome:Sscrofa10.2:14:1:153851969:1 REF	64690606	64690623	+ [Positive strand]	11	AGGTGCTGGTGGAGATGA	18	2	113	65.486725	-48.7	-43.097347	NO	N/A	0.019802
novel.13	15 dna:chromosome chromosome:Sscrofa10.2:15:1:157681621:1 REF	153590917	153590934	- [Negative strand]	14	GACGAGGTGGCCGAGTGG	18	12	186	48.924732	-62.8	-33.763443	NO	N/A	0.039604
novel.15	3 dna:chromosome chromosome:Sscrofa10.2:3:1:144787322:1 REF	726720	726740	+ [Positive strand]	31	TCCCTGTCCTCCAGGAGCTCA	21	4	82	69.51219	-45.9	-55.97561	NO	N/A	0.009901
novel.18	6 dna:chromosome chromosome:Sscrofa10.2:6:1:157765593:1 REF	68135306	68135323	+ [Positive strand]	569	GTGGCACAGGCCAGGGGG	18	3	106	61.32075	-49.8	-46.981133	NO	N/A	0.019802
novel.19	6 dna:chromosome chromosome:Sscrofa10.2:6:1:157765593:1 REF	113847976	113847993	- [Negative strand]	12	GGCGGGGCCCGGTGGGGG	18	2	109	88.073395	-92.1	-84.495415	NO	N/A	0.009901
novel.20	6 dna:chromosome chromosome:Sscrofa10.2:6:1:157765593:1 REF	157473643	157473665	- [Negative strand]	14	TGTAAACATCCTACACTCTCAGC	23	3	87	55.172413	-33.7	-38.735634	NO	N/A	0.019802
novel.21	7 dna:chromosome chromosome:Sscrofa10.2:7:1:134764511:1 REF	23048123	23048140	+ [Positive strand]	18	AGGATTTGAACCTGCGCG	18	1	90	51.111115	-34.9	-38.77778	NO	N/A	0.009901
novel.23	7 dna:chromosome chromosome:Sscrofa10.2:7:1:134764511:1 REF	24482541	24482558	+ [Positive strand]	15	GGTAGCGTGGCCGAGCGG	18	10	68	58.823532	-28.7	-42.205883	NO	N/A	0.019802
novel.27	9 dna:chromosome chromosome:Sscrofa10.2:9:1:153670197:1 REF	7464752	7464769	+ [Positive strand]	15	CTCCTGGCTGGCTCGCCA	18	4	76	67.10526	-38.8	-51.05263	NO	N/A	0.009901
novel.28	GL892815.1 dna:scaffold scaffold:Sscrofa10.2:GL892815.1:1:70817:1 REF	39693	39715	+ [Positive strand]	79	TGGAAGACTAGTGATTTTGTTGT	23	3	84	46.42857	-40.2	-47.857143	NO	N/A	0.009901
novel.29	GL892871.2 dna:scaffold scaffold:Sscrofa10.2:GL892871.2:1:56517:1 REF	56020	56039	+ [Positive strand]	13	TTCAAGTAATTCAGGATAGG	20	1	65	50.769234	-28.5	-43.846153	NO	N/A	0.009901
novel.33	GL896398.1 dna:scaffold scaffold:Sscrofa10.2:GL896398.1:1:34564:1 REF	4044	4061	+ [Positive strand]	52	AGAAAGGAGGTGATCCAG	18	1	89	53.932583	-35.3	-39.66292	NO	N/A	0.009901
novel.35	JH118804.1 dna:scaffold scaffold:Sscrofa10.2:JH118804.1:1:141760:1 REF	133231	133253	+ [Positive strand]	19	ACCCCTATCACAATTAGCATTAA	23	2	65	40	-21	-32.307693	NO	N/A	0.009901
novel.36	X dna:chromosome chromosome:Sscrofa10.2:X:1:144288218:1 REF	48632395	48632414	+ [Positive strand]	11	CATCCCTTGCATGGTGGAGG	20	1	84	58.333332	-38.6	-45.95238	NO	N/A	0.029703
