# Supplementary material for: Innate Immune Evasion of Porcine Epidemic Diarrhea Virus Through miRNA-193a-5p/IL22/pBD1 Pathway in Intestinal Epithelium
Source: Transbound Emerg Dis. 2025 Nov 11;2025:7421187. doi: 10.1155/tbed/7421187 (PMC12626695; doi:10.1155/tbed/7421187)
Supplement: Supporting Information 2 — Supplement Data S2: In Supplement Data S2, we obtained information on a total of 463 miRNAs in exosomes derived from IPEC, of which 427 were known and 36 were novel miRNAs. The title “Supplement Data S2” refers to the file containing the total number of miRNAs obtained. Files starting with “Known” represent the known miRNAs, while those starting with “mock” and “PEDV” correspond to the information of novel miRNAs in the two respective groups. [file 7421187.f2.zip › Supplement data 2/all_miRNA_expression.xls]

miRNA_id	kongbaizu_Tpm	waimiti_Tpm	kongbaizu_count	waimiti_count
ssc-let-7a	8076.50142536971	19733.419405443	321	641
ssc-let-7c	6290.10588939013	8896.95236475601	250	289
ssc-let-7d-3p	805.127340571703	430.996834189138	32	14
ssc-let-7d-5p	981.268195407884	1323.76359554669	39	43
ssc-let-7e	1081.88567930929	2893.8276232471	43	94
ssc-let-7f-3p	100.644265238614	0	4	0
ssc-let-7f-5p	15725.2513328067	27891.5283178976	625	906
ssc-let-7g	4830.79082476743	5910.7765404912	192	192
ssc-let-7i-3p	50.3221326193071	215.498417094569	2	7
ssc-let-7i-5p	1685.75127074097	1477.68690460283	67	48
ssc-miR-1	0	0	0	0
ssc-miR-100	1333.49634240582	800.418560339846	53	26
ssc-miR-101	2012.83174209786	2801.47942222939	80	91
ssc-miR-103	4428.24054515018	5479.77970630206	176	178
ssc-miR-10382	0	0	0	0
ssc-miR-10383	0	0	0	0
ssc-miR-10384	0	0	0	0
ssc-miR-10386	25.1476756410481	0	1	0
ssc-miR-10387	0	0	0	0
ssc-miR-10388	880.623930169269	738.843452301417	35	24
ssc-miR-10389	0	0	0	0
ssc-miR-10390	0	0	0	0
ssc-miR-10391	25.1476756410481	0	1	0
ssc-miR-105-1	0	0	0	0
ssc-miR-105-2	0	0	0	0
ssc-miR-106a	0	0	0	0
ssc-miR-107	201.288530477229	277.073525132998	8	9
ssc-miR-10a-3p	4428.24054515018	2031.83395486883	176	66
ssc-miR-10a-5p	34771.6830744761	27214.2599736346	1382	884
ssc-miR-10b	16480.0565407591	13330.0420006444	655	433
ssc-miR-122-3p	0	0	0	0
ssc-miR-122-5p	100.644265238614	123.150216076859	4	4
ssc-miR-1224	0	0	0	0
ssc-miR-1249	0	0	0	0
ssc-miR-124a	0	0	0	0
ssc-miR-125a	1132.20781192859	2001.06086188955	45	65
ssc-miR-125b	12806.6479848985	16069.9463148353	509	522
ssc-miR-126-3p	2339.91221345475	2647.52719109339	93	86
ssc-miR-126-5p	1006.41587104893	708.070359322136	40	23
ssc-miR-127	25.1476756410481	0	1	0
ssc-miR-1271-3p	0	0	0	0
ssc-miR-1271-5p	201.288530477229	61.5751080384293	8	2
ssc-miR-128	16404.5867324988	12006.2784050977	652	390
ssc-miR-1285	0	0	0	0
ssc-miR-1296-3p	0	0	0	0
ssc-miR-1296-5p	0	0	0	0
ssc-miR-129a-3p	0	0	0	0
ssc-miR-129a-5p	25.1476756410481	30.7730929792808	1	1
ssc-miR-129b	301.932795715843	123.150216076859	12	4
ssc-miR-1306-3p	25.1476756410481	0	1	0
ssc-miR-1306-5p	100.644265238614	0	4	0
ssc-miR-1307	0	0	0	0
ssc-miR-130a	981.268195407884	554.147050265996	39	18
ssc-miR-130b-3p	855.44947319101	923.568776416705	34	30
ssc-miR-130b-5p	0	0	0	0
ssc-miR-132	0	0	0	0
ssc-miR-133a-3p	25.1476756410481	30.7730929792808	1	1
ssc-miR-133a-5p	0	0	0	0
ssc-miR-133b	0	0	0	0
ssc-miR-1343	301.932795715843	184.725324115288	12	6
ssc-miR-135	0	0	0	0
ssc-miR-136-3p	25.1476756410481	30.7730929792808	1	1
ssc-miR-136-5p	0	0	0	0
ssc-miR-137	0	0	0	0
ssc-miR-138	0	0	0	0
ssc-miR-1388	0	0	0	0
ssc-miR-139-3p	0	92.3482010177101	0	3
ssc-miR-139-5p	402.577060954457	923.568776416705	16	30
ssc-miR-140-3p	0	0	0	0
ssc-miR-140-5p	0	0	0	0
ssc-miR-141	880.623930169269	831.191653319127	35	27
ssc-miR-142-3p	704.483075333089	430.996834189138	28	14
ssc-miR-142-5p	75.4698082603553	0	3	0
ssc-miR-143-3p	150.966397857921	61.5751080384293	6	2
ssc-miR-143-5p	0	0	0	0
ssc-miR-144	0	0	0	0
ssc-miR-145-3p	0	0	0	0
ssc-miR-145-5p	0	0	0	0
ssc-miR-1468	50.3221326193071	0	2	0
ssc-miR-146a-3p	0	0	0	0
ssc-miR-146a-5p	578.691134453427	1816.33553777426	23	59
ssc-miR-146b	0	0	0	0
ssc-miR-148a-3p	251.610663096536	92.3482010177101	10	3
ssc-miR-148a-5p	0	0	0	0
ssc-miR-148b-3p	11900.8763790882	8065.76071143689	473	262
ssc-miR-148b-5p	50.3221326193071	0	2	0
ssc-miR-149	50.3221326193071	0	2	0
ssc-miR-150	0	0	0	0
ssc-miR-151-3p	0	0	0	0
ssc-miR-151-5p	0	0	0	0
ssc-miR-152	7598.4545561549	5018.00977913364	302	163
ssc-miR-155-3p	0	0	0	0
ssc-miR-155-5p	1736.07340336028	1877.91064581269	69	61
ssc-miR-15a	0	0	0	0
ssc-miR-15b	2767.63695005026	2370.48258804026	110	77
ssc-miR-16	90023.9384982659	76809.4376217258	3578	2495
ssc-miR-17-3p	0	92.3482010177101	0	3
ssc-miR-17-5p	1761.22107900133	738.843452301417	70	24
ssc-miR-181a	0	0	0	0
ssc-miR-181b	50.3221326193071	30.7730929792808	2	1
ssc-miR-181c	0	0	0	0
ssc-miR-181d-3p	0	0	0	0
ssc-miR-181d-5p	0	0	0	0
ssc-miR-182	1635.42913812167	1877.91064581269	65	61
ssc-miR-183	1610.25468114341	1723.98733675655	64	56
ssc-miR-1839-3p	0	0	0	0
ssc-miR-1839-5p	25.1476756410481	30.7730929792808	1	1
ssc-miR-184	1132.20781192859	708.070359322136	45	23
ssc-miR-1842	377.402603976198	123.150216076859	15	4
ssc-miR-185	1962.50960947856	2278.10546494268	78	74
ssc-miR-186-3p	0	30.7730929792808	0	1
ssc-miR-186-5p	5963.02541803324	5356.65841230507	237	174
ssc-miR-187	50.3221326193071	123.150216076859	2	4
ssc-miR-18a	301.932795715843	584.920143245277	12	19
ssc-miR-18b	0	0	0	0
ssc-miR-190a	0	30.7730929792808	0	1
ssc-miR-190b	75.4698082603553	153.923309056139	3	5
ssc-miR-191	13033.0841910168	10097.5946663057	518	328
ssc-miR-192	7296.52176043906	5141.1599952105	290	167
ssc-miR-193a-3p	0	0	0	0
ssc-miR-193a-5p	528.369001834119	92.3482010177101	21	3
ssc-miR-194a-3p	0	153.923309056139	0	5
ssc-miR-194a-5p	1182.5299445479	1385.33870358512	47	45
ssc-miR-194b-3p	0	0	0	0
ssc-miR-194b-5p	0	0	0	0
ssc-miR-195	528.369001834119	646.495251283706	21	21
ssc-miR-196a	0	92.3482010177101	0	3
ssc-miR-196b-3p	0	0	0	0
ssc-miR-196b-5p	704.483075333089	1231.41539452898	28	40
ssc-miR-199a-3p	301.932795715843	61.5751080384293	12	2
ssc-miR-199a-5p	25.1476756410481	0	1	0
ssc-miR-199b-3p	176.11407349897	0	7	0
ssc-miR-199b-5p	0	0	0	0
ssc-miR-19a	5359.15982660155	4679.36114596222	213	152
ssc-miR-19b	16580.7008059977	15023.2562444217	659	488
ssc-miR-200b	5736.56243057775	7080.61682698176	228	230
ssc-miR-202-3p	0	0	0	0
ssc-miR-202-5p	75.4698082603553	0	3	0
ssc-miR-204	0	0	0	0
ssc-miR-205	50.3221326193071	61.5751080384293	2	2
ssc-miR-206	226.436206118277	123.150216076859	9	4
ssc-miR-208b	50.3221326193071	0	2	0
ssc-miR-20a-3p	0	61.5751080384293	0	2
ssc-miR-20a-5p	6466.2199628891	6680.42200785177	257	217
ssc-miR-20b	0	0	0	0
ssc-miR-21-3p	1559.9325485241	1816.33553777426	62	59
ssc-miR-21-5p	262599.17966086	285010.756121503	10437	9258
ssc-miR-210	14542.7213882588	7819.48920136304	578	254
ssc-miR-212	0	0	0	0
ssc-miR-214-3p	0	0	0	0
ssc-miR-214-5p	0	0	0	0
ssc-miR-215	125.791940879662	0	5	0
ssc-miR-216	0	0	0	0
ssc-miR-217	0	0	0	0
ssc-miR-218	0	0	0	0
ssc-miR-218-3p	0	0	0	0
ssc-miR-218-5p	0	0	0	0
ssc-miR-218b	25.1476756410481	30.7730929792808	1	1
ssc-miR-219a	0	0	0	0
ssc-miR-219b-3p	0	0	0	0
ssc-miR-221-3p	35199.4078110716	29276.8670214827	1399	951
ssc-miR-221-5p	25.1476756410481	0	1	0
ssc-miR-222	2516.05306829093	1693.1853216974	100	55
ssc-miR-223	201.288530477229	30.7730929792808	8	1
ssc-miR-224	0	0	0	0
ssc-miR-2320-3p	0	92.3482010177101	0	3
ssc-miR-2320-5p	704.483075333089	461.769927168418	28	15
ssc-miR-2366	25.1476756410481	30.7730929792808	1	1
ssc-miR-23a	43351.3790447016	40174.8802481283	1723	1305
ssc-miR-23b	201.288530477229	523.345035206848	8	17
ssc-miR-24-1-5p	0	0	0	0
ssc-miR-24-2-5p	0	0	0	0
ssc-miR-24-3p	19700.5926843831	13853.4159579311	783	450
ssc-miR-2411	0	30.7730929792808	0	1
ssc-miR-2483	0	30.7730929792808	0	1
ssc-miR-26a	0	0	0	0
ssc-miR-26b-3p	0	0	0	0
ssc-miR-26b-5p	0	0	0	0
ssc-miR-27a	63353.9045248006	71791.4278425922	2518	2332
ssc-miR-27b-3p	17134.2442648101	29430.7903305389	681	956
ssc-miR-27b-5p	0	0	0	0
ssc-miR-28-3p	1610.25468114341	2001.06086188955	64	65
ssc-miR-28-5p	0	30.7730929792808	0	1
ssc-miR-296-3p	503.221326193071	554.147050265996	20	18
ssc-miR-296-5p	427.724736595505	307.846618112279	17	10
ssc-miR-29a-3p	48760.8610039225	43684.4011076	1938	1419
ssc-miR-29a-5p	0	0	0	0
ssc-miR-29b	2968.92548052749	4894.85956305679	118	159
ssc-miR-29c	12479.5675135416	10682.514809551	496	347
ssc-miR-30a-3p	603.838810094475	677.268344262987	24	22
ssc-miR-30a-5p	1182.5299445479	1570.06402770041	47	51
ssc-miR-30b-3p	25.1476756410481	0	1	0
ssc-miR-30b-5p	1258.02653414547	1477.68690460283	50	48
ssc-miR-30c-1-3p	0	123.150216076859	0	4
ssc-miR-30c-3p	0	0	0	0
ssc-miR-30c-5p	25.1476756410481	92.3482010177101	1	3
ssc-miR-30d	4126.30774943434	1754.76042973583	164	57
ssc-miR-30e-3p	327.080471356891	430.996834189138	13	14
ssc-miR-30e-5p	6592.03868510597	5048.78287211293	262	164
ssc-miR-31	2490.87861131268	2647.52719109339	99	86
ssc-miR-32	478.046869214812	277.073525132998	19	9
ssc-miR-320	1258.02653414547	554.147050265996	50	18
ssc-miR-324	50.3221326193071	92.3482010177101	2	3
ssc-miR-325	0	0	0	0
ssc-miR-326	0	0	0	0
ssc-miR-328	226.436206118277	215.498417094569	9	7
ssc-miR-330	0	0	0	0
ssc-miR-331-3p	50.3221326193071	0	2	0
ssc-miR-331-5p	0	0	0	0
ssc-miR-335	15171.7346553315	12406.5021463075	603	403
ssc-miR-338	100.644265238614	92.3482010177101	4	3
ssc-miR-339	50.3221326193071	61.5751080384293	2	2
ssc-miR-339-3p	0	0	0	0
ssc-miR-339-5p	1308.34866676477	1046.6900704137	52	34
ssc-miR-340	201.288530477229	584.920143245277	8	19
ssc-miR-345-3p	327.080471356891	369.421726150708	13	12
ssc-miR-345-5p	25.1476756410481	61.5751080384293	1	2
ssc-miR-34c	0	0	0	0
ssc-miR-361-3p	75.4698082603553	153.923309056139	3	5
ssc-miR-361-5p	3296.00595188438	5079.58488717207	131	165
ssc-miR-362	0	0	0	0
ssc-miR-363	0	0	0	0
ssc-miR-365-3p	2038.00619907612	1754.76042973583	81	57
ssc-miR-365-5p	75.4698082603553	30.7730929792808	3	1
ssc-miR-371-5p	0	0	0	0
ssc-miR-374a-3p	25.1476756410481	123.150216076859	1	4
ssc-miR-374a-5p	276.758338737584	1077.49208547284	11	35
ssc-miR-374b-3p	50.3221326193071	0	2	0
ssc-miR-374b-5p	176.11407349897	92.3482010177101	7	3
ssc-miR-375	0	0	0	0
ssc-miR-376a-3p	0	0	0	0
ssc-miR-376a-5p	0	0	0	0
ssc-miR-376c	0	0	0	0
ssc-miR-378	327.080471356891	338.648633171427	13	11
ssc-miR-378b-3p	0	0	0	0
ssc-miR-381-3p	0	0	0	0
ssc-miR-381-5p	0	0	0	0
ssc-miR-383	75.4698082603553	0	3	0
ssc-miR-421-3p	1258.02653414547	738.843452301417	50	24
ssc-miR-421-5p	0	0	0	0
ssc-miR-423-3p	679.335399692041	430.996834189138	27	14
ssc-miR-423-5p	3044.42207012505	1693.1853216974	121	55
ssc-miR-425-3p	150.966397857921	123.150216076859	6	4
ssc-miR-425-5p	729.657532311348	307.846618112279	29	10
ssc-miR-429	15725.2513328067	15392.6779705724	625	500
ssc-miR-432-3p	0	0	0	0
ssc-miR-432-5p	50.3221326193071	0	2	0
ssc-miR-4331-3p	0	0	0	0
ssc-miR-4331-5p	25.1476756410481	0	1	0
ssc-miR-4334-3p	226.436206118277	215.498417094569	9	7
ssc-miR-4334-5p	0	0	0	0
ssc-miR-4337	0	0	0	0
ssc-miR-4338	0	0	0	0
ssc-miR-450a	0	0	0	0
ssc-miR-450b-3p	0	0	0	0
ssc-miR-450b-5p	0	0	0	0
ssc-miR-450c-3p	0	0	0	0
ssc-miR-450c-5p	0	0	0	0
ssc-miR-451	1056.73800366824	92.3482010177101	42	3
ssc-miR-452	0	0	0	0
ssc-miR-454	478.046869214812	831.191653319127	19	27
ssc-miR-455-3p	0	30.7730929792808	0	1
ssc-miR-455-5p	0	0	0	0
ssc-miR-486	0	30.7730929792808	0	1
ssc-miR-489	25.1476756410481	153.923309056139	1	5
ssc-miR-490-3p	654.160942713782	738.843452301417	26	24
ssc-miR-490-5p	226.436206118277	215.498417094569	9	7
ssc-miR-491	25.1476756410481	30.7730929792808	1	1
ssc-miR-493-3p	0	30.7730929792808	0	1
ssc-miR-493-5p	0	0	0	0
ssc-miR-497	2038.00619907612	1231.41539452898	81	40
ssc-miR-499-3p	0	0	0	0
ssc-miR-499-5p	276.758338737584	92.3482010177101	11	3
ssc-miR-500-3p	377.402603976198	153.923309056139	15	5
ssc-miR-500-5p	50.3221326193071	123.150216076859	2	4
ssc-miR-504	0	0	0	0
ssc-miR-505	100.644265238614	61.5751080384293	4	2
ssc-miR-532-3p	150.966397857921	92.3482010177101	6	3
ssc-miR-532-5p	14844.6541839747	11421.3582618524	590	371
ssc-miR-542-3p	0	0	0	0
ssc-miR-542-5p	0	0	0	0
ssc-miR-545-3p	0	0	0	0
ssc-miR-545-5p	0	0	0	0
ssc-miR-551a	75.4698082603553	30.7730929792808	3	1
ssc-miR-574-3p	276.758338737584	307.846618112279	11	10
ssc-miR-574-5p	100.644265238614	30.7730929792808	4	1
ssc-miR-582-3p	0	30.7730929792808	0	1
ssc-miR-582-5p	0	30.7730929792808	0	1
ssc-miR-615	25.1476756410481	0	1	0
ssc-miR-628-3p	75.4698082603553	215.498417094569	3	7
ssc-miR-628-5p	276.758338737584	246.27151007385	11	8
ssc-miR-6516	0	0	0	0
ssc-miR-652	0	0	0	0
ssc-miR-6529	1081.88567930929	708.070359322136	43	23
ssc-miR-660	11045.4269058972	6834.3453169079	439	222
ssc-miR-664-3p	0	0	0	0
ssc-miR-664-5p	25.1476756410481	30.7730929792808	1	1
ssc-miR-670	0	0	0	0
ssc-miR-671-3p	0	0	0	0
ssc-miR-671-5p	201.288530477229	277.073525132998	8	9
ssc-miR-676-3p	50.3221326193071	0	2	0
ssc-miR-676-5p	0	0	0	0
ssc-miR-6782-3p	0	30.7730929792808	0	1
ssc-miR-7-3p	25.1476756410481	30.7730929792808	1	1
ssc-miR-7-5p	2038.00619907612	2801.47942222939	81	91
ssc-miR-708-3p	0	0	0	0
ssc-miR-708-5p	50.3221326193071	153.923309056139	2	5
ssc-miR-7134-3p	226.436206118277	461.769927168418	9	15
ssc-miR-7134-5p	0	0	0	0
ssc-miR-7135-3p	0	0	0	0
ssc-miR-7135-5p	0	0	0	0
ssc-miR-7136-3p	0	0	0	0
ssc-miR-7136-5p	0	0	0	0
ssc-miR-7137-3p	0	0	0	0
ssc-miR-7137-5p	25.1476756410481	0	1	0
ssc-miR-7138-3p	0	61.5751080384293	0	2
ssc-miR-7138-5p	0	0	0	0
ssc-miR-7139-3p	25.1476756410481	0	1	0
ssc-miR-7139-5p	25.1476756410481	0	1	0
ssc-miR-7140-3p	0	0	0	0
ssc-miR-7140-5p	0	0	0	0
ssc-miR-7141-3p	0	0	0	0
ssc-miR-7141-5p	0	0	0	0
ssc-miR-7142-3p	0	0	0	0
ssc-miR-7142-5p	0	0	0	0
ssc-miR-7143-3p	0	0	0	0
ssc-miR-7143-5p	0	0	0	0
ssc-miR-7144-3p	0	0	0	0
ssc-miR-7144-5p	25.1476756410481	61.5751080384293	1	2
ssc-miR-744	251.610663096536	215.498417094569	10	7
ssc-miR-769-3p	125.791940879662	30.7730929792808	5	1
ssc-miR-769-5p	427.724736595505	307.846618112279	17	10
ssc-miR-7857-3p	0	0	0	0
ssc-miR-802	0	0	0	0
ssc-miR-874	0	0	0	0
ssc-miR-9	0	92.3482010177101	0	3
ssc-miR-9-1	0	0	0	0
ssc-miR-9-2	0	0	0	0
ssc-miR-92a	6541.71655248666	5541.35481434049	260	180
ssc-miR-92b-3p	176.11407349897	92.3482010177101	7	3
ssc-miR-92b-5p	50.3221326193071	30.7730929792808	2	1
ssc-miR-935	75.4698082603553	92.3482010177101	3	3
ssc-miR-95	25.1476756410481	30.7730929792808	1	1
ssc-miR-96-5p	352.25492833515	554.147050265996	14	18
ssc-miR-9784-5p	0	0	0	0
ssc-miR-9785-5p	0	0	0	0
ssc-miR-9786-3p	0	0	0	0
ssc-miR-9787-3p	0	0	0	0
ssc-miR-9788-3p	0	0	0	0
ssc-miR-9789-3p	0	0	0	0
ssc-miR-9790-3p	0	0	0	0
ssc-miR-9791-3p	0	0	0	0
ssc-miR-9792-5p	0	0	0	0
ssc-miR-9793-5p	0	0	0	0
ssc-miR-9794-3p	0	0	0	0
ssc-miR-9795-3p	0	0	0	0
ssc-miR-9796-3p	0	0	0	0
ssc-miR-9797-3p	0	0	0	0
ssc-miR-9798-3p	0	0	0	0
ssc-miR-9799-3p	0	0	0	0
ssc-miR-98	1232.85207716721	2801.47942222939	49	91
ssc-miR-9800-3p	0	0	0	0
ssc-miR-9801-5p	0	0	0	0
ssc-miR-9802-3p	0	0	0	0
ssc-miR-9803-5p	0	0	0	0
ssc-miR-9804-5p	0	0	0	0
ssc-miR-9805-3p	0	0	0	0
ssc-miR-9806-5p	0	0	0	0
ssc-miR-9807-5p	0	0	0	0
ssc-miR-9808-3p	0	0	0	0
ssc-miR-9809-3p	0	0	0	0
ssc-miR-9810-3p	25.1476756410481	0	1	0
ssc-miR-9811-5p	0	0	0	0
ssc-miR-9812-3p	0	0	0	0
ssc-miR-9813-5p	0	0	0	0
ssc-miR-9814-3p	0	0	0	0
ssc-miR-9815-3p	0	0	0	0
ssc-miR-9816-3p	0	0	0	0
ssc-miR-9817-5p	0	0	0	0
ssc-miR-9818-3p	0	0	0	0
ssc-miR-9819-5p	0	0	0	0
ssc-miR-9820-5p	75.4698082603553	30.7730929792808	3	1
ssc-miR-9821-5p	0	0	0	0
ssc-miR-9822-3p	0	0	0	0
ssc-miR-9823-5p	0	0	0	0
ssc-miR-9824-5p	0	0	0	0
ssc-miR-9825-5p	0	0	0	0
ssc-miR-9826-5p	0	0	0	0
ssc-miR-9827-5p	0	0	0	0
ssc-miR-9828-3p	0	0	0	0
ssc-miR-9829-5p	0	0	0	0
ssc-miR-9830-5p	0	0	0	0
ssc-miR-9831-3p	0	0	0	0
ssc-miR-9832-3p	0	0	0	0
ssc-miR-9833-5p	0	0	0	0
ssc-miR-9834-5p	0	0	0	0
ssc-miR-9835-3p	0	0	0	0
ssc-miR-9836-3p	0	0	0	0
ssc-miR-9837-5p	0	0	0	0
ssc-miR-9838-5p	0	0	0	0
ssc-miR-9839-5p	0	0	0	0
ssc-miR-9840-3p	0	0	0	0
ssc-miR-9841-3p	0	0	0	0
ssc-miR-9842-5p	0	0	0	0
ssc-miR-9843-3p	1559.9325485241	2278.10546494268	62	74
ssc-miR-9844-3p	0	0	0	0
ssc-miR-9845-5p	0	0	0	0
ssc-miR-9846-3p	0	0	0	0
ssc-miR-9847-3p	0	0	0	0
ssc-miR-9848-3p	0	0	0	0
ssc-miR-9849-5p	0	0	0	0
ssc-miR-9850-5p	0	0	0	0
ssc-miR-9851-3p	176.11407349897	61.5751080384293	7	2
ssc-miR-9852-3p	0	0	0	0
ssc-miR-9853-5p	0	0	0	0
ssc-miR-9854-5p	0	0	0	0
ssc-miR-9855-5p	0	0	0	0
ssc-miR-9856-3p	0	0	0	0
ssc-miR-9857-5p	0	0	0	0
ssc-miR-9858-5p	0	0	0	0
ssc-miR-9859-3p	0	0	0	0
ssc-miR-9860-5p	0	0	0	0
ssc-miR-9861-5p	0	0	0	0
ssc-miR-9862-3p	0	0	0	0
ssc-miR-99a-3p	0	0	0	0
ssc-miR-99a-5p	50.3221326193071	30.7730929792808	2	1
ssc-miR-99b	1157.38226890685	954.341869395985	46	31
novel.1	327.080471356891	430.996834189138	13	14
novel.2	704.483075333089	307.846618112279	28	10
novel.3	0	338.648633171427	0	11
novel.4	1258.02653414547	2432.02877399882	50	79
novel.5	352.25492833515	0	14	0
novel.6	352.25492833515	0	14	0
novel.7	1258.02653414547	2432.02877399882	50	79
novel.8	0	677.268344262987	0	22
novel.9	1887.0398012182	1877.91064581269	75	61
novel.10	729.657532311348	584.920143245277	29	19
novel.11	528.369001834119	0	21	0
novel.12	0	338.648633171427	0	11
novel.13	754.805207952396	430.996834189138	30	14
novel.14	352.25492833515	0	14	0
novel.15	1157.38226890685	954.341869395985	46	31
novel.16	377.402603976198	0	15	0
novel.17	352.25492833515	0	14	0
novel.18	11347.3329202758	17516.8601264589	451	569
novel.19	377.402603976198	369.421726150708	15	12
novel.20	327.080471356891	430.996834189138	13	14
novel.21	0	554.147050265996	0	18
novel.22	528.369001834119	0	21	0
novel.23	503.221326193071	461.769927168418	20	15
novel.24	276.758338737584	0	11	0
novel.25	603.838810094475	0	24	0
novel.26	276.758338737584	0	11	0
novel.27	0	461.769927168418	0	15
novel.28	1258.02653414547	2432.02877399882	50	79
novel.29	0	400.223741209857	0	13
novel.30	352.25492833515	0	14	0
novel.31	427.724736595505	0	17	0
novel.32	402.577060954457	0	16	0
novel.33	0	1600.83712067969	0	52
novel.34	352.25492833515	0	14	0
novel.35	729.657532311348	584.920143245277	29	19
novel.36	0	338.648633171427	0	11
