# Supplementary material for: Innate Immune Evasion of Porcine Epidemic Diarrhea Virus Through miRNA-193a-5p/IL22/pBD1 Pathway in Intestinal Epithelium
Source: Transbound Emerg Dis. 2025 Nov 11;2025:7421187. doi: 10.1155/tbed/7421187 (PMC12626695; doi:10.1155/tbed/7421187)
Supplement: Supporting Information 2 — Supplement Data S2: In Supplement Data S2, we obtained information on a total of 463 miRNAs in exosomes derived from IPEC, of which 427 were known and 36 were novel miRNAs. The title “Supplement Data S2” refers to the file containing the total number of miRNAs obtained. Files starting with “Known” represent the known miRNAs, while those starting with “mock” and “PEDV” correspond to the information of novel miRNAs in the two respective groups. [file 7421187.f2.zip › Supplement data 2/Mock group new miRNA.xls]

miRNA id	Chromosome	Start	End	Orientation	Abundance	Sequence	sRNA length	# Genomic Hits	Hairpin Length	Hairpin % G/C content	Minimum Free Energy	Adjusted MFE	miRNA*	miRBaseID	pVal
novel.1	1 dna:chromosome chromosome:Sscrofa10.2:1:1:315321322:1 REF	57721736	57721758	- [Negative strand]	13	TGTAAACATCCTACACTCTCAGC	23	3	79	46.83544	-30.04	-38.02532	NO	N/A	0.019802
novel.2	1 dna:chromosome chromosome:Sscrofa10.2:1:1:315321322:1 REF	141140251	141140270	- [Negative strand]	28	GGTTCGAATCCGAGTCACGG	20	7	104	55.76923	-40.2	-38.653847	NO	N/A	0.039604
novel.4	1 dna:chromosome chromosome:Sscrofa10.2:1:1:315321322:1 REF	212651437	212651459	- [Negative strand]	50	TGGAAGACTAGTGATTTTGTTGT	23	3	176	61.93182	-76.5	-43.465908	NO	N/A	0.009901
novel.5	1 dna:chromosome chromosome:Sscrofa10.2:1:1:315321322:1 REF	271221480	271221498	- [Negative strand]	14	GGTTCGATTCCCGGCCAGG	19	7	93	53.763443	-42.3	-45.483868	NO	N/A	0.009901
novel.6	1 dna:chromosome chromosome:Sscrofa10.2:1:1:315321322:1 REF	271318765	271318783	- [Negative strand]	14	GGTTCGATTCCCGGCCAGG	19	7	93	53.763443	-42.3	-45.483868	NO	N/A	0.009901
novel.7	10 dna:chromosome chromosome:Sscrofa10.2:10:1:79102373:1 REF	35113363	35113385	+ [Positive strand]	50	TGGAAGACTAGTGATTTTGTTGT	23	3	108	41.666664	-47.3	-43.796295	NO	N/A	0.009901
novel.9	13 dna:chromosome chromosome:Sscrofa10.2:13:1:218635234:1 REF	108388297	108388316	+ [Positive strand]	75	TAGCAGCACGTAAATATTGG	20	2	87	37.931034	-37.5	-43.103447	NO	N/A	0.009901
novel.10	13 dna:chromosome chromosome:Sscrofa10.2:13:1:218635234:1 REF	199063392	199063414	+ [Positive strand]	29	ACCCCTATCACAATTAGCATTAA	23	2	65	40.0	-21.0	-32.307693	NO	N/A	0.009901
novel.11	14 dna:chromosome chromosome:Sscrofa10.2:14:1:153851969:1 REF	29945866	29945888	- [Negative strand]	21	GGGGATGTAGCTCAGTGGTAGAG	23	12	109	55.04587	-41.0	-37.614677	NO	N/A	0.009901
novel.13	15 dna:chromosome chromosome:Sscrofa10.2:15:1:157681621:1 REF	153590917	153590934	- [Negative strand]	30	GACGAGGTGGCCGAGTGG	18	12	186	48.924732	-62.8	-33.763443	NO	N/A	0.039604
novel.14	18 dna:chromosome chromosome:Sscrofa10.2:18:1:61220071:1 REF	51216078	51216099	+ [Positive strand]	14	TCAGTGCACTACAGAACTTTGT	22	2	97	45.360825	-44.0	-45.360825	NO	N/A	0.009901
novel.15	3 dna:chromosome chromosome:Sscrofa10.2:3:1:144787322:1 REF	726720	726740	+ [Positive strand]	46	TCCCTGTCCTCCAGGAGCTCA	21	4	82	69.51219	-45.9	-55.97561	NO	N/A	0.009901
novel.16	4 dna:chromosome chromosome:Sscrofa10.2:4:1:143465943:1 REF	135067650	135067669	+ [Positive strand]	15	TCCCCACAGACCCAGAGCCG	20	1	66	65.15151	-36.67	-55.5606	NO	N/A	0.009901
novel.17	5 dna:chromosome chromosome:Sscrofa10.2:5:1:111506441:1 REF	83810236	83810253	+ [Positive strand]	14	GGGGATGTAGCTCAGTGG	18	12	66	53.0303	-28.44	-43.090908	NO	N/A	0.019802
novel.18	6 dna:chromosome chromosome:Sscrofa10.2:6:1:157765593:1 REF	68135306	68135323	+ [Positive strand]	451	GTGGCACAGGCCAGGGGG	18	3	106	61.32075	-49.8	-46.981133	NO	N/A	0.019802
novel.19	6 dna:chromosome chromosome:Sscrofa10.2:6:1:157765593:1 REF	113847976	113847993	- [Negative strand]	15	GGCGGGGCCCGGTGGGGG	18	2	109	88.073395	-92.1	-84.495415	NO	N/A	0.009901
novel.20	6 dna:chromosome chromosome:Sscrofa10.2:6:1:157765593:1 REF	157473643	157473665	- [Negative strand]	13	TGTAAACATCCTACACTCTCAGC	23	3	87	55.172413	-33.7	-38.735634	NO	N/A	0.019802
novel.22	7 dna:chromosome chromosome:Sscrofa10.2:7:1:134764511:1 REF	24380554	24380576	- [Negative strand]	21	GGGGATGTAGCTCAGTGGTAGAG	23	12	79	60.75949	-36.3	-45.949368	NO	N/A	0.009901
novel.23	7 dna:chromosome chromosome:Sscrofa10.2:7:1:134764511:1 REF	24482541	24482558	+ [Positive strand]	20	GGTAGCGTGGCCGAGCGG	18	10	68	58.823532	-28.7	-42.205883	NO	N/A	0.019802
novel.24	7 dna:chromosome chromosome:Sscrofa10.2:7:1:134764511:1 REF	84079697	84079718	+ [Positive strand]	11	TGCATCTGTGGCGTAGGCCAGT	22	2	80	56.25	-46.34	-57.925	NO	N/A	0.009901
novel.25	7 dna:chromosome chromosome:Sscrofa10.2:7:1:134764511:1 REF	118562384	118562402	+ [Positive strand]	24	GTTCAAGTCCAGTTCTGGG	19	1	88	50.0	-32.5	-36.93182	NO	N/A	0.039604
novel.26	7 dna:chromosome chromosome:Sscrofa10.2:7:1:134764511:1 REF	133478837	133478858	+ [Positive strand]	11	TGCATCTGTGGCGTAGGCCAGT	22	2	81	56.790127	-39.6	-48.888885	NO	N/A	0.009901
novel.28	GL892815.1 dna:scaffold scaffold:Sscrofa10.2:GL892815.1:1:70817:1 REF	39693	39715	+ [Positive strand]	50	TGGAAGACTAGTGATTTTGTTGT	23	3	84	46.42857	-40.2	-47.857143	NO	N/A	0.009901
novel.30	GL893061.2 dna:scaffold scaffold:Sscrofa10.2:GL893061.2:1:94677:1 REF	24554	24572	+ [Positive strand]	14	GGTTCGATTCCCGGCCAGG	19	7	93	53.763443	-42.3	-45.483868	NO	N/A	0.009901
novel.31	GL895276.2 dna:scaffold scaffold:Sscrofa10.2:GL895276.2:1:267624:1 REF	226526	226545	+ [Positive strand]	17	TGTAAACATCCTACACTCTC	20	3	79	46.83544	-30.04	-38.02532	NO	N/A	0.009901
novel.32	GL895293.1 dna:scaffold scaffold:Sscrofa10.2:GL895293.1:1:97205:1 REF	4366	4386	+ [Positive strand]	16	TTTTGCAATATGTTCCTGAAT	21	1	82	26.82927	-30.7	-37.439026	NO	N/A	0.009901
novel.34	JH118567.1 dna:scaffold scaffold:Sscrofa10.2:JH118567.1:1:187770:1 REF	80966	80987	+ [Positive strand]	14	TCAGTGCACTACAGAACTTTGT	22	2	97	45.360825	-44.0	-45.360825	NO	N/A	0.009901
novel.35	JH118804.1 dna:scaffold scaffold:Sscrofa10.2:JH118804.1:1:141760:1 REF	133231	133253	+ [Positive strand]	29	ACCCCTATCACAATTAGCATTAA	23	2	65	40.0	-21.0	-32.307693	NO	N/A	0.009901
