# Supplementary material for: Innate Immune Evasion of Porcine Epidemic Diarrhea Virus Through miRNA-193a-5p/IL22/pBD1 Pathway in Intestinal Epithelium
Source: Transbound Emerg Dis. 2025 Nov 11;2025:7421187. doi: 10.1155/tbed/7421187 (PMC12626695; doi:10.1155/tbed/7421187)
Supplement: Supporting Information 3 — Supplement Data S3: The miRNA profile in exosomes-derived from IPEC infected with PEDV FJND 2022 for 48 h was evaluated. Total of 7762 target genes of those differentially expressed miRNAs were predicted in Supplement Data S3. [file 7421187.f3.xls]

Seq1	Seq2	Tot Score	Tot Energy	Max Score	Max Energy	Strand	Len1	Len2	Positions	Description	Query_seq(3'-5')	Ref_seq(5'-3')
ssc-miR-139-5p	ENSSSCT00000012492	159.00	-26.18	159.00	-26.18	13	22	1953	1512	ENSSSCT00000012492 (1953 nt)	gaCCUCUGUGCACG-UGACAUCu	agGGGCGTGTGTGTAACTGTAGt
ssc-miR-139-5p	ENSSSCT00000019020	150.00	-23.55	150.00	-23.55	100	22	721	252	ENSSSCT00000019020 (721 nt)	gaccuCUGUGCAC-GUGACAUCu	tatctGGCGT-TGTCACTGTAGt
ssc-miR-139-5p	ENSSSCT00000019136	157.00	-20.82	157.00	-20.82	177	22	1535	1266	ENSSSCT00000019136 (1535 nt)	gaccucuGUGCACGUGACAUCu	ccccatcCACG-GTACTGTAGc
ssc-miR-139-5p	ENSSSCT00000032711	157.00	-20.82	157.00	-20.82	425	22	1121	1078	ENSSSCT00000032711 (1121 nt)	gaccucuGUGCACGUGACAUCu	ccccatcCACG-GTACTGTAGc
ssc-miR-139-5p	ENSSSCT00000028434	150.00	-23.19	150.00	-23.19	664	22	1090	872	ENSSSCT00000028434 (1090 nt)	gaCCUCUGUGCACGUGACAUCu	gtGGAGA-AT---CACTGTAGg
ssc-miR-139-5p	ENSSSCT00000007652	154.00	-21.65	154.00	-21.65	688	22	1059	970	ENSSSCT00000007652 (1059 nt)	gaccuCUGUGCAC-GUGACAUCu	gatctGGCAT-TGTCACTGTAGc
ssc-miR-139-5p	ENSSSCT00000027222	161.00	-23.75	161.00	-23.75	982	22	4374	35	ENSSSCT00000027222 (4374 nt)	gaCCU-CUGUGCACGUGACAUCu	atGGACCACAC-TGGACTGTAGt
ssc-miR-139-5p	ENSSSCT00000001981	156.00	-21.38	156.00	-21.38	1073	22	690	231	ENSSSCT00000001981 (690 nt)	gacCUCUGUGCACGUGACAUCu	acaGAGAGACAT--ACTGTAGa
ssc-miR-139-5p	ENSSSCT00000005120	149.00	-20.08	149.00	-20.08	1140	22	2910	452	ENSSSCT00000005120 (2910 nt)	gaCCUCUGUGCA-CGUGACAUCu	ttGGA-ACTTTTATCACTGTAGa
ssc-miR-139-5p	ENSSSCT00000013218	168.00	-24.21	168.00	-24.21	1310	22	3255	945	ENSSSCT00000013218 (3255 nt)	gaCCUCUGUGCACGUGACAUCu	cgGAAGTCGTTTGCACTGTAGg
ssc-miR-139-5p	ENSSSCT00000003431	159.00	-25.29	159.00	-25.29	1361	22	715	190	ENSSSCT00000003431 (715 nt)	gaCCUCUGUG-CACGUGACAUCu	gtGGGCCCACTGGGTACTGTAGa
ssc-miR-139-5p	ENSSSCT00000006913	152.00	-20.13	152.00	-20.13	1390	22	2162	2031	ENSSSCT00000006913 (2162 nt)	gaccucugugCACGUGACAUCu	gaccatcagaGGGCACTGTAGa
ssc-miR-139-5p	ENSSSCT00000018821	157.00	-20.27	157.00	-20.27	1414	22	4161	3277	ENSSSCT00000018821 (4161 nt)	gaccucuguGCACGUGACAUCu	tcagcaagtCGTACACTGTAGa
ssc-miR-139-5p	ENSSSCT00000027042	152.00	-23.08	152.00	-23.08	1428	22	1930	1044	ENSSSCT00000027042 (1930 nt)	gaCCUCUGUGCACGUGACAUCu	caGGAGAC---TCAACTGTAGg
ssc-miR-139-5p	ENSSSCT00000033705	146.00	-20.14	146.00	-20.14	1626	22	1501	24	ENSSSCT00000033705 (1501 nt)	gacCUCUGUGCA---CGUGACAUCu	cttGTGGCATTTCACACACTGTAGa
ssc-miR-139-5p	ENSSSCT00000027516	154.00	-22.26	154.00	-22.26	1892	22	2857	2374	ENSSSCT00000027516 (2857 nt)	gaccuCUGUGCAC-GUGACAUCu	gatctGGCAT-TGTCACTGTAGt
ssc-miR-139-5p	ENSSSCT00000028229	151.00	-20.44	151.00	-20.44	1932	22	3455	2235	ENSSSCT00000028229 (3455 nt)	gaccucuguGCACGUGACAUCu	agcatctgcCGT-CACTGTAGa
ssc-miR-139-5p	ENSSSCT00000018906	156.00	-20.35	156.00	-20.35	1977	22	2342	980	ENSSSCT00000018906 (2342 nt)	gaCCUCUGUGCACGUGACAUCu	ggGGCGCCATCCCCACTGTAGt
ssc-miR-139-5p	ENSSSCT00000017088	152.00	-21.06	152.00	-21.06	1986	22	527	220	ENSSSCT00000017088 (527 nt)	gaccuCUGUGCA-CGUGACAUCu	ttgctGATTTGTAGGACTGTAGa
ssc-miR-139-5p	ENSSSCT00000016440	145.00	-20.98	145.00	-20.98	2019	22	1400	993	ENSSSCT00000016440 (1400 nt)	gaccucugugcacGUGACAUCu	cctggtccagcctCACTGTAGg
ssc-miR-139-5p	ENSSSCT00000031909	295.00	-40.35	149.00	-20.26	2071	22	4865	4193 3748	ENSSSCT00000031909 (4865 nt)	gaCCUCUGUGCACGUGACAUCu,gacCUCUGUGCAC--GUGACAUCu	ctGCAGGGAC--CCACTGTAGc,tgtGGGCTTTCTGGTCACTGTAGa
ssc-miR-139-5p	ENSSSCT00000001846	153.00	-24.56	153.00	-24.56	2139	22	1990	1304	ENSSSCT00000001846 (1990 nt)	gaCCUCUGUGCACG-UGACAUCu	ctGGGGTTGT-TGCAACTGTAGc
ssc-miR-139-5p	ENSSSCT00000023179	152.00	-21.92	152.00	-21.92	2328	22	2795	2429	ENSSSCT00000023179 (2795 nt)	gaCCUCUGUGCACGUGACAUCu	ttGGA-AAATG-CCACTGTAGg
ssc-miR-139-5p	ENSSSCT00000013145	160.00	-21.40	160.00	-21.40	2442	22	526	265	ENSSSCT00000013145 (526 nt)	gaCCUCUGUGCACGUGACAUCu	ttGGATATGAGAACACTGTAGg
ssc-miR-139-5p	ENSSSCT00000030461	156.00	-21.29	156.00	-21.29	2471	22	4142	1763	ENSSSCT00000030461 (4142 nt)	gaccUCUGUGC-AC-GUGACAUCu	ttcaAGTCACGCAGCCACTGTAGg
ssc-miR-139-5p	ENSSSCT00000025746	159.00	-24.15	159.00	-24.15	2636	22	1453	1301	ENSSSCT00000025746 (1453 nt)	gaCCUCUGUG-CACGUGACAUCu	ctGGCGTTGCTGTGAACTGTAGa
ssc-miR-139-5p	ENSSSCT00000034530	148.00	-22.84	148.00	-22.84	2674	22	4806	3203	ENSSSCT00000034530 (4806 nt)	gaccucugugCACGUGACAUCu	tgccctggtgGGGTACTGTAGa
ssc-miR-139-5p	ENSSSCT00000026228	149.00	-21.25	149.00	-21.25	2951	22	2429	1584	ENSSSCT00000026228 (2429 nt)	gaCCUCUGUGCACG--UGACAUCu	ttGGAG-TATTTTCTTACTGTAGa
ssc-miR-139-5p	ENSSSCT00000006167	164.00	-23.31	164.00	-23.31	3127	22	1644	499	ENSSSCT00000006167 (1644 nt)	gaccUCUGUGCACGUGACAUCu	gaacAGAT-CGTGGACTGTAGt
ssc-miR-139-5p	ENSSSCT00000022456	159.00	-22.44	159.00	-22.44	3226	22	1340	302	ENSSSCT00000022456 (1340 nt)	gaCCUCUGUGCAC-GUGACAUCu	agGTATATTTGTGCCACTGTAGg
ssc-miR-139-5p	ENSSSCT00000024705	150.00	-25.85	150.00	-25.85	3322	22	2623	884	ENSSSCT00000024705 (2623 nt)	gaCCUCUGU---GC--ACGUGACAUCu	ttGGAGACATATTGAATAAACTGTAGt
ssc-miR-139-5p	ENSSSCT00000000994	157.00	-20.48	157.00	-20.48	3340	22	1016	606	ENSSSCT00000000994 (1016 nt)	gacCUCUGUGCACGUGACAUCu	cctGTGA-ATGAGTACTGTAGt
ssc-miR-139-5p	ENSSSCT00000016352	147.00	-21.89	147.00	-21.89	3342	22	2556	1999	ENSSSCT00000016352 (2556 nt)	gacCUCUGUGCACGUGACAUCu	actGAGGGATG---ACTGTAGa
ssc-miR-139-5p	ENSSSCT00000030855	152.00	-24.98	152.00	-24.98	3408	22	821	714	ENSSSCT00000030855 (821 nt)	gacCU-CUGUGCACGUGACAUCu	tctGATGGGATG-GTACTGTAGc
ssc-miR-139-5p	ENSSSCT00000012576	158.00	-22.84	158.00	-22.84	3500	22	2635	357	ENSSSCT00000012576 (2635 nt)	gaccUCUGUGCACGUGACAUCu	ggcaAGA-GCGTG-ACTGTAGa
ssc-miR-139-5p	ENSSSCT00000028123	158.00	-20.83	158.00	-20.83	3516	22	2228	1736	ENSSSCT00000028123 (2228 nt)	gaCCUCUGUGCACGUGACAUCu	taGGTGA-GGGTTCACTGTAGg
ssc-miR-139-5p	ENSSSCT00000019480	156.00	-20.23	156.00	-20.23	3536	22	2722	2056	ENSSSCT00000019480 (2722 nt)	gaccucugugCACGUGACAUCu	tgtgtctgtgGTGTACTGTAGg
ssc-miR-139-5p	ENSSSCT00000018467	156.00	-21.29	156.00	-21.29	3664	22	4166	1763	ENSSSCT00000018467 (4166 nt)	gaccUCUGUGC-AC-GUGACAUCu	ttcaAGTCACGCAGCCACTGTAGg
ssc-miR-139-5p	ENSSSCT00000007590	143.00	-22.01	143.00	-22.01	3848	22	591	204	ENSSSCT00000007590 (591 nt)	gaCCUCUGUGCAC-GUGACAUCu	ctGGGCTAATGGGAGACTGTAGa
ssc-miR-139-5p	ENSSSCT00000018589	154.00	-24.82	154.00	-24.82	3993	22	1549	902	ENSSSCT00000018589 (1549 nt)	gaccucugUGCACGUGACAUCu	tactgttgAAGTGGACTGTAGa
ssc-miR-139-5p	ENSSSCT00000025679	163.00	-25.06	163.00	-25.06	4183	22	1823	477	ENSSSCT00000025679 (1823 nt)	gacCUCUGUGCACGUGACAUCu	agtGAGACAACCCCACTGTAGa
ssc-miR-139-5p	ENSSSCT00000004319	144.00	-20.23	144.00	-20.23	4303	22	1751	1099	ENSSSCT00000004319 (1751 nt)	gaCCUCUGUGCACGUGACAUCu	ccGGGGGC-TG-AAACTGTAGc
ssc-miR-139-5p	ENSSSCT00000028091	157.00	-27.89	157.00	-27.89	4395	22	1338	793	ENSSSCT00000028091 (1338 nt)	gaCCUCUGUGC-ACGUGACAUCu	agGGAGG-GTGAGGCACTGTAGa
ssc-miR-139-5p	ENSSSCT00000015019	149.00	-20.47	149.00	-20.47	4402	22	2947	1043	ENSSSCT00000015019 (2947 nt)	gaccUCUGUGCACG-UGACAUCu	gcatAGGC-CG-GCAACTGTAGt
ssc-miR-139-5p	ENSSSCT00000030657	155.00	-21.91	155.00	-21.91	4597	22	2964	1139	ENSSSCT00000030657 (2964 nt)	gaccucugugcACGUGACAUCu	ctagctgttaaTGCACTGTAGa
ssc-miR-139-5p	ENSSSCT00000014898	168.00	-28.35	168.00	-28.35	4607	22	1528	1249	ENSSSCT00000014898 (1528 nt)	gacCUC-UGUGCACGUGACAUCu	tctGAGCACACG-GTACTGTAGc
ssc-miR-139-5p	ENSSSCT00000025027	143.00	-20.72	143.00	-20.72	4647	22	2147	484	ENSSSCT00000025027 (2147 nt)	gacCUCUGUGCACGUGACAUCu	catGGGAGGC-T-AACTGTAGt
ssc-miR-139-5p	ENSSSCT00000024418	163.00	-24.37	163.00	-24.37	4775	22	1639	175	ENSSSCT00000024418 (1639 nt)	gaCCUCUGUGCAC---GUGACAUCu	gcGGAGAAATGGGACACACTGTAGt
ssc-miR-139-5p	ENSSSCT00000032566	159.00	-24.15	159.00	-24.15	4783	22	3395	3243	ENSSSCT00000032566 (3395 nt)	gaCCUCUGUG-CACGUGACAUCu	ctGGCGTTGCTGTGAACTGTAGa
ssc-miR-139-5p	ENSSSCT00000004580	153.00	-21.47	153.00	-21.47	4784	22	3452	311	ENSSSCT00000004580 (3452 nt)	gaccUCUG-UGCACGUGACAUCu	tcatAAACTGAGAGCACTGTAGg
ssc-miR-139-5p	ENSSSCT00000035262	163.00	-24.37	163.00	-24.37	4813	22	1621	175	ENSSSCT00000035262 (1621 nt)	gaCCUCUGUGCAC---GUGACAUCu	gcGGAGAAATGGGACACACTGTAGt
ssc-miR-139-5p	ENSSSCT00000034265	157.00	-20.82	157.00	-20.82	4835	22	1366	1266	ENSSSCT00000034265 (1366 nt)	gaccucuGUGCACGUGACAUCu	ccccatcCACG-GTACTGTAGc
ssc-miR-139-5p	ENSSSCT00000006875	154.00	-22.25	154.00	-22.25	5018	22	735	154	ENSSSCT00000006875 (735 nt)	gacCUCUGUGC----ACGUGACAUCu	ttcGAGACTAGCCTTTGTACTGTAGa
ssc-miR-139-5p	ENSSSCT00000031896	153.00	-20.52	153.00	-20.52	5051	22	1213	172	ENSSSCT00000031896 (1213 nt)	gacCUCUGUGCACGUGACAUCu	aaaGAGCAGAGTG-ACTGTAGa
ssc-miR-139-5p	ENSSSCT00000011058	147.00	-20.25	147.00	-20.25	5114	22	1767	429	ENSSSCT00000011058 (1767 nt)	gacCUCUGUGCACGUGACAUCu	gcaGGGA-GTCTG-ACTGTAGa
ssc-miR-139-5p	ENSSSCT00000006158	167.00	-27.35	167.00	-27.35	5245	22	555	439	ENSSSCT00000006158 (555 nt)	gaCCUCUGUGC-ACGUGACAUCu	caGTGGGCACGATGGACTGTAGa
ssc-miR-139-5p	ENSSSCT00000004988	163.00	-27.96	163.00	-27.96	5326	22	1050	2	ENSSSCT00000004988 (1050 nt)	gaCCUCUGUGCACG--UGACAUCu	ctGGAGGCTTCTGCAGACTGTAGg
ssc-miR-139-5p	ENSSSCT00000027618	151.00	-20.25	151.00	-20.25	5421	22	3490	1058	ENSSSCT00000027618 (3490 nt)	gaCCUC-UGUGCACGUGACAUCu	ctGGAGCTCCCCAGGACTGTAGc
ssc-miR-139-5p	ENSSSCT00000005915	152.00	-22.77	152.00	-22.77	5541	22	2848	264	ENSSSCT00000005915 (2848 nt)	gaCCUCUGUGCACGUGACAUCu	aaGGGGA-A-GAACACTGTAGa
ssc-miR-139-5p	ENSSSCT00000032210	154.00	-24.82	154.00	-24.82	5670	22	1515	868	ENSSSCT00000032210 (1515 nt)	gaccucugUGCACGUGACAUCu	tactgttgAAGTGGACTGTAGa
ssc-miR-139-5p	ENSSSCT00000028088	150.00	-20.47	150.00	-20.47	5859	22	1346	994	ENSSSCT00000028088 (1346 nt)	gacCUC-UGUGCACGUGACAUCu	aaaGAGCTTTCGGTCACTGTAGg
ssc-miR-139-5p	ENSSSCT00000011484	155.00	-22.16	155.00	-22.16	6039	22	1730	1549	ENSSSCT00000011484 (1730 nt)	gaccuCUGUGCACGUGACAUCu	tccctGGCCTGT-CACTGTAGg
ssc-miR-139-5p	ENSSSCT00000019148	165.00	-26.67	165.00	-26.67	6209	22	1476	1174	ENSSSCT00000019148 (1476 nt)	gaCCUCUGUGCA-C-G-UGACAUCu	aaGGAGAGACGTAGACGACTGTAGc
ssc-miR-139-5p	ENSSSCT00000022955	153.00	-20.27	153.00	-20.27	6294	22	878	704	ENSSSCT00000022955 (878 nt)	gaCCUCUGU-GC-AC-GUGACAUCu	aaGGATCCAGTGTTGTCACTGTAGt
ssc-miR-139-5p	ENSSSCT00000000484	143.00	-20.45	143.00	-20.45	6308	22	660	577	ENSSSCT00000000484 (660 nt)	gaCCUCUGUGCACG--UGACAUCu	ctGGAATCGCCGCCAGACTGTAGc
ssc-miR-139-5p	ENSSSCT00000034878	146.00	-20.14	146.00	-20.14	6464	22	488	122	ENSSSCT00000034878 (488 nt)	gacCUCUGUGCA---CGUGACAUCu	cttGTGGCATTTCACACACTGTAGa
ssc-miR-139-5p	ENSSSCT00000025002	160.00	-20.75	160.00	-20.75	6558	22	1787	1337	ENSSSCT00000025002 (1787 nt)	gaccucUGUGCACGUGACAUCu	ttgttcACATGTCAACTGTAGa
ssc-miR-139-5p	ENSSSCT00000006891	167.00	-25.79	167.00	-25.79	6745	22	742	576	ENSSSCT00000006891 (742 nt)	gaCCUCUGUGCAC-GUGACAUCu	cgGAAGGTACATGTCACTGTAGa
ssc-miR-139-5p	ENSSSCT00000027459	170.00	-22.35	170.00	-22.35	6788	22	2926	767	ENSSSCT00000027459 (2926 nt)	gaccUCUGUGCACGUGACAUCu	tcctATACACATGTACTGTAGa
ssc-miR-139-5p	ENSSSCT00000016502	164.00	-24.80	164.00	-24.80	6913	22	4687	1419	ENSSSCT00000016502 (4687 nt)	gaccuCUGU-GCACGUGACAUCu	ggtatGATAGCGTTCACTGTAGa
ssc-miR-139-5p	ENSSSCT00000029673	143.00	-20.45	143.00	-20.45	6921	22	665	577	ENSSSCT00000029673 (665 nt)	gaCCUCUGUGCACG--UGACAUCu	ctGGAATCGCCGCCAGACTGTAGc
ssc-miR-139-5p	ENSSSCT00000001027	158.00	-20.26	158.00	-20.26	6985	22	1136	1042	ENSSSCT00000001027 (1136 nt)	gaCCUCUGUGCACGUGACAUCu	gtGTAGGCTGGTG-ACTGTAGt
ssc-miR-139-5p	ENSSSCT00000032874	160.00	-20.03	160.00	-20.03	7200	22	7471	5304	ENSSSCT00000032874 (7471 nt)	gaCCUCUGUGCACGUGACAUCu	caGGTAACAGGCCCACTGTAGc
ssc-miR-139-5p	ENSSSCT00000031712	150.00	-23.98	150.00	-23.98	7240	22	3807	758	ENSSSCT00000031712 (3807 nt)	gaCCUCUGUGCACGUGACAUCu	caGGAGGC-C---CACTGTAGa
ssc-miR-139-5p	ENSSSCT00000031836	152.00	-20.31	152.00	-20.31	7448	22	2647	1093	ENSSSCT00000031836 (2647 nt)	gaccuCUGUGCA-CGUGACAUCu	cgcacGCTGCGTCTCACTGTAGg
ssc-miR-139-5p	ENSSSCT00000015533	154.00	-22.72	154.00	-22.72	7489	22	2758	22	ENSSSCT00000015533 (2758 nt)	gaCCUCUGUGCA-CG---UGACAUCu	ggGGGGATTTGTAGCATAACTGTAGc
ssc-miR-139-5p	ENSSSCT00000033415	159.00	-22.53	159.00	-22.53	7642	22	701	638	ENSSSCT00000033415 (701 nt)	gaccUCUGUGCA-CGUGACAUCu	atttAGAC-TGTGGTACTGTAGg
ssc-miR-139-5p	ENSSSCT00000030994	149.00	-21.47	149.00	-21.47	7750	22	3156	567	ENSSSCT00000030994 (3156 nt)	gaccucuGUG-CAC---GUGACAUCu	agcccatCACTGTGGCACACTGTAGa
ssc-miR-139-5p	ENSSSCT00000012538	150.00	-21.77	150.00	-21.77	7786	22	462	220	ENSSSCT00000012538 (462 nt)	gaCCUCU-GUGCA-CGUGACAUCu	ctGCAGATTGTGTAATACTGTAGt
ssc-miR-139-5p	ENSSSCT00000036686	147.00	-27.16	147.00	-27.16	7795	22	1462	100	ENSSSCT00000036686 (1462 nt)	gaCCUCUGUGCACGUGACAUCu	ctGGGGGC-C--ACACTGTAGa
ssc-miR-139-5p	ENSSSCT00000018459	159.00	-24.15	159.00	-24.15	7849	22	1459	1301	ENSSSCT00000018459 (1459 nt)	gaCCUCUGUG-CACGUGACAUCu	ctGGCGTTGCTGTGAACTGTAGa
ssc-miR-139-5p	ENSSSCT00000024413	153.00	-21.75	153.00	-21.75	7965	22	1806	1051	ENSSSCT00000024413 (1806 nt)	gaccuCUGUGCACGUGACAUCu	ccaatGGAATGGACACTGTAGa
ssc-miR-139-5p	ENSSSCT00000014727	155.00	-22.32	155.00	-22.32	8010	22	2973	2379	ENSSSCT00000014727 (2973 nt)	gaCCUCUGUGCA-CGUGACAUCu	tgGCAGGTGAGTGGGACTGTAGa
ssc-miR-139-5p	ENSSSCT00000024007	163.00	-20.73	163.00	-20.73	8045	22	2027	435	ENSSSCT00000024007 (2027 nt)	gaCCUCUGUGCACG--UGACAUCu	gaGGAGATGCTTCCAAACTGTAGt
ssc-miR-139-5p	ENSSSCT00000024251	148.00	-20.63	148.00	-20.63	8145	22	3647	1326	ENSSSCT00000024251 (3647 nt)	gaCCUCUGUGCACGUGACAUCu	gcGGAG-TGC-AGAACTGTAGa
ssc-miR-139-5p	ENSSSCT00000023214	156.00	-23.65	156.00	-23.65	8157	22	601	306	ENSSSCT00000023214 (601 nt)	gaCCUCUGUGCACGUGACAUCu	tgGTGGAGATTTCTACTGTAGa
ssc-miR-139-5p	ENSSSCT00000005278	153.00	-20.76	153.00	-20.76	8367	22	4486	1510	ENSSSCT00000005278 (4486 nt)	gaccucUGUGCACGUGACAUCu	accccaGCAC--GCACTGTAGa
ssc-miR-139-5p	ENSSSCT00000025350	152.00	-20.37	152.00	-20.37	8637	22	1076	486	ENSSSCT00000025350 (1076 nt)	gaCCUCUGUGCACGUGACAUCu	agGCATAGTCATTCACTGTAGa
ssc-miR-139-5p	ENSSSCT00000035400	155.00	-21.02	155.00	-21.02	8686	22	1028	58	ENSSSCT00000035400 (1028 nt)	gaCCUCUGUGCA-CGUGACAUCu	ttGGTGGTTGGTGGTACTGTAGc
ssc-miR-139-5p	ENSSSCT00000025444	153.00	-24.23	153.00	-24.23	8726	22	2564	1746	ENSSSCT00000025444 (2564 nt)	gacCUCU-GUGC--ACGUGACAUCu	agaGAGGTTACGGAGGTACTGTAGc
ssc-miR-139-5p	ENSSSCT00000001169	165.00	-20.01	165.00	-20.01	8881	22	1930	1850	ENSSSCT00000001169 (1930 nt)	gaccUCUGUG-CACGUGACAUCu	tcaaATACACTGTGAACTGTAGt
ssc-miR-139-5p	ENSSSCT00000034669	156.00	-21.38	156.00	-21.38	8945	22	688	231	ENSSSCT00000034669 (688 nt)	gacCUCUGUGCACGUGACAUCu	acaGAGAGACAT--ACTGTAGa
ssc-miR-139-5p	ENSSSCT00000030582	154.00	-21.79	154.00	-21.79	9181	22	750	639	ENSSSCT00000030582 (750 nt)	gaccuCUGUGCAC-GUGACAUCu	gacctGGCAT-TGTCACTGTAGt
ssc-miR-139-5p	ENSSSCT00000032032	148.00	-21.29	148.00	-21.29	9223	22	1366	1295	ENSSSCT00000032032 (1366 nt)	gaccUCUGUG--CAC-GUGACAUCu	tctcAGACCCTGGGGATACTGTAGt
ssc-miR-139-5p	ENSSSCT00000006649	150.00	-21.39	150.00	-21.39	9344	22	2883	2148	ENSSSCT00000006649 (2883 nt)	gaccUCUGUGCACGUGACAUCu	ccctGGGTA-GT-CACTGTAGt
ssc-miR-139-5p	ENSSSCT00000017234	150.00	-20.23	150.00	-20.23	9396	22	1457	1138	ENSSSCT00000017234 (1457 nt)	gacCUCUGUGCACG----UGACAUCu	tcaGAGTCACGACCGATGACTGTAGt
ssc-miR-139-5p	ENSSSCT00000032134	158.00	-21.88	158.00	-21.88	9494	22	3705	2924	ENSSSCT00000032134 (3705 nt)	gaCCU-CUGUGC-ACGUGACAUCu	gaGGAGGGCAAGATCTACTGTAGg
ssc-miR-139-5p	ENSSSCT00000032497	157.00	-20.35	157.00	-20.35	9664	22	2123	527	ENSSSCT00000032497 (2123 nt)	gacCUCUGUGCACGUGACAUCu	tgtGAACCCCGTG-ACTGTAGa
ssc-miR-139-5p	ENSSSCT00000000806	153.00	-23.90	153.00	-23.90	9672	22	1619	114	ENSSSCT00000000806 (1619 nt)	gacCUCUGUGCACGUGACAUCu	cctGGGTGAC-TGAACTGTAGa
ssc-miR-139-5p	ENSSSCT00000024720	156.00	-23.25	156.00	-23.25	9767	22	4046	267	ENSSSCT00000024720 (4046 nt)	gaCCUCUGUGCACGUGACAUCu	atGGAAGC-TGT-CACTGTAGg
ssc-miR-139-5p	ENSSSCT00000018220	154.00	-20.39	154.00	-20.39	9839	22	1357	105	ENSSSCT00000018220 (1357 nt)	gaccUCUGUGCACGUGACAUCu	gcttAGGCA-GT-TACTGTAGa
ssc-miR-139-5p	ENSSSCT00000001810	157.00	-23.22	157.00	-23.22	9977	22	164	27	ENSSSCT00000001810 (164 nt)	gacCUCUGUGCACGUGACAUCu	ggtGGGA-GGGTGAACTGTAGg
ssc-miR-139-5p	ENSSSCT00000003106	169.00	-30.96	169.00	-30.96	10040	22	1575	1272	ENSSSCT00000003106 (1575 nt)	gacCUCUGUGCACGUGACAUCu	tgtGGGACATG-GTACTGTAGa
ssc-miR-139-5p	ENSSSCT00000014394	156.00	-21.21	156.00	-21.21	10129	22	4096	2754	ENSSSCT00000014394 (4096 nt)	gaCCUCUGUGCACGUGACAUCu	caGGGGTTGTCTTTACTGTAGa
ssc-miR-139-5p	ENSSSCT00000031311	148.00	-20.69	148.00	-20.69	10196	22	3631	2061	ENSSSCT00000031311 (3631 nt)	gaCCUCUGUGCACGUGACAUCu	ttGGAGTTCC---CACTGTAGt
ssc-miR-139-5p	ENSSSCT00000018023	156.00	-22.45	156.00	-22.45	10235	22	2729	506	ENSSSCT00000018023 (2729 nt)	gacCUCUGUGCAC-GUGACAUCu	actGAGACA-ATGAAACTGTAGc
ssc-miR-139-5p	ENSSSCT00000018340	156.00	-20.85	156.00	-20.85	10300	22	312	180	ENSSSCT00000018340 (312 nt)	gaCCUCUGUGCACGUGACAUCu	ggGGAAAAGGGTTAACTGTAGa
ssc-miR-139-5p	ENSSSCT00000031999	148.00	-24.18	148.00	-24.18	10434	22	3970	1143	ENSSSCT00000031999 (3970 nt)	gaCCUCUGUGCACGUGACAUCu	ctGGAAAAGGCAACACTGTAGg
ssc-miR-139-5p	ENSSSCT00000028001	152.00	-22.91	152.00	-22.91	10437	22	3024	2968	ENSSSCT00000028001 (3024 nt)	gaCCUCUGUGCACGUGACAUCu	atGAAGGCCGGCATACTGTAGa
ssc-miR-139-5p	ENSSSCT00000010801	157.00	-21.41	157.00	-21.41	10551	22	4795	3185	ENSSSCT00000010801 (4795 nt)	gaccUCUGU-GCACGUGACAUCu	cattAGGTAGCATGAACTGTAGa
ssc-miR-139-5p	ENSSSCT00000022514	150.00	-21.62	150.00	-21.62	10588	22	4742	913	ENSSSCT00000022514 (4742 nt)	gaCCUC--UGUGC-ACGUGACAUCu	caGGAGGTGCTCGATAAACTGTAGc
ssc-miR-139-5p	ENSSSCT00000017001	160.00	-20.45	160.00	-20.45	10608	22	1030	247	ENSSSCT00000017001 (1030 nt)	gaccUCUGUG-CAC-GUGACAUCu	agctACACATGGTGACACTGTAGt
ssc-miR-139-5p	ENSSSCT00000007158	163.00	-21.61	163.00	-21.61	10756	22	928	501	ENSSSCT00000007158 (928 nt)	gaccucuGUGCACGUGACAUCu	acctcccCATGTGAACTGTAGa
ssc-miR-139-5p	ENSSSCT00000012585	149.00	-21.24	149.00	-21.24	10819	22	2981	2675	ENSSSCT00000012585 (2981 nt)	gaccUCUGUGCA-----CGUGACAUCu	gctcAGGTATGTAGTAAGTACTGTAGt
ssc-miR-139-5p	ENSSSCT00000030901	154.00	-20.04	154.00	-20.04	11064	22	2624	265	ENSSSCT00000030901 (2624 nt)	gaCCUCUGUGCACGUGACAUCu	gtGGAAGTCCATG-ACTGTAGg
ssc-miR-139-5p	ENSSSCT00000006038	154.00	-21.79	154.00	-21.79	11756	22	429	294	ENSSSCT00000006038 (429 nt)	gaccuCUGUGCAC-GUGACAUCu	gacctGGCAT-TGTCACTGTAGt
ssc-miR-139-5p	ENSSSCT00000028386	145.00	-26.60	145.00	-26.60	11888	22	2655	1234	ENSSSCT00000028386 (2655 nt)	gaCCUCU--GU--GCACG-UGACAUCu	ctGGAGAATTAACTGAGTAACTGTAGa
ssc-miR-139-5p	ENSSSCT00000015984	154.00	-20.95	154.00	-20.95	11920	22	426	305	ENSSSCT00000015984 (426 nt)	gaccUCUGUGCACGUGACAUCu	cttcAGACAT---CACTGTAGa
ssc-miR-139-5p	ENSSSCT00000005400	154.00	-26.24	154.00	-26.24	11921	22	1601	418	ENSSSCT00000005400 (1601 nt)	gaCCUCUGUGCA----CG-UGACAUCu	ttGGGCACATGTTCAGGCTACTGTAGg
ssc-miR-139-5p	ENSSSCT00000014459	157.00	-22.92	157.00	-22.92	11927	22	2147	313	ENSSSCT00000014459 (2147 nt)	gacCUCUGUGCACGUGACAUCu	tgaGGGTAATG-GCACTGTAGc
ssc-miR-139-5p	ENSSSCT00000011169	150.00	-21.83	150.00	-21.83	12083	22	622	466	ENSSSCT00000011169 (622 nt)	gacCUCUGUGCA-----CGUGACAUCu	attGAGACACATTACTAATACTGTAGg
ssc-miR-139-5p	ENSSSCT00000012296	154.00	-20.36	154.00	-20.36	12098	22	1591	1517	ENSSSCT00000012296 (1591 nt)	gacCUCUGU-GCACGUGACAUCu	gcaGAGAAGTTGTTGACTGTAGg
ssc-miR-139-5p	ENSSSCT00000018204	151.00	-21.24	151.00	-21.24	12175	22	4822	542	ENSSSCT00000018204 (4822 nt)	gacCUCUGUGCACGUGACAUCu	ccaGGGCCCGGCACACTGTAGg
ssc-miR-139-5p	ENSSSCT00000002553	153.00	-29.37	153.00	-29.37	12191	22	3877	764	ENSSSCT00000002553 (3877 nt)	gaCCUCUGUGCACG-----UGACAUCu	gtGGAGGC-TGTGCTTACTACTGTAGg
ssc-miR-139-5p	ENSSSCT00000017392	146.00	-21.48	146.00	-21.48	12265	22	697	63	ENSSSCT00000017392 (697 nt)	gacCUCUG-UGCACGUGACAUCu	actGTGACTCCGAAAACTGTAGt
ssc-miR-139-5p	ENSSSCT00000027671	162.00	-22.18	162.00	-22.18	12313	22	1245	122	ENSSSCT00000027671 (1245 nt)	gaCCUCUGUGCACGUGACAUCu	caGGAGCTGCCT-CACTGTAGg
ssc-miR-139-5p	ENSSSCT00000002174	310.00	-45.90	156.00	-23.37	12433	22	2980	1215 2853	ENSSSCT00000002174 (2980 nt)	gaCCUCUGUGCACGUGACAUCu,gaCCUCUGUGCACGUGACAUCu	caGGAGAGATTAAAACTGTAGa,caGAAGGAGC-AGCACTGTAGg
ssc-miR-139-5p	ENSSSCT00000015140	150.00	-22.76	150.00	-22.76	12487	22	4816	4602	ENSSSCT00000015140 (4816 nt)	gaCCUCUGUGCACGUGACAUCu	atGGGGTTCAGT-TACTGTAGa
ssc-miR-139-5p	ENSSSCT00000006974	151.00	-22.86	151.00	-22.86	12611	22	1963	696	ENSSSCT00000006974 (1963 nt)	gacCUCUGUGCACGUGACAUCu	gttGGGA-GGGTG-ACTGTAGg
ssc-miR-139-5p	ENSSSCT00000002040	154.00	-20.25	154.00	-20.25	12634	22	423	195	ENSSSCT00000002040 (423 nt)	gaccucuGUGCACG-UGACAUCu	cccttttCCTGTGCTACTGTAGa
ssc-miR-139-5p	ENSSSCT00000030545	154.00	-20.40	154.00	-20.40	12650	22	4028	1412	ENSSSCT00000030545 (4028 nt)	gaCCUCUGUGCACGUGACAUCu	ctGGGAACTC-TTTACTGTAGt
ssc-miR-139-5p	ENSSSCT00000014531	164.00	-22.21	164.00	-22.21	12749	22	3287	2485	ENSSSCT00000014531 (3287 nt)	gaccUCUGUGCACGUGACAUCu	tgtcATACATG-GCACTGTAGc
ssc-miR-139-5p	ENSSSCT00000019609	154.00	-20.09	154.00	-20.09	12885	22	1526	1414	ENSSSCT00000019609 (1526 nt)	gaccuCUGUGCAC-GUGACAUCu	gacctGGCAT-TGCCACTGTAGc
novel.32	ENSSSCT00000027883	181.00	-22.70	181.00	-22.70	18925	21	2507	660	ENSSSCT00000027883 (2507 nt)	taAGTCCTTGTATAACGTTTt	ttTCAGGAACA-ATTGCAAAc
novel.32	ENSSSCT00000000424	165.00	-22.23	165.00	-22.23	21554	21	625	150	ENSSSCT00000000424 (625 nt)	taaGTCCTTGT-ATAACGTTTt	atgCAGGAGAATTGTTGCAAAg
novel.32	ENSSSCT00000026760	173.00	-22.07	173.00	-22.07	22135	21	2705	1261	ENSSSCT00000026760 (2705 nt)	taaGTCCTTG-TATAACGTTTt	aggCAGGAATAATGTTGCAAAt
novel.32	ENSSSCT00000035747	161.00	-20.10	161.00	-20.10	23141	21	1908	1649	ENSSSCT00000035747 (1908 nt)	taAGTCCTTGT---A-TAACGTTTt	ttTAAGGAACAGCTTGATTGCAAAg
novel.32	ENSSSCT00000022991	165.00	-20.66	165.00	-20.66	23766	21	2278	1607	ENSSSCT00000022991 (2278 nt)	taaGTCCTTGTAT-AACGTTTt	gacCAGGGGCACATTTGCAAAg
novel.32	ENSSSCT00000030803	168.00	-21.10	168.00	-21.10	24083	21	4703	1886	ENSSSCT00000030803 (4703 nt)	taaGTC-CTTGT-ATAACGTTTt	ggcCAGTGAACATTGTTGCAAAg
novel.32	ENSSSCT00000027942	178.00	-22.69	178.00	-22.69	25425	21	1419	1049	ENSSSCT00000027942 (1419 nt)	taaGTCCTTGTATAACGTTTt	ccaTAGGAACATCTTGCAAAa
novel.5	ENSSSCT00000031284	496.00	-85.98	168.00	-29.72	26659	19	4741	2138 3698 1295	ENSSSCT00000031284 (4741 nt)	ggaCCGGCCCTTAGCTTGg,ggaCCGGCCCTTAGCTTGg,ggaCCGGCCCTTAGCTTGg	tgaGGCCAGGGATCGAACc,caaGGCCAGGGATCGAACc,caaGGGCAGGGATCGAACc
novel.5	ENSSSCT00000031902	149.00	-21.78	149.00	-21.78	26734	19	3677	2376	ENSSSCT00000031902 (3677 nt)	ggaccGGC-CCTTAGCTTGg	ggcctTCGCGGCATCGAACt
novel.5	ENSSSCT00000025997	168.00	-29.72	168.00	-29.72	26743	19	3771	2572	ENSSSCT00000025997 (3771 nt)	ggaCCGGCCCTTAGCTTGg	tgaGGCCAGGGATCGAACc
novel.5	ENSSSCT00000009582	168.00	-29.72	168.00	-29.72	26765	19	1794	886	ENSSSCT00000009582 (1794 nt)	ggaCCGGCCCTTAGCTTGg	caaGGCCAGGGATCGAACc
novel.5	ENSSSCT00000000072	168.00	-29.72	168.00	-29.72	26837	19	4745	1785	ENSSSCT00000000072 (4745 nt)	ggaCCGGCCCTTAGCTTGg	tgaGGCCAGGGATCGAACc
novel.5	ENSSSCT00000023723	168.00	-29.72	168.00	-29.72	26914	19	2705	648	ENSSSCT00000023723 (2705 nt)	ggaCCGGCCCTTAGCTTGg	ggaGGCCAGGGATCGAACc
novel.5	ENSSSCT00000022946	168.00	-29.89	168.00	-29.89	26933	19	762	450	ENSSSCT00000022946 (762 nt)	ggaCCGGCCCTTAGCTTGg	cggGGCCAGGGATCGAACc
novel.5	ENSSSCT00000024951	156.00	-21.86	156.00	-21.86	27004	19	2184	753	ENSSSCT00000024951 (2184 nt)	ggaCCGGCCCTTAGCTTGg	ggaGATCAGGGATCGAACc
novel.5	ENSSSCT00000006777	168.00	-29.72	168.00	-29.72	27008	19	2410	1704	ENSSSCT00000006777 (2410 nt)	ggaCCGGCCCTTAGCTTGg	agaGGCCAGGGATCGAACc
novel.5	ENSSSCT00000030081	168.00	-29.72	168.00	-29.72	27240	19	1707	1414	ENSSSCT00000030081 (1707 nt)	ggaCCGGCCCTTAGCTTGg	cgaGGCCAGGGATCGAACc
novel.5	ENSSSCT00000033107	172.00	-34.60	172.00	-34.60	27260	19	427	401	ENSSSCT00000033107 (427 nt)	ggaCCGGCCCTTAGCTTGg	cacGGCTGGGGATCGAACc
novel.5	ENSSSCT00000031223	151.00	-23.55	151.00	-23.55	27451	19	597	153	ENSSSCT00000031223 (597 nt)	ggacCGGCCCTTAGCTTGg	tcctGCCCCAAATCGAACc
novel.5	ENSSSCT00000005454	168.00	-29.72	168.00	-29.72	27536	19	1803	641	ENSSSCT00000005454 (1803 nt)	ggaCCGGCCCTTAGCTTGg	tgaGGCCAGGGATCGAACc
novel.5	ENSSSCT00000032852	164.00	-28.51	164.00	-28.51	27564	19	1385	128	ENSSSCT00000032852 (1385 nt)	ggaCCGGCCCTTAGCTTGg	caaGGCTAGGGATCGAACc
novel.5	ENSSSCT00000025237	168.00	-25.71	168.00	-25.71	27695	19	2889	1486	ENSSSCT00000025237 (2889 nt)	ggaCCGGCCCTTAGCTTGg	cgaGGCCAGGGATCGAACg
novel.5	ENSSSCT00000025252	160.00	-23.02	160.00	-23.02	27714	19	1961	1817	ENSSSCT00000025252 (1961 nt)	ggaCCGGCCCTTAGCTTGg	tgaGGCCAGAGATCGAACc
novel.5	ENSSSCT00000014904	168.00	-29.72	168.00	-29.72	27738	19	4846	1344	ENSSSCT00000014904 (4846 nt)	ggaCCGGCCCTTAGCTTGg	caaGGCCAGGGATCGAACc
novel.5	ENSSSCT00000028376	168.00	-29.72	168.00	-29.72	27803	19	5938	2177	ENSSSCT00000028376 (5938 nt)	ggaCCGGCCCTTAGCTTGg	caaGGCCAGGGATCGAACc
novel.5	ENSSSCT00000013218	173.00	-37.74	173.00	-37.74	27928	19	3255	576	ENSSSCT00000013218 (3255 nt)	ggACCGGCCCTTAGCTTGg	acTGGGCGGGGATCGAACc
novel.5	ENSSSCT00000011305	328.00	-49.81	168.00	-26.79	27957	19	3684	2317 2582	ENSSSCT00000011305 (3684 nt)	ggaCCGGCCCTTAGCTTGg,ggaCCGGCCCTTAGCTTGg	cgaGGCCAGGGATCGAACt,tgaGGCCAGAGATCGAACc
novel.5	ENSSSCT00000028729	168.00	-29.72	168.00	-29.72	27989	19	1024	188	ENSSSCT00000028729 (1024 nt)	ggaCCGGCCCTTAGCTTGg	taaGGCCAGGGATCGAACc
novel.5	ENSSSCT00000027281	168.00	-30.80	168.00	-30.80	27991	19	2181	1653	ENSSSCT00000027281 (2181 nt)	ggaCCGGCCCTTAGCTTGg	cagGGCCAGGGATCGAACc
novel.5	ENSSSCT00000033352	160.00	-24.37	160.00	-24.37	27999	19	3470	1476	ENSSSCT00000033352 (3470 nt)	ggaCCGGCCCTTAGCTTGg	ccgGGCCAGAGATCGAACc
novel.5	ENSSSCT00000018821	168.00	-29.72	168.00	-29.72	28032	19	4161	2638	ENSSSCT00000018821 (4161 nt)	ggaCCGGCCCTTAGCTTGg	cgaGGCCAGGGATCGAACc
novel.5	ENSSSCT00000003559	160.00	-24.19	160.00	-24.19	28145	19	1919	1714	ENSSSCT00000003559 (1919 nt)	ggaCCGGCCCTTAGCTTGg	ccaGACCAGGGATCGAACc
novel.5	ENSSSCT00000028392	160.00	-26.08	160.00	-26.08	28168	19	770	315	ENSSSCT00000028392 (770 nt)	ggaCCGGCCCTTAGCTTGg	caaGGCCAAGGATCGAACc
novel.5	ENSSSCT00000025783	168.00	-29.72	168.00	-29.72	28180	19	2604	1528	ENSSSCT00000025783 (2604 nt)	ggaCCGGCCCTTAGCTTGg	ggaGGCCAGGGATCGAACc
novel.5	ENSSSCT00000026187	168.00	-29.72	168.00	-29.72	28248	19	3991	2761	ENSSSCT00000026187 (3991 nt)	ggaCCGGCCCTTAGCTTGg	tgaGGCCAGGGATCGAACc
novel.5	ENSSSCT00000022820	504.00	-89.16	168.00	-29.72	28338	19	3356	953 1447 2193	ENSSSCT00000022820 (3356 nt)	ggaCCGGCCCTTAGCTTGg,ggaCCGGCCCTTAGCTTGg,ggaCCGGCCCTTAGCTTGg	cgaGGCCAGGGATCGAACc,caaGGCCAGGGATCGAACc,tgaGGCCAGGGATCGAACc
novel.5	ENSSSCT00000023111	168.00	-29.72	168.00	-29.72	28357	19	2964	2228	ENSSSCT00000023111 (2964 nt)	ggaCCGGCCCTTAGCTTGg	caaGGCCAGGGATCGAACc
novel.5	ENSSSCT00000029310	160.00	-26.54	160.00	-26.54	28365	19	2097	785	ENSSSCT00000029310 (2097 nt)	ggaCCGGCCCTTAGCTTGg	caaGGGCAGGGATCGAACc
novel.5	ENSSSCT00000018248	168.00	-29.72	168.00	-29.72	28428	19	3376	1378	ENSSSCT00000018248 (3376 nt)	ggaCCGGCCCTTAGCTTGg	cgaGGCCAGGGATCGAACc
novel.5	ENSSSCT00000004222	168.00	-29.72	168.00	-29.72	28476	19	1481	668	ENSSSCT00000004222 (1481 nt)	ggaCCGGCCCTTAGCTTGg	caaGGCCAGGGATCGAACc
novel.5	ENSSSCT00000007130	147.00	-23.93	147.00	-23.93	28525	19	1345	24	ENSSSCT00000007130 (1345 nt)	ggacCGGCCCTTAGCTTGg	acctGCACAGGATCGAACc
novel.5	ENSSSCT00000012056	168.00	-30.80	168.00	-30.80	28539	19	1853	876	ENSSSCT00000012056 (1853 nt)	ggaCCGGCCCTTAGCTTGg	cagGGCCAGGGATCGAACc
novel.5	ENSSSCT00000005347	168.00	-29.72	168.00	-29.72	28601	19	488	328	ENSSSCT00000005347 (488 nt)	ggaCCGGCCCTTAGCTTGg	cgaGGCCAGGGATCGAACc
novel.5	ENSSSCT00000027002	168.00	-29.72	168.00	-29.72	28743	19	2068	516	ENSSSCT00000027002 (2068 nt)	ggaCCGGCCCTTAGCTTGg	caaGGCCAGGGATCGAACc
novel.5	ENSSSCT00000029053	177.00	-41.24	177.00	-41.24	28748	19	4480	364	ENSSSCT00000029053 (4480 nt)	ggACCGGCCCTTAGCTTGg	ccTGGCTGGGGATCGAACc
novel.5	ENSSSCT00000027406	168.00	-29.72	168.00	-29.72	28803	19	2430	742	ENSSSCT00000027406 (2430 nt)	ggaCCGGCCCTTAGCTTGg	caaGGCCAGGGATCGAACc
novel.5	ENSSSCT00000036613	168.00	-32.74	168.00	-32.74	28837	19	10269	2366	ENSSSCT00000036613 (10269 nt)	ggaCCGGCCCTTAGCTTGg	tccGGCCAGGGATCGAACc
novel.5	ENSSSCT00000036136	148.00	-21.59	148.00	-21.59	28858	19	602	211	ENSSSCT00000036136 (602 nt)	ggACCG--GCCCTTAGCTTGg	ccTGGCTACTCGTATCGAACa
novel.5	ENSSSCT00000027801	168.00	-29.72	168.00	-29.72	28909	19	2884	1259	ENSSSCT00000027801 (2884 nt)	ggaCCGGCCCTTAGCTTGg	caaGGCCAGGGATCGAACc
novel.5	ENSSSCT00000023290	318.00	-52.82	160.00	-26.54	28989	19	4165	785 3946	ENSSSCT00000023290 (4165 nt)	ggaCCGGCCCTTAGCTTGg,ggaCCGGCCCTTAGCTTGg	caaGGGCAGGGATCGAACc,ccaGGCCAGG-ATCGAACc
novel.5	ENSSSCT00000023910	160.00	-23.02	160.00	-23.02	29172	19	4689	1230	ENSSSCT00000023910 (4689 nt)	ggaCCGGCCCTTAGCTTGg	agaGGCCAGAGATCGAACc
novel.5	ENSSSCT00000010195	151.00	-23.70	151.00	-23.70	29257	19	2222	2031	ENSSSCT00000010195 (2222 nt)	ggACCGG--C-CCTTAGCTTGg	cgTGGCTCAGTGGTATCGAACc
novel.5	ENSSSCT00000031940	168.00	-29.72	168.00	-29.72	29286	19	3827	2510	ENSSSCT00000031940 (3827 nt)	ggaCCGGCCCTTAGCTTGg	caaGGCCAGGGATCGAACc
novel.5	ENSSSCT00000025028	155.00	-28.39	155.00	-28.39	29344	19	3646	2000	ENSSSCT00000025028 (3646 nt)	ggACCGGCCCTTAGCTTGg	tcTGGCAAGG-ATCGAACc
novel.5	ENSSSCT00000008507	168.00	-29.72	168.00	-29.72	29469	19	2966	2045	ENSSSCT00000008507 (2966 nt)	ggaCCGGCCCTTAGCTTGg	caaGGCCAGGGATCGAACc
novel.5	ENSSSCT00000009707	168.00	-30.68	168.00	-30.68	29505	19	2449	1164	ENSSSCT00000009707 (2449 nt)	ggaCCGGCCCTTAGCTTGg	ccaGGCCAGGGATCGAACc
novel.5	ENSSSCT00000027338	168.00	-28.85	168.00	-28.85	29543	19	4115	1676	ENSSSCT00000027338 (4115 nt)	ggaCCGGCCCTTAGCTTGg	agaGGCTAGGAATCGAACc
novel.5	ENSSSCT00000027259	152.00	-21.94	152.00	-21.94	29559	19	2930	2447	ENSSSCT00000027259 (2930 nt)	ggaCCGGCCCTTAGCTTGg	cgaGGCCACAGATCGAACc
novel.5	ENSSSCT00000025065	168.00	-26.79	168.00	-26.79	29571	19	1316	1024	ENSSSCT00000025065 (1316 nt)	ggaCCGGCCCTTAGCTTGg	tgaGGCCAGGGATCGAACt
novel.5	ENSSSCT00000017278	168.00	-29.72	168.00	-29.72	29599	19	4868	1946	ENSSSCT00000017278 (4868 nt)	ggaCCGGCCCTTAGCTTGg	caaGGCCAGGGATCGAACc
novel.5	ENSSSCT00000026659	163.00	-26.01	163.00	-26.01	29670	19	1803	1218	ENSSSCT00000026659 (1803 nt)	ggacCGGCCCTTAGCTTGg	cagtGCCAGGGATCGAACc
novel.5	ENSSSCT00000014605	163.00	-26.18	163.00	-26.18	29719	19	2867	1935	ENSSSCT00000014605 (2867 nt)	ggacCGGCCCTTAGCTTGg	tggtGCCAGGGATCGAACc
novel.5	ENSSSCT00000010825	160.00	-23.02	160.00	-23.02	29781	19	2278	1879	ENSSSCT00000010825 (2278 nt)	ggaCCGGCCCTTAGCTTGg	ggaGGCCAGAGATCGAACc
novel.5	ENSSSCT00000003162	160.00	-24.38	160.00	-24.38	29803	19	974	821	ENSSSCT00000003162 (974 nt)	ggaCCGGCCCTTAGCTTGg	caaGCCCAGGGATCGAACc
novel.5	ENSSSCT00000026862	328.00	-55.80	168.00	-29.72	29945	19	3523	874 1793	ENSSSCT00000026862 (3523 nt)	ggaCCGGCCCTTAGCTTGg,ggaCCGGCCCTTAGCTTGg	tgaGGCCAGGGATCGAACc,tgaGGCCAAGGATCGAACc
novel.5	ENSSSCT00000028533	168.00	-29.72	168.00	-29.72	29954	19	4133	2241	ENSSSCT00000028533 (4133 nt)	ggaCCGGCCCTTAGCTTGg	caaGGCCAGGGATCGAACc
novel.5	ENSSSCT00000008539	163.00	-26.18	163.00	-26.18	30007	19	2681	2415	ENSSSCT00000008539 (2681 nt)	ggacCGGCCCTTAGCTTGg	cggaGCCAGGGATCGAACc
novel.5	ENSSSCT00000004104	145.00	-20.69	145.00	-20.69	30009	19	1780	803	ENSSSCT00000004104 (1780 nt)	ggACCGGCCCTTAGCTTGg	ccTGTGCGTACATCGAACc
novel.5	ENSSSCT00000030538	168.00	-29.72	168.00	-29.72	30112	19	3902	2508	ENSSSCT00000030538 (3902 nt)	ggaCCGGCCCTTAGCTTGg	cgaGGCCAGGGATCGAACc
novel.5	ENSSSCT00000026501	168.00	-29.72	168.00	-29.72	30137	19	3215	2690	ENSSSCT00000026501 (3215 nt)	ggaCCGGCCCTTAGCTTGg	caaGGCCAGGGATCGAACc
novel.5	ENSSSCT00000033235	168.00	-29.72	168.00	-29.72	30158	19	5133	4051	ENSSSCT00000033235 (5133 nt)	ggaCCGGCCCTTAGCTTGg	cgaGGCCAGGGATCGAACc
novel.5	ENSSSCT00000008895	168.00	-29.72	168.00	-29.72	30280	19	2115	509	ENSSSCT00000008895 (2115 nt)	ggaCCGGCCCTTAGCTTGg	caaGGCCAGGGATCGAACc
novel.5	ENSSSCT00000001092	168.00	-29.89	168.00	-29.89	30341	19	1179	963	ENSSSCT00000001092 (1179 nt)	ggaCCGGCCCTTAGCTTGg	cggGGCCAGGGATCGAACc
novel.5	ENSSSCT00000027153	336.00	-59.44	168.00	-29.72	30460	19	3281	512 2929	ENSSSCT00000027153 (3281 nt)	ggaCCGGCCCTTAGCTTGg,ggaCCGGCCCTTAGCTTGg	caaGGCCAGGGATCGAACc,cgaGGCCAGGGATCGAACc
novel.5	ENSSSCT00000024088	168.00	-29.89	168.00	-29.89	30469	19	3553	1430	ENSSSCT00000024088 (3553 nt)	ggaCCGGCCCTTAGCTTGg	tggGGCCAGGGATCGAACc
novel.5	ENSSSCT00000002713	168.00	-29.72	168.00	-29.72	30578	19	3155	2801	ENSSSCT00000002713 (3155 nt)	ggaCCGGCCCTTAGCTTGg	tgaGGCCAGGGATCGAACc
novel.5	ENSSSCT00000035592	150.00	-28.80	150.00	-28.80	30593	19	459	364	ENSSSCT00000035592 (459 nt)	ggAC-CGGC-C--CTTAGCTTGg	gcTGCGCCGAGTTGGATCGAACc
novel.5	ENSSSCT00000014055	168.00	-30.68	168.00	-30.68	30655	19	474	337	ENSSSCT00000014055 (474 nt)	ggaCCGGCCCTTAGCTTGg	ccaGGCCAGGGATCGAACc
novel.5	ENSSSCT00000012757	168.00	-29.72	168.00	-29.72	30660	19	668	592	ENSSSCT00000012757 (668 nt)	ggaCCGGCCCTTAGCTTGg	caaGGCCAGGGATCGAACc
novel.5	ENSSSCT00000022924	168.00	-29.72	168.00	-29.72	30688	19	3198	1245	ENSSSCT00000022924 (3198 nt)	ggaCCGGCCCTTAGCTTGg	caaGGCCAGGGATCGAACc
novel.5	ENSSSCT00000016991	176.00	-38.24	176.00	-38.24	30796	19	1661	973	ENSSSCT00000016991 (1661 nt)	ggaCCGGCCCTTAGCTTGg	ccaGGCCGGGGATCGAACc
novel.5	ENSSSCT00000017961	168.00	-29.72	168.00	-29.72	30894	19	2938	2536	ENSSSCT00000017961 (2938 nt)	ggaCCGGCCCTTAGCTTGg	caaGGCCAGGGATCGAACc
novel.5	ENSSSCT00000029382	168.00	-29.72	168.00	-29.72	30961	19	1950	886	ENSSSCT00000029382 (1950 nt)	ggaCCGGCCCTTAGCTTGg	tgaGGCCAGGGATCGAACc
novel.5	ENSSSCT00000015019	164.00	-27.43	164.00	-27.43	31020	19	2947	2459	ENSSSCT00000015019 (2947 nt)	ggaCCGGCCCTTAGCTTGg	caaGGTCAGGGATCGAACc
novel.5	ENSSSCT00000022558	168.00	-26.79	168.00	-26.79	31075	19	1693	924	ENSSSCT00000022558 (1693 nt)	ggaCCGGCCCTTAGCTTGg	caaGGCCAGGGATCGAACt
novel.5	ENSSSCT00000011684	168.00	-26.79	168.00	-26.79	31285	19	4536	4041	ENSSSCT00000011684 (4536 nt)	ggaCCGGCCCTTAGCTTGg	tgaGGCCAGGGATCGAACt
novel.5	ENSSSCT00000010775	152.00	-20.33	152.00	-20.33	31334	19	4830	1502	ENSSSCT00000010775 (4830 nt)	ggaCCGGCCCTTAGCTTGg	ctaGACCAAGGATCGAACc
novel.5	ENSSSCT00000026747	160.00	-24.69	160.00	-24.69	31361	19	2612	1337	ENSSSCT00000026747 (2612 nt)	ggaCCGGCCCTTAGCTTGg	ggaGCCCAGGGATCGAACc
novel.5	ENSSSCT00000011681	168.00	-29.72	168.00	-29.72	31441	19	1491	985	ENSSSCT00000011681 (1491 nt)	ggaCCGGCCCTTAGCTTGg	caaGGCCAGGGATCGAACc
novel.5	ENSSSCT00000005227	168.00	-26.79	168.00	-26.79	31499	19	3153	898	ENSSSCT00000005227 (3153 nt)	ggaCCGGCCCTTAGCTTGg	caaGGCCAGGGATCGAACt
novel.5	ENSSSCT00000026197	168.00	-29.72	168.00	-29.72	31583	19	4743	3603	ENSSSCT00000026197 (4743 nt)	ggaCCGGCCCTTAGCTTGg	cgaGGCCAGGGATCGAACc
novel.5	ENSSSCT00000006349	156.00	-24.31	156.00	-24.31	31641	19	2650	783	ENSSSCT00000006349 (2650 nt)	ggaCCGGCCCTTAGCTTGg	tgaGGCTATGGATCGAACc
novel.5	ENSSSCT00000026434	168.00	-29.72	168.00	-29.72	31645	19	2502	1574	ENSSSCT00000026434 (2502 nt)	ggaCCGGCCCTTAGCTTGg	cgaGGCCAGGGATCGAACc
novel.5	ENSSSCT00000031445	176.00	-37.28	176.00	-37.28	31679	19	1580	1045	ENSSSCT00000031445 (1580 nt)	ggaCCGGCCCTTAGCTTGg	cgaGGCCGGGGATCGAACc
novel.5	ENSSSCT00000022770	168.00	-29.72	168.00	-29.72	31707	19	2338	1560	ENSSSCT00000022770 (2338 nt)	ggaCCGGCCCTTAGCTTGg	tgaGGCCAGGGATCGAACc
novel.5	ENSSSCT00000000627	168.00	-29.72	168.00	-29.72	31793	19	2492	914	ENSSSCT00000000627 (2492 nt)	ggaCCGGCCCTTAGCTTGg	tgaGGCCAGGGATCGAACc
novel.5	ENSSSCT00000002616	168.00	-29.72	168.00	-29.72	31865	19	4094	2232	ENSSSCT00000002616 (4094 nt)	ggaCCGGCCCTTAGCTTGg	tgaGGCCAGGGATCGAACc
novel.5	ENSSSCT00000026864	168.00	-29.72	168.00	-29.72	31923	19	2958	1704	ENSSSCT00000026864 (2958 nt)	ggaCCGGCCCTTAGCTTGg	tgaGGCCAGGGATCGAACc
novel.5	ENSSSCT00000031697	164.00	-23.79	164.00	-23.79	31924	19	2968	869	ENSSSCT00000031697 (2968 nt)	ggaCCGGCCCTTAGCTTGg	cgaGTCCAGGAATCGAACc
novel.5	ENSSSCT00000000278	168.00	-29.72	168.00	-29.72	32186	19	944	315	ENSSSCT00000000278 (944 nt)	ggaCCGGCCCTTAGCTTGg	cgaGGCCAGGGATCGAACc
novel.5	ENSSSCT00000008209	168.00	-26.96	168.00	-26.96	32195	19	1451	754	ENSSSCT00000008209 (1451 nt)	ggaCCGGCCCTTAGCTTGg	ctgGGCCAGGGATCGAACt
novel.5	ENSSSCT00000024870	158.00	-21.04	158.00	-21.04	32242	19	1734	1229	ENSSSCT00000024870 (1734 nt)	ggaccGGCCCTTAGCTTGg	agcaaCCAGGGATCGAACt
novel.5	ENSSSCT00000011682	168.00	-29.72	168.00	-29.72	32262	19	1993	470	ENSSSCT00000011682 (1993 nt)	ggaCCGGCCCTTAGCTTGg	tgaGGCCAGGGATCGAACc
novel.5	ENSSSCT00000034749	160.00	-26.54	160.00	-26.54	32345	19	833	614	ENSSSCT00000034749 (833 nt)	ggaCCGGCCCTTAGCTTGg	caaGGGCAGGGATCGAACc
novel.5	ENSSSCT00000005926	159.00	-28.23	159.00	-28.23	32383	19	231	119	ENSSSCT00000005926 (231 nt)	ggaCCGG-CCCTTAGCTTGg	tgaGGCCAAGGGATCGAACc
novel.5	ENSSSCT00000031210	164.00	-27.43	164.00	-27.43	32448	19	1371	1342	ENSSSCT00000031210 (1371 nt)	ggaCCGGCCCTTAGCTTGg	caaGGTCAGGGATCGAACc
novel.5	ENSSSCT00000028022	168.00	-29.72	168.00	-29.72	32590	19	2006	1614	ENSSSCT00000028022 (2006 nt)	ggaCCGGCCCTTAGCTTGg	cgaGGCCAGGGATCGAACc
novel.5	ENSSSCT00000018567	168.00	-29.72	168.00	-29.72	32605	19	3602	3050	ENSSSCT00000018567 (3602 nt)	ggaCCGGCCCTTAGCTTGg	caaGGCCAGGGATCGAACc
novel.5	ENSSSCT00000014896	168.00	-29.89	168.00	-29.89	32879	19	3702	1856	ENSSSCT00000014896 (3702 nt)	ggaCCGGCCCTTAGCTTGg	ctgGGCCAGGGATCGAACc
novel.5	ENSSSCT00000027935	168.00	-29.72	168.00	-29.72	32928	19	2472	857	ENSSSCT00000027935 (2472 nt)	ggaCCGGCCCTTAGCTTGg	cgaGGCCAGGGATCGAACc
novel.5	ENSSSCT00000028961	500.00	-85.12	168.00	-29.72	33042	19	3949	1344 3859 233	ENSSSCT00000028961 (3949 nt)	ggaCCGGCCCTTAGCTTGg,ggaCCGGCCCTTAGCTTGg,ggaCCGGCCCTTAGCTTGg	tgaGGCCAGGGATCGAACc,caaGGCCAGGGATCGAACc,cgaGGCCAGGCATCGAACc
novel.5	ENSSSCT00000006733	151.00	-23.94	151.00	-23.94	33051	19	1554	891	ENSSSCT00000006733 (1554 nt)	ggACCGGCCCTTAGCTTGg	gcTTGTCTGG-ATCGAACc
novel.5	ENSSSCT00000030955	331.00	-57.11	168.00	-29.72	33116	19	2967	2765 2350	ENSSSCT00000030955 (2967 nt)	ggaCCGGCCCTTAGCTTGg,ggacCGGCCCTTAGCTTGg	caaGGCCAGGGATCGAACc,ccatGCCAGGGATCGAACc
novel.5	ENSSSCT00000003772	168.00	-29.72	168.00	-29.72	33132	19	1867	1414	ENSSSCT00000003772 (1867 nt)	ggaCCGGCCCTTAGCTTGg	cgaGGCCAGGGATCGAACc
novel.5	ENSSSCT00000026974	168.00	-29.72	168.00	-29.72	33208	19	2425	1875	ENSSSCT00000026974 (2425 nt)	ggaCCGGCCCTTAGCTTGg	tgaGGCCAGGGATCGAACc
novel.5	ENSSSCT00000027628	168.00	-29.89	168.00	-29.89	33366	19	2269	314	ENSSSCT00000027628 (2269 nt)	ggaCCGGCCCTTAGCTTGg	tggGGCCAGGGATCGAACc
novel.5	ENSSSCT00000012546	160.00	-26.08	160.00	-26.08	33452	19	2421	1323	ENSSSCT00000012546 (2421 nt)	ggaCCGGCCCTTAGCTTGg	aaaGGCCAAGGATCGAACc
novel.5	ENSSSCT00000031943	168.00	-29.72	168.00	-29.72	33503	19	2332	1472	ENSSSCT00000031943 (2332 nt)	ggaCCGGCCCTTAGCTTGg	cgaGGCCAGGGATCGAACc
novel.5	ENSSSCT00000012589	152.00	-22.54	152.00	-22.54	33593	19	2243	1691	ENSSSCT00000012589 (2243 nt)	ggaCCGGCCCTTAGCTTGg	caaGGCAAAGGATCGAACc
novel.5	ENSSSCT00000007067	172.00	-34.60	172.00	-34.60	33594	19	900	401	ENSSSCT00000007067 (900 nt)	ggaCCGGCCCTTAGCTTGg	cacGGCTGGGGATCGAACc
novel.5	ENSSSCT00000009284	168.00	-29.72	168.00	-29.72	33792	19	812	756	ENSSSCT00000009284 (812 nt)	ggaCCGGCCCTTAGCTTGg	caaGGCCAGGGATCGAACc
novel.5	ENSSSCT00000031110	160.00	-26.54	160.00	-26.54	33799	19	422	387	ENSSSCT00000031110 (422 nt)	ggaCCGGCCCTTAGCTTGg	caaGGGCAGGGATCGAACc
novel.5	ENSSSCT00000032778	168.00	-29.72	168.00	-29.72	33895	19	4709	2994	ENSSSCT00000032778 (4709 nt)	ggaCCGGCCCTTAGCTTGg	caaGGCCAGGGATCGAACc
novel.5	ENSSSCT00000028284	168.00	-29.72	168.00	-29.72	33936	19	1336	419	ENSSSCT00000028284 (1336 nt)	ggaCCGGCCCTTAGCTTGg	tgaGGCCAGGGATCGAACc
novel.5	ENSSSCT00000029503	168.00	-30.68	168.00	-30.68	34031	19	1050	807	ENSSSCT00000029503 (1050 nt)	ggaCCGGCCCTTAGCTTGg	ccaGGCCAGGGATCGAACc
novel.5	ENSSSCT00000015533	168.00	-29.72	168.00	-29.72	34107	19	2758	1557	ENSSSCT00000015533 (2758 nt)	ggaCCGGCCCTTAGCTTGg	caaGGCCAGGGATCGAACc
novel.5	ENSSSCT00000008556	168.00	-32.27	168.00	-32.27	34287	19	3369	1269	ENSSSCT00000008556 (3369 nt)	ggaCCGGCCCTTAGCTTGg	cccGGCCTGGGATCGAACc
novel.5	ENSSSCT00000023937	172.00	-30.06	172.00	-30.06	34305	19	1757	406	ENSSSCT00000023937 (1757 nt)	ggaCCGGCCCTTAGCTTGg	tgaGGCCAGGAATCGAACc
novel.5	ENSSSCT00000014996	151.00	-21.96	151.00	-21.96	34397	19	3538	1199	ENSSSCT00000014996 (3538 nt)	ggaccggcCCTTAGCTTGg	cgagatgaGGGATCGAACc
novel.5	ENSSSCT00000030351	168.00	-29.72	168.00	-29.72	34580	19	4947	1181	ENSSSCT00000030351 (4947 nt)	ggaCCGGCCCTTAGCTTGg	caaGGCCAGGGATCGAACc
novel.5	ENSSSCT00000000314	149.00	-21.44	149.00	-21.44	34603	19	1021	598	ENSSSCT00000000314 (1021 nt)	ggaCCGGCCCTTAGCTTGg	aagGGCCAG--ATCGAACc
novel.5	ENSSSCT00000030630	168.00	-29.72	168.00	-29.72	34688	19	1842	559	ENSSSCT00000030630 (1842 nt)	ggaCCGGCCCTTAGCTTGg	caaGGCCAGGGATCGAACc
novel.5	ENSSSCT00000025628	168.00	-29.72	168.00	-29.72	34791	19	2285	872	ENSSSCT00000025628 (2285 nt)	ggaCCGGCCCTTAGCTTGg	cgaGGCCAGGGATCGAACc
novel.5	ENSSSCT00000024956	168.00	-29.89	168.00	-29.89	34806	19	3884	660	ENSSSCT00000024956 (3884 nt)	ggaCCGGCCCTTAGCTTGg	aggGGCCAGGGATCGAACc
novel.5	ENSSSCT00000025115	160.00	-25.01	160.00	-25.01	34809	19	4989	1639	ENSSSCT00000025115 (4989 nt)	ggaCCGGCCCTTAGCTTGg	tgaGCCCAGGGATCGAACc
novel.5	ENSSSCT00000011446	158.00	-26.37	158.00	-26.37	34822	19	1962	941	ENSSSCT00000011446 (1962 nt)	ggaCCGGCCCTTAGCTTGg	aaaGGCAGGG-ATCGAACc
novel.5	ENSSSCT00000014319	168.00	-29.72	168.00	-29.72	34868	19	2682	976	ENSSSCT00000014319 (2682 nt)	ggaCCGGCCCTTAGCTTGg	cgaGGCCAGGGATCGAACc
novel.5	ENSSSCT00000035976	164.00	-25.68	164.00	-25.68	34890	19	2636	699	ENSSSCT00000035976 (2636 nt)	ggaCCGGCCCTTAGCTTGg	cgaGGCCAGGTATCGAACc
novel.5	ENSSSCT00000032409	168.00	-29.72	168.00	-29.72	34968	19	3479	2460	ENSSSCT00000032409 (3479 nt)	ggaCCGGCCCTTAGCTTGg	tgaGGCCAGGGATCGAACc
novel.5	ENSSSCT00000011967	168.00	-29.72	168.00	-29.72	34975	19	2051	1764	ENSSSCT00000011967 (2051 nt)	ggaCCGGCCCTTAGCTTGg	cgaGGCCAGGGATCGAACc
novel.5	ENSSSCT00000011166	168.00	-29.72	168.00	-29.72	35019	19	2595	440	ENSSSCT00000011166 (2595 nt)	ggaCCGGCCCTTAGCTTGg	agaGGCCAGGGATCGAACc
novel.5	ENSSSCT00000033810	168.00	-29.72	168.00	-29.72	35047	19	4447	2994	ENSSSCT00000033810 (4447 nt)	ggaCCGGCCCTTAGCTTGg	caaGGCCAGGGATCGAACc
novel.5	ENSSSCT00000005520	172.00	-31.02	172.00	-31.02	35058	19	488	265	ENSSSCT00000005520 (488 nt)	ggaCCGGCCCTTAGCTTGg	ccaGGCCAGGAATCGAACc
novel.5	ENSSSCT00000012031	164.00	-28.74	164.00	-28.74	35213	19	1349	412	ENSSSCT00000012031 (1349 nt)	ggaCCGGCCCTTAGCTTGg	ccaGGCTGGAGATCGAACc
novel.5	ENSSSCT00000014690	168.00	-29.72	168.00	-29.72	35315	19	1863	871	ENSSSCT00000014690 (1863 nt)	ggaCCGGCCCTTAGCTTGg	tgaGGCCAGGGATCGAACc
novel.5	ENSSSCT00000004261	168.00	-29.72	168.00	-29.72	35323	19	939	352	ENSSSCT00000004261 (939 nt)	ggaCCGGCCCTTAGCTTGg	tgaGGCCAGGGATCGAACc
novel.5	ENSSSCT00000005273	168.00	-30.68	168.00	-30.68	35494	19	2812	536	ENSSSCT00000005273 (2812 nt)	ggaCCGGCCCTTAGCTTGg	ccaGGCCAGGGATCGAACc
novel.5	ENSSSCT00000017134	168.00	-30.58	168.00	-30.58	35562	19	1233	879	ENSSSCT00000017134 (1233 nt)	ggaCCGGCCCTTAGCTTGg	cgaGGCCGGAGATCGAACc
novel.5	ENSSSCT00000018565	168.00	-29.72	168.00	-29.72	35739	19	3924	2891	ENSSSCT00000018565 (3924 nt)	ggaCCGGCCCTTAGCTTGg	caaGGCCAGGGATCGAACc
novel.5	ENSSSCT00000008620	164.00	-27.43	164.00	-27.43	35816	19	1969	689	ENSSSCT00000008620 (1969 nt)	ggaCCGGCCCTTAGCTTGg	tgaGGTCAGGGATCGAACc
novel.5	ENSSSCT00000008185	168.00	-29.72	168.00	-29.72	35857	19	4731	2994	ENSSSCT00000008185 (4731 nt)	ggaCCGGCCCTTAGCTTGg	caaGGCCAGGGATCGAACc
novel.5	ENSSSCT00000026657	164.00	-27.43	164.00	-27.43	36049	19	4752	1603	ENSSSCT00000026657 (4752 nt)	ggaCCGGCCCTTAGCTTGg	ctaGGTCAGGGATCGAACc
novel.5	ENSSSCT00000031316	317.00	-54.11	168.00	-29.72	36113	19	4628	983 2428	ENSSSCT00000031316 (4628 nt)	ggaCCGGCCCTTAGCTTGg,ggACCGGCCCTTAGCTTGg	caaGGCCAGGGATCGAACc,ccTGGTAACCAATCGAACc
novel.5	ENSSSCT00000025656	168.00	-26.79	168.00	-26.79	36128	19	2669	326	ENSSSCT00000025656 (2669 nt)	ggaCCGGCCCTTAGCTTGg	caaGGCCAGGGATCGAACt
novel.5	ENSSSCT00000027193	160.00	-23.97	160.00	-23.97	36220	19	4446	2460	ENSSSCT00000027193 (4446 nt)	ggaCCGGCCCTTAGCTTGg	caaGACCAGGGATCGAACc
novel.5	ENSSSCT00000025960	168.00	-29.72	168.00	-29.72	36247	19	2860	2041	ENSSSCT00000025960 (2860 nt)	ggaCCGGCCCTTAGCTTGg	tgaGGCCAGGGATCGAACc
novel.5	ENSSSCT00000030879	180.00	-38.70	180.00	-38.70	36288	19	3274	139	ENSSSCT00000030879 (3274 nt)	ggaCCGGCCCTTAGCTTGg	cagGGCCGGGAATCGAACc
novel.5	ENSSSCT00000005910	172.00	-35.44	172.00	-35.44	36314	19	676	467	ENSSSCT00000005910 (676 nt)	ggaCCGGCCCTTAGCTTGg	ccaGGCTGGGGATCGAACc
novel.5	ENSSSCT00000024322	168.00	-29.89	168.00	-29.89	36332	19	762	450	ENSSSCT00000024322 (762 nt)	ggaCCGGCCCTTAGCTTGg	cggGGCCAGGGATCGAACc
novel.5	ENSSSCT00000018621	327.00	-49.97	167.00	-26.21	36335	19	2617	1155 910	ENSSSCT00000018621 (2617 nt)	ggacCGGCCCTTAGCTTGg,ggaCCGGCCCTTAGCTTGg	caaaGCCAGGAATCGAACc,cgaGGCTAAGAATCGAACc
novel.5	ENSSSCT00000030327	168.00	-30.68	168.00	-30.68	36359	19	3005	1824	ENSSSCT00000030327 (3005 nt)	ggaCCGGCCCTTAGCTTGg	ccaGGCCAGGGATCGAACc
novel.5	ENSSSCT00000002221	160.00	-25.85	160.00	-25.85	36423	19	2161	1717	ENSSSCT00000002221 (2161 nt)	ggaCCGGCCCTTAGCTTGg	caaGGCCACGGATCGAACc
novel.5	ENSSSCT00000012151	172.00	-30.06	172.00	-30.06	36435	19	1745	720	ENSSSCT00000012151 (1745 nt)	ggaCCGGCCCTTAGCTTGg	caaGGCCAGGAATCGAACc
novel.5	ENSSSCT00000019305	168.00	-29.72	168.00	-29.72	36545	19	1720	1513	ENSSSCT00000019305 (1720 nt)	ggaCCGGCCCTTAGCTTGg	caaGGCCAGGGATCGAACc
novel.5	ENSSSCT00000015725	168.00	-29.72	168.00	-29.72	36712	19	962	788	ENSSSCT00000015725 (962 nt)	ggaCCGGCCCTTAGCTTGg	caaGGCCAGGGATCGAACc
novel.5	ENSSSCT00000014394	164.00	-27.43	164.00	-27.43	36747	19	4096	4024	ENSSSCT00000014394 (4096 nt)	ggaCCGGCCCTTAGCTTGg	caaGGTCAGGGATCGAACc
novel.5	ENSSSCT00000010913	168.00	-30.80	168.00	-30.80	36879	19	3414	1324	ENSSSCT00000010913 (3414 nt)	ggaCCGGCCCTTAGCTTGg	cagGGCCAGGGATCGAACc
novel.5	ENSSSCT00000004467	168.00	-29.72	168.00	-29.72	36958	19	2013	1191	ENSSSCT00000004467 (2013 nt)	ggaCCGGCCCTTAGCTTGg	gaaGGCCAGGGATCGAACc
novel.5	ENSSSCT00000010321	168.00	-29.72	168.00	-29.72	36995	19	3789	2721	ENSSSCT00000010321 (3789 nt)	ggaCCGGCCCTTAGCTTGg	caaGGCCAGGGATCGAACc
novel.5	ENSSSCT00000017519	168.00	-29.72	168.00	-29.72	37015	19	2899	1668	ENSSSCT00000017519 (2899 nt)	ggaCCGGCCCTTAGCTTGg	caaGGCCAGGGATCGAACc
novel.5	ENSSSCT00000022576	164.00	-27.43	164.00	-27.43	37088	19	4442	2284	ENSSSCT00000022576 (4442 nt)	ggaCCGGCCCTTAGCTTGg	tgaGGTCAGGGATCGAACc
novel.5	ENSSSCT00000022514	156.00	-26.20	156.00	-26.20	37206	19	4742	719	ENSSSCT00000022514 (4742 nt)	ggAC-CGGCCCTTAGCTTGg	ccTGAGCCAAGGATCGAACt
novel.5	ENSSSCT00000017361	168.00	-25.71	168.00	-25.71	37364	19	3914	2746	ENSSSCT00000017361 (3914 nt)	ggaCCGGCCCTTAGCTTGg	tgaGGCCAGGGATCGAACg
novel.5	ENSSSCT00000023443	164.00	-27.60	164.00	-27.60	37366	19	4378	1761	ENSSSCT00000023443 (4378 nt)	ggaCCGGCCCTTAGCTTGg	ctgGGTCAGGGATCGAACc
novel.5	ENSSSCT00000032396	168.00	-29.72	168.00	-29.72	37391	19	3476	2525	ENSSSCT00000032396 (3476 nt)	ggaCCGGCCCTTAGCTTGg	cgaGGCCAGGGATCGAACc
novel.5	ENSSSCT00000028263	147.00	-23.93	147.00	-23.93	37466	19	1033	24	ENSSSCT00000028263 (1033 nt)	ggacCGGCCCTTAGCTTGg	acctGCACAGGATCGAACc
novel.5	ENSSSCT00000009091	168.00	-26.71	168.00	-26.71	37478	19	3616	859	ENSSSCT00000009091 (3616 nt)	ggaCCGGCCCTTAGCTTGg	caaGGCCAGGGATCGAACa
novel.5	ENSSSCT00000028949	168.00	-29.72	168.00	-29.72	37546	19	1469	1263	ENSSSCT00000028949 (1469 nt)	ggaCCGGCCCTTAGCTTGg	tgaGGCCAGGGATCGAACc
novel.5	ENSSSCT00000004084	169.00	-32.31	169.00	-32.31	37567	19	3936	2481	ENSSSCT00000004084 (3936 nt)	ggACCGGCCCTTAGCTTGg	atTGATCGGGGATCGAACc
novel.5	ENSSSCT00000009007	168.00	-29.72	168.00	-29.72	37747	19	2983	2721	ENSSSCT00000009007 (2983 nt)	ggaCCGGCCCTTAGCTTGg	tgaGGCCAGGGATCGAACc
novel.5	ENSSSCT00000012231	168.00	-29.72	168.00	-29.72	37748	19	2339	810	ENSSSCT00000012231 (2339 nt)	ggaCCGGCCCTTAGCTTGg	caaGGCCAGGGATCGAACc
novel.5	ENSSSCT00000022283	172.00	-35.44	172.00	-35.44	37785	19	882	285	ENSSSCT00000022283 (882 nt)	ggaCCGGCCCTTAGCTTGg	ccaGGCTGGGGATCGAACc
novel.5	ENSSSCT00000011441	168.00	-29.72	168.00	-29.72	37799	19	3035	1822	ENSSSCT00000011441 (3035 nt)	ggaCCGGCCCTTAGCTTGg	tgaGGCCAGGGATCGAACc
novel.5	ENSSSCT00000027996	168.00	-29.72	168.00	-29.72	37822	19	3333	2597	ENSSSCT00000027996 (3333 nt)	ggaCCGGCCCTTAGCTTGg	caaGGCCAGGGATCGAACc
novel.5	ENSSSCT00000025092	160.00	-26.54	160.00	-26.54	37889	19	3608	2479	ENSSSCT00000025092 (3608 nt)	ggaCCGGCCCTTAGCTTGg	caaGGGCAGGGATCGAACc
novel.5	ENSSSCT00000004666	168.00	-29.72	168.00	-29.72	37945	19	2202	1453	ENSSSCT00000004666 (2202 nt)	ggaCCGGCCCTTAGCTTGg	caaGGCCAGGGATCGAACc
novel.5	ENSSSCT00000025353	168.00	-29.72	168.00	-29.72	38060	19	3197	1984	ENSSSCT00000025353 (3197 nt)	ggaCCGGCCCTTAGCTTGg	tgaGGCCAGGGATCGAACc
novel.5	ENSSSCT00000032106	160.00	-26.54	160.00	-26.54	38084	19	5713	4165	ENSSSCT00000032106 (5713 nt)	ggaCCGGCCCTTAGCTTGg	gaaGGGCAGGGATCGAACc
novel.5	ENSSSCT00000024025	160.00	-26.18	160.00	-26.18	38086	19	3485	862	ENSSSCT00000024025 (3485 nt)	ggaCCGGCCCTTAGCTTGg	gggGTCCAGGGATCGAACc
novel.5	ENSSSCT00000004448	172.00	-31.55	172.00	-31.55	38210	19	4688	2163	ENSSSCT00000004448 (4688 nt)	ggaCCGGCCCTTAGCTTGg	tgaGGCTGGGGATCGAACt
novel.5	ENSSSCT00000022300	168.00	-26.79	168.00	-26.79	38216	19	1608	1489	ENSSSCT00000022300 (1608 nt)	ggaCCGGCCCTTAGCTTGg	tgaGGCCAGGGATCGAACt
novel.5	ENSSSCT00000010678	168.00	-26.88	168.00	-26.88	38369	19	1320	914	ENSSSCT00000010678 (1320 nt)	ggaCCGGCCCTTAGCTTGg	cggGGCCAGGGATCGAACa
novel.5	ENSSSCT00000035293	168.00	-30.80	168.00	-30.80	38389	19	1605	270	ENSSSCT00000035293 (1605 nt)	ggaCCGGCCCTTAGCTTGg	cagGGCCAGGGATCGAACc
novel.5	ENSSSCT00000017209	168.00	-29.72	168.00	-29.72	38542	19	3626	3497	ENSSSCT00000017209 (3626 nt)	ggaCCGGCCCTTAGCTTGg	caaGGCCAGGGATCGAACc
novel.5	ENSSSCT00000009570	168.00	-29.72	168.00	-29.72	38566	19	4068	3919	ENSSSCT00000009570 (4068 nt)	ggaCCGGCCCTTAGCTTGg	caaGGCCAGGGATCGAACc
novel.5	ENSSSCT00000013936	168.00	-26.67	168.00	-26.67	38589	19	3830	1329	ENSSSCT00000013936 (3830 nt)	ggaCCGGCCCTTAGCTTGg	ccaGGCCAGGGATCGAACg
novel.5	ENSSSCT00000032414	168.00	-29.72	168.00	-29.72	38698	19	4232	2395	ENSSSCT00000032414 (4232 nt)	ggaCCGGCCCTTAGCTTGg	caaGGCCAGGGATCGAACc
novel.5	ENSSSCT00000027076	165.00	-23.84	165.00	-23.84	38723	19	507	36	ENSSSCT00000027076 (507 nt)	ggACCGGCCCTTAGCTTGg	gcTTGTCTGGAATCGAACt
novel.5	ENSSSCT00000034495	160.00	-21.26	160.00	-21.26	39069	19	437	83	ENSSSCT00000034495 (437 nt)	ggaCCGGCCCTTAGCTTGg	ccaGACCAGGGATCGAACt
novel.5	ENSSSCT00000017981	325.00	-51.01	165.00	-26.54	39087	19	1981	671 1644	ENSSSCT00000017981 (1981 nt)	ggACCGGCCCTTAGCTTGg,ggaCCGGCCCTTAGCTTGg	ggTGGGCAGGGATCGAACc,cgaGGCTAGGTATCGAACc
novel.5	ENSSSCT00000011992	168.00	-29.72	168.00	-29.72	39171	19	2805	2176	ENSSSCT00000011992 (2805 nt)	ggaCCGGCCCTTAGCTTGg	taaGGCCAGGGATCGAACc
novel.5	ENSSSCT00000023581	152.00	-21.04	152.00	-21.04	39284	19	2557	1232	ENSSSCT00000023581 (2557 nt)	ggaCCGGCCCTTAGCTTGg	tgaGACCTTGGATCGAACc
novel.5	ENSSSCT00000031306	154.00	-22.70	154.00	-22.70	39287	19	3439	1964	ENSSSCT00000031306 (3439 nt)	ggaccGGCCCTTAGCTTGg	cgatcCTAGGGATCGAACc
novel.5	ENSSSCT00000001151	168.00	-29.72	168.00	-29.72	39362	19	3576	276	ENSSSCT00000001151 (3576 nt)	ggaCCGGCCCTTAGCTTGg	caaGGCCAGGGATCGAACc
novel.5	ENSSSCT00000029891	160.00	-26.08	160.00	-26.08	39454	19	3281	3002	ENSSSCT00000029891 (3281 nt)	ggaCCGGCCCTTAGCTTGg	cgaGGCCAAGGATCGAACc
novel.5	ENSSSCT00000018811	168.00	-29.72	168.00	-29.72	39512	19	3923	2665	ENSSSCT00000018811 (3923 nt)	ggaCCGGCCCTTAGCTTGg	tcaGGCCAGGGATCGAACc
novel.5	ENSSSCT00000010194	151.00	-23.70	151.00	-23.70	39645	19	2160	2031	ENSSSCT00000010194 (2160 nt)	ggACCGG--C-CCTTAGCTTGg	cgTGGCTCAGTGGTATCGAACc
novel.5	ENSSSCT00000002247	168.00	-26.79	168.00	-26.79	39755	19	2907	1132	ENSSSCT00000002247 (2907 nt)	ggaCCGGCCCTTAGCTTGg	caaGGCCAGGGATCGAACt
novel.5	ENSSSCT00000030831	160.00	-26.54	160.00	-26.54	39814	19	1911	1061	ENSSSCT00000030831 (1911 nt)	ggaCCGGCCCTTAGCTTGg	caaGGGCAGGGATCGAACc
novel.5	ENSSSCT00000019083	172.00	-34.65	172.00	-34.65	39848	19	3311	3150	ENSSSCT00000019083 (3311 nt)	ggaCCGGCCCTTAGCTTGg	ctgGGCTGGGGATCGAACc
ssc-miR-10a-3p	ENSSSCT00000022342	142.00	-20.90	142.00	-20.90	40284	21	1340	244	ENSSSCT00000022342 (1340 nt)	uaAGGGGAUCUAU-----GCUUAAAc	caTGCCCTGGGAGGGGGCCGAATTTg
ssc-miR-10a-3p	ENSSSCT00000009845	167.00	-20.46	167.00	-20.46	43083	21	1403	8	ENSSSCT00000009845 (1403 nt)	uaAGGGGAUCUAUGCUUAAAc	gtTGTCCTGGGTCCGAATTTa
ssc-miR-10a-3p	ENSSSCT00000024892	160.00	-24.51	160.00	-24.51	47841	21	791	57	ENSSSCT00000024892 (791 nt)	uaAGGGGAUCUAUGCUUAAAc	gtTCCTCTAG--CCGAATTTg
ssc-miR-10a-3p	ENSSSCT00000000099	157.00	-24.06	157.00	-24.06	51620	21	864	119	ENSSSCT00000000099 (864 nt)	uaagGGGAUCUAUGCUUAAAc	cccgCCCCGTGTGCGAATTTg
ssc-miR-10a-3p	ENSSSCT00000029499	161.00	-21.53	161.00	-21.53	52711	21	3477	1168	ENSSSCT00000029499 (3477 nt)	uaaGGGGAUCUAU--GCUUAAAc	ctcCTCCGAGGTAGGCGAATTTg
novel.21	ENSSSCT00000006777	160.00	-20.82	160.00	-20.82	53626	18	2410	722	ENSSSCT00000006777 (2410 nt)	gcGCGTCCAAGTTTAGGa	ggCGAGGGATCAAATCCa
novel.21	ENSSSCT00000007723	142.00	-20.19	142.00	-20.19	54188	18	2995	1049	ENSSSCT00000007723 (2995 nt)	gcGCG--TCC-AAGTTTAGGa	agCGCAGAGGCACCAAATCCa
novel.21	ENSSSCT00000034797	143.00	-20.72	143.00	-20.72	54765	18	908	342	ENSSSCT00000034797 (908 nt)	gcGCGTCCAA-----GTTTAGGa	ggTGGAGGTTCTAAACAAATCCt
novel.21	ENSSSCT00000022326	149.00	-20.19	149.00	-20.19	54929	18	3496	2271	ENSSSCT00000022326 (3496 nt)	gcgcGTCC-AAGTTTAGGa	gggcCGGGCGTCAAATCCc
novel.21	ENSSSCT00000028849	154.00	-20.98	154.00	-20.98	54950	18	2565	2393	ENSSSCT00000028849 (2565 nt)	gcGCGT--CCAA--GTTTAGGa	ggCGCAGCGGTTAACAAATCCg
novel.21	ENSSSCT00000028286	155.00	-20.41	155.00	-20.41	55395	18	3511	1629	ENSSSCT00000028286 (3511 nt)	gcGCGTCCA---AGTTTAGGa	aaCACAGGTAAGTCAAATCCt
novel.21	ENSSSCT00000028271	143.00	-20.72	143.00	-20.72	56215	18	801	342	ENSSSCT00000028271 (801 nt)	gcGCGTCCAA-----GTTTAGGa	ggTGGAGGTTCTAAACAAATCCt
novel.21	ENSSSCT00000027684	155.00	-22.42	155.00	-22.42	58521	18	4613	184	ENSSSCT00000027684 (4613 nt)	gcGCGTCC----AAGTTTAGGa	ttCGCGGGTCTTTTCAAATCCa
novel.21	ENSSSCT00000030941	150.00	-20.14	150.00	-20.14	58981	18	4877	1683	ENSSSCT00000030941 (4877 nt)	gcGCGT--CCAA--GTTTAGGa	ggCGTAGTGGTTAACAAATCCt
novel.21	ENSSSCT00000031013	158.00	-20.02	158.00	-20.02	59139	18	1270	1008	ENSSSCT00000031013 (1270 nt)	gcgCGTCC-AAGTTTAGGa	tgaGCAGGAATCAAATCCc
novel.21	ENSSSCT00000015002	164.00	-22.33	164.00	-22.33	59777	18	2300	1298	ENSSSCT00000015002 (2300 nt)	gcGCGTCCAAGTTTAGGa	tgCCTGGGTTCAAATCCc
novel.21	ENSSSCT00000005278	149.00	-21.72	149.00	-21.72	61603	18	4486	1563	ENSSSCT00000005278 (4486 nt)	gcgCGT-CCA-AGTTTAGGa	gcgGCATGGTCCCAAATCCt
novel.21	ENSSSCT00000005078	166.00	-22.14	166.00	-22.14	61911	18	4351	3942	ENSSSCT00000005078 (4351 nt)	gcgcGTCCAAGTTTAGGa	tcttTAGGTTCAAATCCt
novel.21	ENSSSCT00000009666	167.00	-20.79	167.00	-20.79	62756	18	3243	1938	ENSSSCT00000009666 (3243 nt)	gcgCGTCCAAGTTTAGGa	tagGCTGGTTCAAATCCg
novel.21	ENSSSCT00000011471	142.00	-20.68	142.00	-20.68	63281	18	3274	3253	ENSSSCT00000011471 (3274 nt)	gcGCG--TCC-AAGTTTAGGa	ggCGCAGAGGAAACAAATCCg
novel.21	ENSSSCT00000030424	158.00	-21.94	158.00	-21.94	64742	18	2932	616	ENSSSCT00000030424 (2932 nt)	gcGCGTCCAAGTTTAGGa	gaCGC-GGCTCAAATCCt
novel.21	ENSSSCT00000013532	164.00	-20.77	164.00	-20.77	65169	18	2139	260	ENSSSCT00000013532 (2139 nt)	gcGCGTCCAAGTTTAGGa	agCACAGGTGCAAATCCa
novel.34	ENSSSCT00000003962	146.00	-20.94	146.00	-20.94	66730	22	916	596	ENSSSCT00000003962 (916 nt)	tgTTTC--AAG-ACATCACGTGACt	ccAAAGCCATCAAGGTGTGCACTGg
novel.34	ENSSSCT00000023723	146.00	-23.64	146.00	-23.64	66841	22	2705	1056	ENSSSCT00000023723 (2705 nt)	tgTTTCAA--GACAT---CACGTGACt	ccAAGGCTGGCTGGGTCTGTGCACTGg
novel.34	ENSSSCT00000013167	165.00	-20.74	165.00	-20.74	67027	22	2366	54	ENSSSCT00000013167 (2366 nt)	tgtTTCAAG-ACA--TCACGTGACt	aatAAGTCCTTGTAAAGTGCACTGc
novel.34	ENSSSCT00000032088	164.00	-22.51	164.00	-22.51	67050	22	3667	779	ENSSSCT00000032088 (3667 nt)	tgtttcAAGACATCACGTGACt	tcagcaTTCTGTTCTGCACTGt
novel.34	ENSSSCT00000016657	154.00	-20.06	154.00	-20.06	67083	22	2595	1635	ENSSSCT00000016657 (2595 nt)	tgTTTCAAGACATCACGTGACt	gcAAAGTGAT-AACTGCACTGa
novel.34	ENSSSCT00000035413	157.00	-21.05	157.00	-21.05	67120	22	1244	258	ENSSSCT00000035413 (1244 nt)	tgtTTCAAGACATCACGTGACt	cccAGGCCCTG-GGTGCACTGt
novel.34	ENSSSCT00000030081	156.00	-20.31	156.00	-20.31	67167	22	1707	455	ENSSSCT00000030081 (1707 nt)	tgtttcaaGACATCACGTGACt	gtctccagCTGT-GTGCACTGc
novel.34	ENSSSCT00000007448	175.00	-24.48	175.00	-24.48	67289	22	790	728	ENSSSCT00000007448 (790 nt)	tgTTTCAAGAC-ATCACGTGACt	atAAGGTTTTGTTAATGCACTGt
novel.34	ENSSSCT00000017427	155.00	-20.04	155.00	-20.04	67374	22	1102	214	ENSSSCT00000017427 (1102 nt)	tgTTTCAAGACA----TCACGTGACt	agAAAGAACTGTAAACATTGCACTGa
novel.34	ENSSSCT00000007979	150.00	-20.49	150.00	-20.49	67660	22	1507	675	ENSSSCT00000007979 (1507 nt)	tgtttcaagacaTCACGTGACt	tctgtgtggcagAGTGCACTGg
novel.34	ENSSSCT00000013158	152.00	-20.18	152.00	-20.18	67668	22	930	32	ENSSSCT00000013158 (930 nt)	tgTTTCAAGACATCACGTGACt	ggGAAGGGCTG-A-TGCACTGa
novel.34	ENSSSCT00000029512	166.00	-24.88	166.00	-24.88	68085	22	2482	1217	ENSSSCT00000029512 (2482 nt)	tgTTTCAAGACATCACGTGACt	caGGGGATCTGT-GTGCACTGc
novel.34	ENSSSCT00000011152	162.00	-26.18	162.00	-26.18	68181	22	1271	83	ENSSSCT00000011152 (1271 nt)	tgTTTCAA-GA---CATCACGTGACt	tgGGAGTTCCTGCAGTGGTGCACTGg
novel.34	ENSSSCT00000026682	152.00	-20.34	152.00	-20.34	68208	22	4304	567	ENSSSCT00000026682 (4304 nt)	tgtTTCAAGACATCACGTGACt	cttGAGGGCTGT--TGCACTGa
novel.34	ENSSSCT00000010159	151.00	-20.11	151.00	-20.11	68442	22	164	24	ENSSSCT00000010159 (164 nt)	tgtttcAAGAC--ATCACGTGACt	gatcctTCCTGCCAAGTGCACTGa
novel.34	ENSSSCT00000015618	159.00	-21.70	159.00	-21.70	68555	22	1280	808	ENSSSCT00000015618 (1280 nt)	tgTTTCAAGACAT-CACGTGACt	taAAGGATATATGTGTGCACTGa
novel.34	ENSSSCT00000015512	176.00	-24.11	176.00	-24.11	68615	22	3443	505	ENSSSCT00000015512 (3443 nt)	tgTTTCAAGACATCACGTGACt	taAGAGTTTTAAAGTGCACTGt
novel.34	ENSSSCT00000025668	161.00	-24.81	161.00	-24.81	68746	22	4199	3878	ENSSSCT00000025668 (4199 nt)	tgTTTCAAG-ACA-TC-ACGTGACt	acAAAGTTTGGGTAAGATGCACTGg
novel.34	ENSSSCT00000025632	152.00	-22.63	152.00	-22.63	69082	22	1278	649	ENSSSCT00000025632 (1278 nt)	tgttTCAAGACATCACGTGACt	gggcAGAGCTGT-CTGCACTGa
novel.34	ENSSSCT00000007398	149.00	-20.46	149.00	-20.46	69142	22	213	30	ENSSSCT00000007398 (213 nt)	tgTTTC-AAGACA--TC-ACGTGACt	aaAGAGCCACTGTCAAGCTGCACTGa
novel.34	ENSSSCT00000036162	158.00	-20.69	158.00	-20.69	69224	22	492	353	ENSSSCT00000036162 (492 nt)	tgtttcaAGACA--TCACGTGACt	tctcccgTTTGTCGAGTGCACTGa
novel.34	ENSSSCT00000024259	152.00	-20.80	152.00	-20.80	69389	22	4406	1585	ENSSSCT00000024259 (4406 nt)	tgTTTCAAGACATCACGTGACt	gaGGAGCTGTGCTCTGCACTGg
novel.34	ENSSSCT00000027975	162.00	-22.18	162.00	-22.18	69424	22	1083	119	ENSSSCT00000027975 (1083 nt)	tgTTTCAAGACATCACGTGACt	gtAAAG-ACTGGTGTGCACTGt
novel.34	ENSSSCT00000036599	152.00	-20.18	152.00	-20.18	69860	22	1681	32	ENSSSCT00000036599 (1681 nt)	tgTTTCAAGACATCACGTGACt	ggGAAGGGCTG-A-TGCACTGa
novel.34	ENSSSCT00000006154	156.00	-20.85	156.00	-20.85	69987	22	505	290	ENSSSCT00000006154 (505 nt)	tgtttcaaGACATCACGTGACt	aggtgtacCTGT-GTGCACTGc
novel.34	ENSSSCT00000018165	162.00	-20.23	162.00	-20.23	70113	22	3949	2632	ENSSSCT00000018165 (3949 nt)	tgtttcAAGACATCACGTGACt	gttggaTTTTG-AGTGCACTGt
novel.34	ENSSSCT00000035227	163.00	-21.28	163.00	-21.28	70196	22	313	250	ENSSSCT00000035227 (313 nt)	tgtttcaAGACATCACGTGACt	tcctaacTCTGTGTTGCACTGg
novel.34	ENSSSCT00000019177	140.00	-22.58	140.00	-22.58	70223	22	420	290	ENSSSCT00000019177 (420 nt)	tgtttcaagacatcACGTGACt	gggcccaagggcccTGCACTGt
novel.34	ENSSSCT00000014928	143.00	-24.02	143.00	-24.02	70341	22	1967	175	ENSSSCT00000014928 (1967 nt)	tgTTTCAAGACATC---------ACGTGACt	gaAGAGGTCTGTGGGACATGGCCTGCACTGa
novel.34	ENSSSCT00000011634	172.00	-22.57	172.00	-22.57	70342	22	497	264	ENSSSCT00000011634 (497 nt)	tgTTTCAAGACATCACGTGACt	ccAGGATTTTGTAATGCACTGc
novel.34	ENSSSCT00000024088	152.00	-20.23	152.00	-20.23	70396	22	3553	2173	ENSSSCT00000024088 (3553 nt)	tgTTTCAAGACATCACGTGACt	tgGGAGTGTCCAGGTGCACTGg
novel.34	ENSSSCT00000005100	162.00	-20.74	162.00	-20.74	70451	22	904	170	ENSSSCT00000005100 (904 nt)	tgttTCAAGACATCACGTGACt	gattAGTTTAACAGTGCACTGa
novel.34	ENSSSCT00000010354	161.00	-25.23	161.00	-25.23	70490	22	4035	1946	ENSSSCT00000010354 (4035 nt)	tgTTTCAAGAC-ATCACGTGACt	atAAAG-GCTGTTTGTGCACTGg
novel.34	ENSSSCT00000018382	169.00	-20.28	169.00	-20.28	70497	22	2751	137	ENSSSCT00000018382 (2751 nt)	tgTTTC-AAGACATCACGTGACt	tgAAGGTTTTTGTA-TGCACTGc
novel.34	ENSSSCT00000005341	162.00	-22.12	162.00	-22.12	70562	22	1852	1530	ENSSSCT00000005341 (1852 nt)	tgTTTCAAGACATCACGTGACt	ccATGGATTTGT-GTGCACTGa
novel.34	ENSSSCT00000010846	147.00	-23.39	147.00	-23.39	70697	22	1350	18	ENSSSCT00000010846 (1350 nt)	tgtttcaagACATCACGTGACt	cagcaaggaTG-GGTGCACTGg
novel.34	ENSSSCT00000032649	162.00	-21.22	162.00	-21.22	70763	22	889	649	ENSSSCT00000032649 (889 nt)	tgTTTCAAGACATCACGTGACt	agACAG-TCTGTTATGCACTGt
novel.34	ENSSSCT00000026495	162.00	-21.22	162.00	-21.22	70767	22	1029	649	ENSSSCT00000026495 (1029 nt)	tgTTTCAAGACATCACGTGACt	agACAG-TCTGTTATGCACTGt
novel.34	ENSSSCT00000012085	164.00	-20.01	164.00	-20.01	71054	22	386	12	ENSSSCT00000012085 (386 nt)	tgTTTCAAGACATCACGTGACt	ccAAACATTTGCTGTGCACTGt
novel.34	ENSSSCT00000032767	163.00	-23.88	163.00	-23.88	71537	22	2063	1260	ENSSSCT00000032767 (2063 nt)	tgTTTCAAGACA-TCACGTGACt	atGAGGCACTGTGGGTGCACTGg
novel.34	ENSSSCT00000008048	170.00	-21.39	170.00	-21.39	71566	22	1603	1251	ENSSSCT00000008048 (1603 nt)	tgTTTCAAGACATCACGTGACt	acAAACTTCTCT-GTGCACTGt
novel.34	ENSSSCT00000011632	172.00	-22.57	172.00	-22.57	71686	22	503	264	ENSSSCT00000011632 (503 nt)	tgTTTCAAGACATCACGTGACt	ccAGGATTTTGTAATGCACTGc
novel.34	ENSSSCT00000005243	159.00	-20.09	159.00	-20.09	71833	22	1117	657	ENSSSCT00000005243 (1117 nt)	tgTTTCAAGA----CATCACGTGACt	ccAAGCTTCTAAAGGTAATGCACTGa
novel.34	ENSSSCT00000007085	170.00	-23.26	170.00	-23.26	72044	22	1405	1003	ENSSSCT00000007085 (1405 nt)	tgttTCAAGACATCACGTGACt	tcccATTTCTGAGGTGCACTGg
novel.34	ENSSSCT00000014691	146.00	-20.32	146.00	-20.32	72084	22	1508	618	ENSSSCT00000014691 (1508 nt)	tgtttcaaGACATCACGTGACt	ggcctggaCAGGTGTGCACTGg
novel.34	ENSSSCT00000027528	147.00	-20.87	147.00	-20.87	72109	22	1673	1130	ENSSSCT00000027528 (1673 nt)	tgTTTCAAGACATC----ACGTGACt	atAAAGCTGGGAAGGCTCTGCACTGa
novel.34	ENSSSCT00000008209	150.00	-20.90	150.00	-20.90	72122	22	1451	87	ENSSSCT00000008209 (1451 nt)	tgtttcaagacaTCACGTGACt	cccgggggacagAGTGCACTGc
novel.34	ENSSSCT00000024788	149.00	-20.98	149.00	-20.98	72142	22	647	152	ENSSSCT00000024788 (647 nt)	tgTTTCAAGACATCACGTGACt	ccGGGGGCCTGT--TGCACTGc
novel.34	ENSSSCT00000035620	162.00	-22.68	162.00	-22.68	72237	22	8293	3341	ENSSSCT00000035620 (8293 nt)	tgtttcaaGACATCACGTGACt	cctcgacaCTGCAGTGCACTGg
novel.34	ENSSSCT00000015615	158.00	-22.57	158.00	-22.57	72332	22	1971	1354	ENSSSCT00000015615 (1971 nt)	tgTTTCAAGACA--T---CACGTGACt	agAAGTTTCTGTCCATCTGTGCACTGt
novel.34	ENSSSCT00000004195	151.00	-22.51	151.00	-22.51	72486	22	1209	366	ENSSSCT00000004195 (1209 nt)	tgTTTCAAGACATC----ACGTGACt	atAGAGCCATGTAGGGAATGCACTGa
novel.34	ENSSSCT00000033252	159.00	-21.51	159.00	-21.51	72606	22	229	7	ENSSSCT00000033252 (229 nt)	tgTTTCAAGAC-ATCACGTGACt	tgGAGGAACTGCTTGTGCACTGg
novel.34	ENSSSCT00000030308	161.00	-24.58	161.00	-24.58	72856	22	2478	1877	ENSSSCT00000030308 (2478 nt)	tgtTTCAAG-ACA---TCACGTGACt	tctAAGTTCTTGTCTGTGTGCACTGa
novel.34	ENSSSCT00000004972	163.00	-22.25	163.00	-22.25	72889	22	4034	2476	ENSSSCT00000004972 (4034 nt)	tgtttCAAGACATCACGTGACt	ttggtGTGCTGT-GTGCACTGt
novel.34	ENSSSCT00000024075	163.00	-22.42	163.00	-22.42	73048	22	334	199	ENSSSCT00000024075 (334 nt)	tgtttcAAGACAT-CACGTGACt	tctgctTGCTGTATGTGCACTGt
novel.34	ENSSSCT00000018149	153.00	-21.46	153.00	-21.46	73052	22	2260	2045	ENSSSCT00000018149 (2260 nt)	tgtTTCAAGACATCACGTGACt	gttGAGGCATG-AGTGCACTGa
novel.34	ENSSSCT00000003772	156.00	-20.31	156.00	-20.31	73059	22	1867	455	ENSSSCT00000003772 (1867 nt)	tgtttcaaGACATCACGTGACt	gtctccagCTGT-GTGCACTGc
novel.34	ENSSSCT00000025116	154.00	-21.96	154.00	-21.96	73110	22	2418	6	ENSSSCT00000025116 (2418 nt)	tgttTCAAGACATCACGTGACt	ggccAGCCTGGGAGTGCACTGg
novel.34	ENSSSCT00000023237	171.00	-20.87	171.00	-20.87	73222	22	2258	439	ENSSSCT00000023237 (2258 nt)	tgtTTCAAGACATCACGTGACt	cctATGTCCTATAGTGCACTGg
novel.34	ENSSSCT00000013273	163.00	-23.88	163.00	-23.88	73227	22	2083	1260	ENSSSCT00000013273 (2083 nt)	tgTTTCAAGACA-TCACGTGACt	atGAGGCACTGTGGGTGCACTGg
novel.34	ENSSSCT00000016361	149.00	-21.62	149.00	-21.62	73405	22	1448	1060	ENSSSCT00000016361 (1448 nt)	tgTTTCAA-GA--CATC-ACGTGACt	ccACAGTTAGTAGGTGGTTGCACTGg
novel.34	ENSSSCT00000011557	161.00	-22.33	161.00	-22.33	73546	22	702	189	ENSSSCT00000011557 (702 nt)	tgtTTCA-AGACA-TCACGTGACt	tctGAGTCACTGTGGGTGCACTGc
novel.34	ENSSSCT00000002038	155.00	-20.37	155.00	-20.37	73705	22	2967	2253	ENSSSCT00000002038 (2967 nt)	tgTTTCAAGAC-ATCACGTGACt	acGGGGTTCAGATCCTGCACTGc
novel.34	ENSSSCT00000009284	166.00	-25.10	166.00	-25.10	73719	22	812	4	ENSSSCT00000009284 (812 nt)	tgtTTCAAGACAT-CACGTGACt	gctGAGAACTGTAGGTGCACTGa
novel.34	ENSSSCT00000012365	150.00	-20.04	150.00	-20.04	73871	22	947	501	ENSSSCT00000012365 (947 nt)	tgTTTCAAGACA-TC----ACGTGACt	gcAGAGTACAGTGAGCGTCTGCACTGa
novel.34	ENSSSCT00000023043	156.00	-20.50	156.00	-20.50	73887	22	3887	2834	ENSSSCT00000023043 (3887 nt)	tgtTTCAAGACAT--CACGTGACt	accGAATTCT-TACTGTGCACTGg
novel.34	ENSSSCT00000009388	155.00	-20.22	155.00	-20.22	74069	22	3362	499	ENSSSCT00000009388 (3362 nt)	tgTTTCAAGACA---TCACGTGACt	agGATGTGGTGTGAGAGTGCACTGg
novel.34	ENSSSCT00000014905	169.00	-24.81	169.00	-24.81	74149	22	3060	231	ENSSSCT00000014905 (3060 nt)	tgttTCAAGACATC--ACGTGACt	actcAGTACTGTAGTTTGCACTGg
novel.34	ENSSSCT00000025385	157.00	-27.91	157.00	-27.91	74330	22	837	676	ENSSSCT00000025385 (837 nt)	tgTTTCA--AGACATCACGTGACt	acAGGGTAAACTGT-GTGCACTGa
novel.34	ENSSSCT00000018486	155.00	-20.57	155.00	-20.57	74418	22	2311	962	ENSSSCT00000018486 (2311 nt)	tgtttCAAGACATCACGTGACt	agtttGTTCT-CCGTGCACTGa
novel.34	ENSSSCT00000000314	145.00	-21.66	145.00	-21.66	74530	22	1021	862	ENSSSCT00000000314 (1021 nt)	tgtTTCAAGAC-----ATC-ACGTGACt	tttGGGTTCTGCCCGCCAGCTGCACTGa
novel.34	ENSSSCT00000017776	148.00	-20.34	148.00	-20.34	74577	22	923	343	ENSSSCT00000017776 (923 nt)	tgtttcaaGA-CATC-ACGTGACt	accgcgggCTGGTGGCTGCACTGa
novel.34	ENSSSCT00000025637	150.00	-20.49	150.00	-20.49	74648	22	1735	675	ENSSSCT00000025637 (1735 nt)	tgtttcaagacaTCACGTGACt	tctgtgtggcagAGTGCACTGg
novel.34	ENSSSCT00000024956	162.00	-20.76	162.00	-20.76	74733	22	3884	2449	ENSSSCT00000024956 (3884 nt)	tgttTCAAGACATCACGTGACt	tggtGGTGCTGCTGTGCACTGc
novel.34	ENSSSCT00000029434	161.00	-21.07	161.00	-21.07	74784	22	3372	1089	ENSSSCT00000029434 (3372 nt)	tgtTTCAAGACATCACGTGACt	cacGGGTTTTG-ATTGCACTGa
novel.34	ENSSSCT00000025257	153.00	-20.74	153.00	-20.74	74931	22	238	148	ENSSSCT00000025257 (238 nt)	tgTTTC-AAG-AC--ATCACGTGACt	ctAGAGATGCGTGACTGGTGCACTGg
novel.34	ENSSSCT00000026332	155.00	-20.42	155.00	-20.42	74975	22	1098	247	ENSSSCT00000026332 (1098 nt)	tgttTCAAG-ACATCACGTGACt	gtgtGGTTCAAGT-GTGCACTGg
novel.34	ENSSSCT00000028010	171.00	-20.95	171.00	-20.95	75101	22	4626	2023	ENSSSCT00000028010 (4626 nt)	tgTTTCAAGA-CATCACGTGACt	gaGAAGTCCTAGTTGTGCACTGc
novel.34	ENSSSCT00000014309	152.00	-26.41	152.00	-26.41	75139	22	169	94	ENSSSCT00000014309 (169 nt)	tgTTTCAAGACATCACGTGACt	acGGGGTTC---GGTGCACTGa
novel.34	ENSSSCT00000004462	158.00	-20.69	158.00	-20.69	75158	22	933	353	ENSSSCT00000004462 (933 nt)	tgtttcaAGACA--TCACGTGACt	tctcccgTTTGTCGAGTGCACTGa
novel.34	ENSSSCT00000027033	158.00	-20.26	158.00	-20.26	75552	22	4566	3922	ENSSSCT00000027033 (4566 nt)	tgtttcaaGACATCACGTGACt	gtcgtggaCTGTGCTGCACTGt
novel.34	ENSSSCT00000016461	155.00	-20.84	155.00	-20.84	75677	22	2913	2654	ENSSSCT00000016461 (2913 nt)	tgTTTCAAGAC-ATCACGTGACt	ccAGAGGCTTGATGCTGCACTGt
novel.34	ENSSSCT00000014685	146.00	-20.32	146.00	-20.32	75785	22	1533	618	ENSSSCT00000014685 (1533 nt)	tgtttcaaGACATCACGTGACt	ggcctggaCAGGTGTGCACTGg
novel.34	ENSSSCT00000030455	163.00	-22.84	163.00	-22.84	76064	22	3455	2161	ENSSSCT00000030455 (3455 nt)	tgtttcAAGAC---ATCACGTGACt	actttcTTCTGAATTAGTGCACTGa
novel.34	ENSSSCT00000030519	163.00	-21.41	163.00	-21.41	76380	22	4633	1720	ENSSSCT00000030519 (4633 nt)	tgTTTC-AAGACATCACGTGACt	ccAGAGTTTCAGTCTTGCACTGa
novel.34	ENSSSCT00000010962	154.00	-23.54	154.00	-23.54	76513	22	2658	2578	ENSSSCT00000010962 (2658 nt)	tgTTTCAAGACATCACGTGACt	gcAGGGTCCTG-CTTGCACTGg
novel.34	ENSSSCT00000010614	159.00	-21.19	159.00	-21.19	76562	22	2779	2514	ENSSSCT00000010614 (2779 nt)	tgTTTCAAGACAT---CACGTGACt	ctGAGCTTCTGCACCCGTGCACTGg
novel.34	ENSSSCT00000018612	168.00	-21.93	168.00	-21.93	76620	22	3588	374	ENSSSCT00000018612 (3588 nt)	tgtttcAAGACATCACGTGACt	ggcgtcTTTTGGAGTGCACTGt
novel.34	ENSSSCT00000014824	158.00	-20.28	158.00	-20.28	76733	22	225	163	ENSSSCT00000014824 (225 nt)	tgTTTCAAGACATCACGTGACt	ggGAGGGTC-GTGTTGCACTGa
novel.34	ENSSSCT00000032395	156.00	-23.20	156.00	-23.20	76745	22	2065	357	ENSSSCT00000032395 (2065 nt)	tgtTTCAAG-AC---A-TCACGTGACt	agcAGGTTCTTGCTTTAAGTGCACTGg
novel.34	ENSSSCT00000006865	168.00	-23.38	168.00	-23.38	76913	22	2337	2078	ENSSSCT00000006865 (2337 nt)	tgtttCAAGACAT--CACGTGACt	gatgtGTTTTGTAATGTGCACTGa
novel.34	ENSSSCT00000002789	151.00	-20.41	151.00	-20.41	76990	22	1191	164	ENSSSCT00000002789 (1191 nt)	tgtttcaagACATCACGTGACt	cgtgcgaggTGT-GTGCACTGc
novel.34	ENSSSCT00000032943	162.00	-21.22	162.00	-21.22	77053	22	909	649	ENSSSCT00000032943 (909 nt)	tgTTTCAAGACATCACGTGACt	agACAG-TCTGTTATGCACTGt
novel.34	ENSSSCT00000023291	158.00	-20.69	158.00	-20.69	77209	22	566	354	ENSSSCT00000023291 (566 nt)	tgtttcaAGACA--TCACGTGACt	tctcccgTTTGTCGAGTGCACTGa
novel.34	ENSSSCT00000032344	162.00	-21.18	162.00	-21.18	77388	22	494	305	ENSSSCT00000032344 (494 nt)	tgTTTCAAGACATCACGTGACt	tcAAAGGGCT-TATTGCACTGa
novel.34	ENSSSCT00000014297	149.00	-23.03	149.00	-23.03	77486	22	2443	2150	ENSSSCT00000014297 (2443 nt)	tgtTTCAAGA-CATC---ACGTGACt	cacAAGGTCTCCTGGCCATGCACTGg
novel.34	ENSSSCT00000014697	155.00	-21.44	155.00	-21.44	77549	22	492	180	ENSSSCT00000014697 (492 nt)	tgTTTCAAG--ACATCACGTGACt	gcAAGCCTCCTTGGGGTGCACTGg
novel.34	ENSSSCT00000035430	163.00	-23.88	163.00	-23.88	77607	22	2786	1984	ENSSSCT00000035430 (2786 nt)	tgTTTCAAGACA-TCACGTGACt	atGAGGCACTGTGGGTGCACTGg
novel.34	ENSSSCT00000030901	159.00	-20.21	159.00	-20.21	77609	22	2624	1298	ENSSSCT00000030901 (2624 nt)	tgtttCAAGACATCACGTGACt	tcattGTACT-TGGTGCACTGc
novel.34	ENSSSCT00000005469	158.00	-22.59	158.00	-22.59	77615	22	1101	744	ENSSSCT00000005469 (1101 nt)	tgTTTCAAGA--CAT-CACGTGACt	gcAGAGTTCTCCCTACTTGCACTGt
novel.34	ENSSSCT00000008462	151.00	-20.38	151.00	-20.38	78102	22	279	69	ENSSSCT00000008462 (279 nt)	tgtttcaagaCA-TCACGTGACt	cagggcccaaGTAAGTGCACTGg
novel.34	ENSSSCT00000005252	167.00	-23.19	167.00	-23.19	78191	22	1363	845	ENSSSCT00000005252 (1363 nt)	tgtttcaAGACATCACGTGACt	tgcactgTCTGTATTGCACTGa
novel.34	ENSSSCT00000013053	169.00	-24.88	169.00	-24.88	78212	22	4023	2061	ENSSSCT00000013053 (4023 nt)	tgTTTCAAGAC-A--TC-ACGTGACt	gtAAAGTTCTGATACAGATGCACTGc
novel.34	ENSSSCT00000022336	145.00	-24.43	145.00	-24.43	78300	22	922	825	ENSSSCT00000022336 (922 nt)	tgTTTCAA-GA-CATC---ACGTGACt	gcAGAGTTGCTGGCCGCCCTGCACTGa
novel.34	ENSSSCT00000007953	163.00	-24.36	163.00	-24.36	78357	22	1086	297	ENSSSCT00000007953 (1086 nt)	tgTTTCAAGACAT-CACGTGACt	gaACACATCTGTGCGTGCACTGa
novel.34	ENSSSCT00000010618	155.00	-21.75	155.00	-21.75	78444	22	2737	1562	ENSSSCT00000010618 (2737 nt)	tgtTTCAAGACATCACGTGACt	cccGGGGGCAGTTGTGCACTGa
novel.34	ENSSSCT00000032452	157.00	-20.04	157.00	-20.04	78452	22	1192	236	ENSSSCT00000032452 (1192 nt)	tgtttcaagACATCACGTGACt	aaaacagaaTGTTGTGCACTGc
novel.34	ENSSSCT00000013532	141.00	-20.23	141.00	-20.23	78478	22	2139	706	ENSSSCT00000013532 (2139 nt)	tgtTTCAAGACAT-----C----ACGTGACt	agtAAGTGCTGTATCAGGGCACCTGCACTGg
novel.34	ENSSSCT00000029095	158.00	-20.03	158.00	-20.03	78948	22	1734	1603	ENSSSCT00000029095 (1734 nt)	tgTTTCAAGA---CATC-ACGTGACt	ggAGGCTTCTAGGGTAGCTGCACTGc
novel.34	ENSSSCT00000015315	151.00	-21.14	151.00	-21.14	79198	22	2321	1558	ENSSSCT00000015315 (2321 nt)	tgTTTCAAGACA--TCACGTGACt	cgAAGATACTGTTCCTTGCACTGa
novel.34	ENSSSCT00000029070	154.00	-21.54	154.00	-21.54	79221	22	2373	1631	ENSSSCT00000029070 (2373 nt)	tgtTTCAAGACATC-ACGTGACt	gccAGGCCATGTGGCTGCACTGa
novel.34	ENSSSCT00000031936	174.00	-21.51	174.00	-21.51	79759	22	1730	887	ENSSSCT00000031936 (1730 nt)	tgTTTCAAGACATCACGTGACt	ctGAAGTTCT-TATTGCACTGg
novel.36	ENSSSCT00000027391	152.00	-22.84	152.00	-22.84	79911	20	1383	570	ENSSSCT00000027391 (1383 nt)	ggAGGTGGTACGTTCCCTAc	ctTCCA-AAAGAAAGGGATg
novel.36	ENSSSCT00000002159	168.00	-31.81	168.00	-31.81	80038	20	620	200	ENSSSCT00000002159 (620 nt)	ggaGGT-GGTACGTTCCCTAc	tccCCATCCAAGCAAGGGATg
novel.36	ENSSSCT00000028687	152.00	-24.33	152.00	-24.33	80088	20	2841	2186	ENSSSCT00000028687 (2841 nt)	ggAGGTGGTACGTTCCCTAc	tcTTC-CCGAGAAAGGGATg
novel.36	ENSSSCT00000022607	149.00	-22.45	149.00	-22.45	80231	20	1038	403	ENSSSCT00000022607 (1038 nt)	ggaGGTGGTACGTTCCCTAc	gacCTGCAAACTAAGGGATg
novel.36	ENSSSCT00000029003	154.00	-24.26	154.00	-24.26	80397	20	3721	1471	ENSSSCT00000029003 (3721 nt)	ggaGGTGGTAC-GTTCCCTAc	taaCCATT-TGCCAAGGGATg
novel.36	ENSSSCT00000023212	150.00	-20.38	150.00	-20.38	80528	20	961	827	ENSSSCT00000023212 (961 nt)	ggAGGTGGTACGTTCCCTAc	ttTTCATTCCTTAAGGGATg
novel.36	ENSSSCT00000019475	154.00	-27.75	154.00	-27.75	80635	20	1463	1203	ENSSSCT00000019475 (1463 nt)	ggAGGTGGTACGTTCCCTAc	gcTCCTCC-T-CAAGGGATg
novel.36	ENSSSCT00000010638	157.00	-24.21	157.00	-24.21	80669	20	775	263	ENSSSCT00000010638 (775 nt)	ggAGGTGGTA-CGTTCCCTAc	acTCCCGCGTGGTAAGGGATc
novel.36	ENSSSCT00000001133	165.00	-25.68	165.00	-25.68	80690	20	3014	1017	ENSSSCT00000001133 (3014 nt)	ggaGGTGGTACGTTCCCTAc	ccaCCGCCACCCAAGGGATc
novel.36	ENSSSCT00000014980	156.00	-21.57	156.00	-21.57	80757	20	1148	283	ENSSSCT00000014980 (1148 nt)	ggAGGTGGTACGTTCCCTAc	gcTTC-CCAGGGAAGGGATc
novel.36	ENSSSCT00000014212	165.00	-29.16	165.00	-29.16	80860	20	1197	626	ENSSSCT00000014212 (1197 nt)	ggAGGTGGTACG-TTCCCTAc	gcTCCAGCAAGCTAAGGGATg
novel.36	ENSSSCT00000014904	147.00	-21.73	147.00	-21.73	80974	20	4846	4193	ENSSSCT00000014904 (4846 nt)	ggaggTGGTACGTTCCCTAc	gataaACCGCTAAAGGGATg
novel.36	ENSSSCT00000000598	151.00	-21.66	151.00	-21.66	80998	20	4161	3422	ENSSSCT00000000598 (4161 nt)	ggagGTGGT-ACGTTCCCTAc	tcaaTACCACAGAAAGGGATg
novel.36	ENSSSCT00000032147	152.00	-20.97	152.00	-20.97	81306	20	2093	1753	ENSSSCT00000032147 (2093 nt)	ggAGGTGG-TACG--TTCCCTAc	gcTCTGCCTAGGCCAAAGGGATc
novel.36	ENSSSCT00000034205	153.00	-26.45	153.00	-26.45	81478	20	419	325	ENSSSCT00000034205 (419 nt)	ggAGGT-GGTACGTTCCCTAc	acTCTAGCCTCACAAGGGATg
novel.36	ENSSSCT00000030022	153.00	-20.45	153.00	-20.45	81551	20	2657	982	ENSSSCT00000030022 (2657 nt)	ggAGGTGGTACG-TTCCCTAc	atTTTACTTTCCTAAGGGATg
novel.36	ENSSSCT00000018727	156.00	-22.07	156.00	-22.07	81591	20	2204	198	ENSSSCT00000018727 (2204 nt)	ggaGGTGGTACG--TTCCCTAc	ttgCTAATATGCAGAAGGGATg
novel.36	ENSSSCT00000024499	143.00	-20.19	143.00	-20.19	81730	20	1615	267	ENSSSCT00000024499 (1615 nt)	ggagGTGGTACG--TTCCCTAc	ggggTGCTGAGCCAAAGGGATg
novel.36	ENSSSCT00000035571	153.00	-26.45	153.00	-26.45	82070	20	617	325	ENSSSCT00000035571 (617 nt)	ggAGGT-GGTACGTTCCCTAc	acTCTAGCCTCACAAGGGATg
novel.36	ENSSSCT00000026950	148.00	-20.87	148.00	-20.87	82072	20	2587	632	ENSSSCT00000026950 (2587 nt)	ggAGGTGG-TA-CGTTCCCTAc	ttTCTGCTGGTGGGAAGGGATg
novel.36	ENSSSCT00000000184	288.00	-41.54	145.00	-21.26	82179	20	2296	1139 2017	ENSSSCT00000000184 (2296 nt)	ggaggtggtacGTTCCCTAc,ggaggtgGTACGTTCCCTAc	ctttctgatccCAAGGGATg,ccctagaCA-GGAAGGGATg
novel.36	ENSSSCT00000032277	152.00	-20.77	152.00	-20.77	82287	20	2498	2010	ENSSSCT00000032277 (2498 nt)	ggaGGTGGT-ACGTTCCCTAc	ctgCCCCCAGCCCAAGGGATc
novel.36	ENSSSCT00000035817	150.00	-21.21	150.00	-21.21	82341	20	764	294	ENSSSCT00000035817 (764 nt)	ggAGGTGGTACGTTCCCTAc	aaTCCTTGGCCCAAGGGATt
novel.36	ENSSSCT00000007853	160.00	-25.08	160.00	-25.08	82473	20	4437	3919	ENSSSCT00000007853 (4437 nt)	ggAGGTGGTACGTTCCCTAc	gaTCCA-CAGCCAAGGGATg
novel.36	ENSSSCT00000010195	151.00	-25.73	151.00	-25.73	82493	20	2222	768	ENSSSCT00000010195 (2222 nt)	ggaGGTG-GTA-CGTTCCCTAc	tccCCACGGATACCAAGGGATg
novel.36	ENSSSCT00000030038	154.00	-25.62	154.00	-25.62	82498	20	182	159	ENSSSCT00000030038 (182 nt)	ggAGGTGGTACGTTCCCTAc	ccTTTCTTGGGCAAGGGATg
novel.36	ENSSSCT00000022621	150.00	-20.72	150.00	-20.72	82856	20	1755	145	ENSSSCT00000022621 (1755 nt)	ggaggTGGTAC-GTTCCCTAc	ccgtgACTGTGAAAAGGGATg
novel.36	ENSSSCT00000033358	156.00	-25.44	156.00	-25.44	82987	20	434	26	ENSSSCT00000033358 (434 nt)	ggAGG-TGGTAC---GTTCCCTAc	ccTCCAACCTTGGGACAAGGGATc
novel.36	ENSSSCT00000022340	149.00	-20.78	149.00	-20.78	83018	20	3241	2779	ENSSSCT00000022340 (3241 nt)	ggaGGTGGTACGTTCCCTAc	ttcCTGCCCACTAAGGGATc
novel.36	ENSSSCT00000027492	156.00	-26.42	156.00	-26.42	83089	20	1194	1095	ENSSSCT00000027492 (1194 nt)	ggAGGTGGTACGTTCCCTAc	ccTCTCCCCTG-AAGGGATg
novel.36	ENSSSCT00000028544	148.00	-24.91	148.00	-24.91	83226	20	1567	1213	ENSSSCT00000028544 (1567 nt)	ggAGGTGGTACGTTCCCTAc	ccTGTGTCA-GGAAGGGATg
novel.36	ENSSSCT00000030579	141.00	-21.17	141.00	-21.17	83328	20	4832	256	ENSSSCT00000030579 (4832 nt)	ggaggtGGTACG--TTCCCTAc	tcagacCCAGACCGAAGGGATg
novel.36	ENSSSCT00000007885	152.00	-23.66	152.00	-23.66	83524	20	620	590	ENSSSCT00000007885 (620 nt)	ggAGGTGGTACGTTCCCTAc	ggTTTCCCA-GGAAGGGATg
novel.36	ENSSSCT00000029360	158.00	-24.08	158.00	-24.08	83541	20	4616	1287	ENSSSCT00000029360 (4616 nt)	ggAGGTGGTACGTTCCCTAc	tcTTCAGGGTACAAGGGATg
novel.36	ENSSSCT00000009409	151.00	-24.17	151.00	-24.17	83578	20	1470	247	ENSSSCT00000009409 (1470 nt)	ggaGGTGG--TAC-GTTCCCTAc	gccCCGCTGAGTGCCAAGGGATc
novel.36	ENSSSCT00000004284	148.00	-26.33	148.00	-26.33	83602	20	2764	576	ENSSSCT00000004284 (2764 nt)	ggAGGTGGT-AC--GTTCCCTAc	acTCCCCTATTGAAAAAGGGATg
novel.36	ENSSSCT00000031052	150.00	-20.38	150.00	-20.38	83648	20	2196	827	ENSSSCT00000031052 (2196 nt)	ggAGGTGGTACGTTCCCTAc	ttTTCATTCCTTAAGGGATg
novel.36	ENSSSCT00000027170	156.00	-22.35	156.00	-22.35	83780	20	1353	661	ENSSSCT00000027170 (1353 nt)	ggAGGTGGTACGTTCCCTAc	tgTTGATC-TGTAAGGGATg
novel.36	ENSSSCT00000009481	141.00	-23.38	141.00	-23.38	84077	20	1507	694	ENSSSCT00000009481 (1507 nt)	ggAGGTGGTACG------TTCCCTAc	agTCTCCCTTGCTGGCAGAAGGGATg
novel.36	ENSSSCT00000035454	145.00	-20.34	145.00	-20.34	84222	20	705	406	ENSSSCT00000035454 (705 nt)	ggAGGTGGTACG---TTCCCTAc	gtTCCCCAGGGCTAAAAGGGATt
novel.36	ENSSSCT00000004239	157.00	-22.91	157.00	-22.91	84268	20	1577	228	ENSSSCT00000004239 (1577 nt)	ggAGGTGG--TACGTTCCCTAc	tgTTCATCTGGTCCAAGGGATg
novel.36	ENSSSCT00000030599	147.00	-21.00	147.00	-21.00	84279	20	2083	239	ENSSSCT00000030599 (2083 nt)	ggaGGTGGTACGTTCCCTAc	gggCCTCCCT-AAAGGGATa
novel.36	ENSSSCT00000027064	147.00	-25.17	147.00	-25.17	84342	20	3263	2777	ENSSSCT00000027064 (3263 nt)	ggaGGTGGTAC-G-TTCCCTAc	cccCCCCCGGGACAAAGGGATg
novel.36	ENSSSCT00000036240	145.00	-20.34	145.00	-20.34	84488	20	776	406	ENSSSCT00000036240 (776 nt)	ggAGGTGGTACG---TTCCCTAc	gtTCCCCAGGGCTAAAAGGGATt
novel.36	ENSSSCT00000014520	151.00	-20.31	151.00	-20.31	84548	20	661	142	ENSSSCT00000014520 (661 nt)	ggaggTGGTACGTTCCCTAc	aaataGCTCTCCAAGGGATg
novel.36	ENSSSCT00000001965	148.00	-20.09	148.00	-20.09	84588	20	1745	1025	ENSSSCT00000001965 (1745 nt)	ggAGGTGGTACGTTCCCTAc	gcTTC-CTGCTCAAGGGATa
novel.36	ENSSSCT00000012998	155.00	-22.04	155.00	-22.04	84595	20	1241	295	ENSSSCT00000012998 (1241 nt)	ggaggTGGTACGTTCCCTAc	ctatgGTCCTGTAAGGGATg
novel.36	ENSSSCT00000006994	147.00	-21.74	147.00	-21.74	84636	20	1675	692	ENSSSCT00000006994 (1675 nt)	ggagGTGGTACG-TTCCCTAc	gacaTACTCTCCAAAGGGATg
novel.36	ENSSSCT00000019386	157.00	-24.60	157.00	-24.60	84741	20	2881	849	ENSSSCT00000019386 (2881 nt)	ggaGGTGGTACGTTCCCTAc	tggCTTCCAGGGAAGGGATg
novel.36	ENSSSCT00000011433	164.00	-21.69	164.00	-21.69	84936	20	1564	1177	ENSSSCT00000011433 (1564 nt)	ggAGGTGGTACGTTCCCTAc	agTTC-CCAAGCAAGGGATt
novel.36	ENSSSCT00000002508	144.00	-21.47	144.00	-21.47	85280	20	2728	195	ENSSSCT00000002508 (2728 nt)	ggAGGTGGTAC--G-TTCCCTAc	ttTTCCCTTTGAACAAAGGGATg
novel.36	ENSSSCT00000033972	165.00	-25.75	165.00	-25.75	85339	20	1796	1367	ENSSSCT00000033972 (1796 nt)	ggaGGTGGTACGTTCCCTAc	ccaCCTCAGTGCAAGGGATt
novel.36	ENSSSCT00000007085	152.00	-21.81	152.00	-21.81	85353	20	1405	391	ENSSSCT00000007085 (1405 nt)	ggaGGTGGT-ACGTTCCCTAc	gggTCATGAGTGGAAGGGATg
novel.36	ENSSSCT00000027751	155.00	-21.33	155.00	-21.33	85538	20	2363	376	ENSSSCT00000027751 (2363 nt)	ggAGGTGGTACGTTCCCTAc	tcTTCAC--TCCAAGGGATa
novel.36	ENSSSCT00000035620	154.00	-30.37	154.00	-30.37	85546	20	8293	2455	ENSSSCT00000035620 (8293 nt)	ggAGGTGGTACGTTCCCTAc	ccTCC-CCA-GGAAGGGATg
novel.36	ENSSSCT00000003805	159.00	-25.01	159.00	-25.01	85564	20	4226	1989	ENSSSCT00000003805 (4226 nt)	ggagGTGGT--ACGTTCCCTAc	gtggCACCAGGTGGAAGGGATg
novel.36	ENSSSCT00000024490	160.00	-21.74	160.00	-21.74	85585	20	2864	2574	ENSSSCT00000024490 (2864 nt)	ggaGGTGGT--ACGTTCCCTAc	caaCCAATATTTGCAAGGGATc
novel.36	ENSSSCT00000007848	154.00	-22.59	154.00	-22.59	85609	20	507	388	ENSSSCT00000007848 (507 nt)	ggAGGTG--GT-ACGTTCCCTAc	ggTCCACTGCACTG-AAGGGATg
novel.36	ENSSSCT00000003104	168.00	-24.52	168.00	-24.52	85610	20	2389	1620	ENSSSCT00000003104 (2389 nt)	ggAGGTGGTACGTTCCCTAc	agTCC-CCAGGCAAGGGATc
novel.36	ENSSSCT00000024314	148.00	-21.98	148.00	-21.98	85658	20	2912	1456	ENSSSCT00000024314 (2912 nt)	ggAGGTGGTACGTTCCCTAc	gcTCC-CCA-G-AAGGGATc
novel.36	ENSSSCT00000010537	148.00	-20.94	148.00	-20.94	85701	20	1577	863	ENSSSCT00000010537 (1577 nt)	ggAGGTGG-TAC----GTTCCCTAc	atTCTGCCTGTGTTCTCAAGGGATt
novel.36	ENSSSCT00000003899	456.00	-70.65	156.00	-26.29	85706	20	2037	783 1497 684	ENSSSCT00000003899 (2037 nt)	ggAGGTGGTACGTTCCCTAc,ggaGGTGGTA---CGTTCCCTAc,ggaGGTGGTACG---TTCCCTAc	taTTTACT-TGGAAGGGATg,ttgTCACCTTGTCGCAAGGGATg,acaCCTGTGTGCAGAAAGGGATg
novel.36	ENSSSCT00000022492	159.00	-20.69	159.00	-20.69	85858	20	715	480	ENSSSCT00000022492 (715 nt)	ggaGGTGGTACGTTCCCTAc	aggCCACT-TACAAGGGATa
novel.36	ENSSSCT00000036541	151.00	-20.31	151.00	-20.31	85864	20	680	161	ENSSSCT00000036541 (680 nt)	ggaggTGGTACGTTCCCTAc	aaataGCTCTCCAAGGGATg
novel.36	ENSSSCT00000011229	157.00	-22.31	157.00	-22.31	85940	20	3179	2579	ENSSSCT00000011229 (3179 nt)	ggaggTGGTACGTTCCCTAc	actgaGCCATG-AAGGGATc
novel.36	ENSSSCT00000022362	169.00	-24.24	169.00	-24.24	85965	20	1859	1486	ENSSSCT00000022362 (1859 nt)	ggaGGTGGTACGTTCCCTAc	gtaCCATCAGGTAAGGGATc
novel.36	ENSSSCT00000004308	148.00	-20.67	148.00	-20.67	85996	20	548	473	ENSSSCT00000004308 (548 nt)	ggaGGTGGTAC--GTTCCCTAc	ccaCTGCTGAGGTCAAGGGATg
novel.36	ENSSSCT00000019014	152.00	-24.18	152.00	-24.18	86160	20	969	644	ENSSSCT00000019014 (969 nt)	ggaGGTGGTACG--TTCCCTAc	ggcTCTCCAGGCCAAAGGGATg
novel.36	ENSSSCT00000030955	154.00	-22.12	154.00	-22.12	86352	20	2967	1668	ENSSSCT00000030955 (2967 nt)	ggaggtGGTACGTTCCCTAc	gaatatCTCTGTAAGGGATg
novel.36	ENSSSCT00000019322	319.00	-49.78	169.00	-26.58	86429	20	3045	2288 520	ENSSSCT00000019322 (3045 nt)	ggaGGTGGTACGTTCCCTAc,ggAGGTGGTACGTTCCCTAc	agcCCACTGTGAAAGGGATg,ggTCCTCCA---AAGGGATg
novel.36	ENSSSCT00000019153	157.00	-22.21	157.00	-22.21	86566	20	3114	2644	ENSSSCT00000019153 (3114 nt)	ggAGGTGGTA--CGTTCCCTAc	ccTTTACTATTGGGAAGGGATt
novel.36	ENSSSCT00000018847	169.00	-27.55	169.00	-27.55	86567	20	3829	2504	ENSSSCT00000018847 (3829 nt)	ggaGGTGGTACGTTCCCTAc	aacTCTCTATGCAAGGGATc
novel.36	ENSSSCT00000023080	162.00	-21.98	162.00	-21.98	86687	20	2694	1525	ENSSSCT00000023080 (2694 nt)	ggAGGTGGTACGTTCCCTAc	acTCCACAGTAGAAGGGATt
novel.36	ENSSSCT00000010107	147.00	-20.18	147.00	-20.18	86900	20	3555	2477	ENSSSCT00000010107 (3555 nt)	ggaGGTG-GTACG--TTCCCTAc	ctcTCACATTTGCGGAAGGGATc
novel.36	ENSSSCT00000030529	144.00	-20.15	144.00	-20.15	86920	20	3606	437	ENSSSCT00000030529 (3606 nt)	ggAGGT--GG-TACGTTCCCTAc	gtTCCAGGCTGGTCAAAGGGATg
novel.36	ENSSSCT00000011316	154.00	-21.07	154.00	-21.07	86981	20	1912	1052	ENSSSCT00000011316 (1912 nt)	ggAGGTGGTACGTTCCCTAc	tgTCCCTTAAATAAGGGATg
novel.36	ENSSSCT00000024309	154.00	-21.68	154.00	-21.68	87152	20	998	37	ENSSSCT00000024309 (998 nt)	ggaggTGGTAC---GTTCCCTAc	ccatgGCCATGCCACAAGGGATa
novel.36	ENSSSCT00000009981	142.00	-25.43	142.00	-25.43	87157	20	3082	1041	ENSSSCT00000009981 (3082 nt)	ggAGGTGGTAC----G--TTCCCTAc	ccTCC-CCATGGTTTCTAAAGGGATa
novel.36	ENSSSCT00000014169	165.00	-21.62	165.00	-21.62	87310	20	1062	617	ENSSSCT00000014169 (1062 nt)	ggAGGTGGTAC-GTTCCCTAc	ggTCCAGCAGGACAAGGGATc
novel.36	ENSSSCT00000014229	149.00	-23.24	149.00	-23.24	87371	20	1154	790	ENSSSCT00000014229 (1154 nt)	ggaggtgGTACGTTCCCTAc	tcctagaCAGGGAAGGGATg
novel.36	ENSSSCT00000006011	164.00	-21.22	164.00	-21.22	87384	20	4535	2180	ENSSSCT00000006011 (4535 nt)	ggAGGTGGTACGTTCCCTAc	atTCCA-CATATAAGGGATa
novel.36	ENSSSCT00000027723	149.00	-20.57	149.00	-20.57	87415	20	1180	580	ENSSSCT00000027723 (1180 nt)	ggAGGTG-GTACGTTCCCTAc	taTTCACTTCTAAAAGGGATg
novel.36	ENSSSCT00000027018	162.00	-21.85	162.00	-21.85	87593	20	2788	2572	ENSSSCT00000027018 (2788 nt)	ggAGGTGGTACGTTCCCTAc	atTCCAACCCGTAAGGGATc
novel.36	ENSSSCT00000004098	148.00	-20.69	148.00	-20.69	87641	20	2658	14	ENSSSCT00000004098 (2658 nt)	ggaggTGGTACG-TTCCCTAc	ccaaaACTA-GCAAAGGGATg
novel.36	ENSSSCT00000012090	160.00	-26.82	160.00	-26.82	87758	20	2937	2205	ENSSSCT00000012090 (2937 nt)	ggagGTGGTACGTTCCCTAc	cccgCACAGAGCAAGGGATg
novel.36	ENSSSCT00000029543	174.00	-31.44	174.00	-31.44	87765	20	1454	16	ENSSSCT00000029543 (1454 nt)	ggAGGTGGTACGTTCCCTAc	ccTCCACCACCCAAGGGATc
novel.36	ENSSSCT00000007252	144.00	-20.93	144.00	-20.93	87813	20	1994	1786	ENSSSCT00000007252 (1994 nt)	ggAG-GTGGTAC--GTTCCCTAc	tgTCGCAAAGTGACTAAGGGATg
novel.36	ENSSSCT00000016789	158.00	-22.67	158.00	-22.67	87830	20	3332	3169	ENSSSCT00000016789 (3332 nt)	ggAGGTGGTACGTTCCCTAc	aaTCCAGATTGGAAGGGATg
novel.36	ENSSSCT00000025555	145.00	-22.97	145.00	-22.97	87910	20	3517	2007	ENSSSCT00000025555 (3517 nt)	ggaGGTGGTACGTTCCCTAc	ctcTCAGCGCCAAAGGGATg
novel.36	ENSSSCT00000003797	141.00	-23.29	141.00	-23.29	87919	20	4500	3236	ENSSSCT00000003797 (4500 nt)	ggAGGTGG---TACGTTCCCTAc	gcTCCATTGGAAAAGAAGGGATg
novel.36	ENSSSCT00000030630	160.00	-23.94	160.00	-23.94	87924	20	1842	795	ENSSSCT00000030630 (1842 nt)	ggAGGTGG-TA-CGTTCCCTAc	gtTGCACCTGTGGCAAGGGATc
novel.36	ENSSSCT00000024735	158.00	-21.53	158.00	-21.53	87974	20	224	195	ENSSSCT00000024735 (224 nt)	ggAGGTGGTACGTTCCCTAc	tgTCCAGAATAAAAGGGATg
novel.36	ENSSSCT00000032349	156.00	-24.12	156.00	-24.12	88014	20	3745	1488	ENSSSCT00000032349 (3745 nt)	ggaGGTGGT-ACGTTCCCTAc	gaaCCATCAGTTGAAGGGATg
novel.36	ENSSSCT00000005278	151.00	-24.01	151.00	-24.01	88221	20	4486	2329	ENSSSCT00000005278 (4486 nt)	ggagGTGG-TACGTTCCCTAc	agggCGCTGGGGCAAGGGATg
novel.36	ENSSSCT00000030861	162.00	-25.29	162.00	-25.29	88277	20	4726	3762	ENSSSCT00000030861 (4726 nt)	ggAGGTGGTACGTTCCCTAc	ggTCCGGCAGGGAAGGGATg
novel.36	ENSSSCT00000001758	146.00	-23.47	146.00	-23.47	88312	20	2783	1603	ENSSSCT00000001758 (2783 nt)	ggAGGTGGTACGTTCCCTAc	ccTTC-TCA-GAAAGGGATg
novel.36	ENSSSCT00000014465	156.00	-26.42	156.00	-26.42	88318	20	1522	1095	ENSSSCT00000014465 (1522 nt)	ggAGGTGGTACGTTCCCTAc	ccTCTCCCCTG-AAGGGATg
novel.36	ENSSSCT00000002220	144.00	-23.35	144.00	-23.35	88398	20	4832	3208	ENSSSCT00000002220 (4832 nt)	ggaGGTGGTACG------TTCCCTAc	gtaCCACAGTGCTGGGGAAAGGGATg
novel.36	ENSSSCT00000028010	147.00	-21.43	147.00	-21.43	88410	20	4626	913	ENSSSCT00000028010 (4626 nt)	ggaggTGGTACGTTCCCTAc	ccctaATCCTTAAAGGGATg
novel.36	ENSSSCT00000035133	160.00	-29.75	160.00	-29.75	88411	20	425	279	ENSSSCT00000035133 (425 nt)	ggaggtggTACGTTCCCTAc	acctgcagATGCAAGGGATg
novel.36	ENSSSCT00000026411	157.00	-21.96	157.00	-21.96	88554	20	4040	2276	ENSSSCT00000026411 (4040 nt)	ggAGGTGGTACG--TTCCCTAc	acTGCATTATGTAGAAGGGATt
novel.36	ENSSSCT00000016310	158.00	-24.94	158.00	-24.94	88590	20	1007	676	ENSSSCT00000016310 (1007 nt)	ggAGGTGGTACGTTCCCTAc	ctTCCATAGAGGAAGGGATg
novel.36	ENSSSCT00000027462	157.00	-24.36	157.00	-24.36	88867	20	3338	1091	ENSSSCT00000027462 (3338 nt)	ggaGGTGGTACGTTCCCTAc	ccaTTATCACTCAAGGGATg
novel.36	ENSSSCT00000026077	155.00	-21.37	155.00	-21.37	88993	20	3198	22	ENSSSCT00000026077 (3198 nt)	ggAGG--TGGTACGTTCCCTAc	ctTCCAAACCA-GAAAGGGATt
novel.36	ENSSSCT00000031953	162.00	-25.60	162.00	-25.60	89164	20	2854	49	ENSSSCT00000031953 (2854 nt)	ggAGGTGGTACGTTCCCTAc	ccTCTTCCCTGAAAGGGATg
novel.36	ENSSSCT00000018638	157.00	-25.68	157.00	-25.68	89372	20	1361	920	ENSSSCT00000018638 (1361 nt)	ggaGGTGGTACGTTCCCTAc	cgcCCGTCGAGGAAGGGATg
novel.36	ENSSSCT00000004630	158.00	-21.06	158.00	-21.06	89403	20	1680	1154	ENSSSCT00000004630 (1680 nt)	ggAGGTGGTACGTTCCCTAc	acTCTGTGCTGTAAGGGATc
novel.36	ENSSSCT00000036052	160.00	-29.75	160.00	-29.75	89444	20	430	279	ENSSSCT00000036052 (430 nt)	ggaggtggTACGTTCCCTAc	acctgcagATGCAAGGGATg
novel.36	ENSSSCT00000000578	148.00	-21.35	148.00	-21.35	89457	20	2253	995	ENSSSCT00000000578 (2253 nt)	ggAGGTGGTACGTTCCCTAc	acTTTAGGA-GTAAGGGATg
novel.36	ENSSSCT00000034435	150.00	-22.49	150.00	-22.49	89623	20	476	225	ENSSSCT00000034435 (476 nt)	ggAGGTGGTACGTTCCCTAc	acTCTATTGCCAAAGGGATg
novel.36	ENSSSCT00000014085	169.00	-23.71	169.00	-23.71	89960	20	2685	679	ENSSSCT00000014085 (2685 nt)	ggaGGTGGTACGTTCCCTAc	cacTCACTCTGCAAGGGATc
novel.36	ENSSSCT00000014484	150.00	-23.43	150.00	-23.43	90086	20	318	209	ENSSSCT00000014484 (318 nt)	ggAGGTGGTACGTTCCCTAc	ccTCCTCCCCTAAAGGGATt
novel.36	ENSSSCT00000006138	148.00	-20.87	148.00	-20.87	90153	20	1960	69	ENSSSCT00000006138 (1960 nt)	ggAGGTGG-TA-CGTTCCCTAc	ttTCTGCTGGTGGGAAGGGATg
novel.36	ENSSSCT00000015626	148.00	-22.64	148.00	-22.64	90242	20	3986	2130	ENSSSCT00000015626 (3986 nt)	ggAG-GTGGTACG-TTCCCTAc	ccTCACAGGAAGCAAAGGGATg
novel.36	ENSSSCT00000002634	163.00	-24.02	163.00	-24.02	90259	20	2800	1161	ENSSSCT00000002634 (2800 nt)	ggaGGTGGTACGTTCCCTAc	cagTTACCA-GCAAGGGATt
novel.36	ENSSSCT00000014642	300.00	-43.68	159.00	-23.15	90305	20	3221	2692 208	ENSSSCT00000014642 (3221 nt)	ggaggTGGTACGTTCCCTAc,ggAGGTGGTAC-GTTCCCTAc	ctcaaACTAAGTAAGGGATg,acTGTAAAGTGAAAAGGGATg
novel.36	ENSSSCT00000024935	142.00	-23.28	142.00	-23.28	90336	20	3225	2353	ENSSSCT00000024935 (3225 nt)	ggAGGTGGTACGTTCCCTAc	ccTCCCGGAGAGAAGGGATg
novel.36	ENSSSCT00000005533	151.00	-24.32	151.00	-24.32	90412	20	3558	784	ENSSSCT00000005533 (3558 nt)	ggAGGTGGTAC----GTTCCCTAc	acTTC-CCATGAGCTCAAGGGATa
novel.36	ENSSSCT00000022514	156.00	-25.18	156.00	-25.18	90442	20	4742	2242	ENSSSCT00000022514 (4742 nt)	ggAGGTGGTACGTTCCCTAc	acTTCA-CACGGAAGGGATg
novel.36	ENSSSCT00000008144	160.00	-29.75	160.00	-29.75	90535	20	761	279	ENSSSCT00000008144 (761 nt)	ggaggtggTACGTTCCCTAc	acctgcagATGCAAGGGATg
novel.36	ENSSSCT00000028217	164.00	-21.69	164.00	-21.69	90557	20	1532	769	ENSSSCT00000028217 (1532 nt)	ggAGGTGGTACGTTCCCTAc	agTTC-CCAGGCAAGGGATt
novel.36	ENSSSCT00000002716	161.00	-27.57	161.00	-27.57	90564	20	4221	1746	ENSSSCT00000002716 (4221 nt)	ggaggTGGTACGTTCCCTAc	cttagACC-TGCAAGGGATg
novel.36	ENSSSCT00000022519	158.00	-21.84	158.00	-21.84	90583	20	1541	42	ENSSSCT00000022519 (1541 nt)	ggaGGTGG--TACGTTCCCTAc	aagCCACCAAATG-AAGGGATt
novel.36	ENSSSCT00000030803	164.00	-31.24	164.00	-31.24	90628	20	4703	2592	ENSSSCT00000030803 (4703 nt)	ggaGGTG--GTACGTTCCCTAc	aacCCACCTCCTGCAAGGGATg
novel.36	ENSSSCT00000017227	155.00	-22.99	155.00	-22.99	90859	20	3758	1924	ENSSSCT00000017227 (3758 nt)	ggaGGTGGT-ACG--TTCCCTAc	agaCCACTGCTGCCGAAGGGATg
novel.36	ENSSSCT00000000386	157.00	-20.18	157.00	-20.18	90871	20	3028	1238	ENSSSCT00000000386 (3028 nt)	ggaGGTGGTACGTTCCCTAc	agaCCAAGGTGGAAGGGATt
novel.36	ENSSSCT00000002559	143.00	-24.25	143.00	-24.25	90935	20	2339	635	ENSSSCT00000002559 (2339 nt)	ggaGGTGG--T-ACGTTCCCTAc	gccCCGCCTGACGGGAAGGGATt
novel.36	ENSSSCT00000033498	151.00	-21.39	151.00	-21.39	90956	20	1447	174	ENSSSCT00000033498 (1447 nt)	ggaGGT-GGTAC-GTTCCCTAc	cccCCAGGCCTGTCAAGGGATc
novel.36	ENSSSCT00000017714	152.00	-20.15	152.00	-20.15	91018	20	1235	339	ENSSSCT00000017714 (1235 nt)	ggaggtGGTACGTTCCCTAc	ggggttCCG-GCAAGGGATc
novel.36	ENSSSCT00000012175	144.00	-20.90	144.00	-20.90	91089	20	1953	1425	ENSSSCT00000012175 (1953 nt)	ggagGTGGTACGTTCCCTAc	gcagCCCGGAGGAAGGGATg
novel.36	ENSSSCT00000015686	159.00	-25.88	159.00	-25.88	91118	20	1079	51	ENSSSCT00000015686 (1079 nt)	ggaGGTGGTACGTTCCCTAc	tggCCTCCG-GCAAGGGATt
novel.36	ENSSSCT00000006968	154.00	-20.88	154.00	-20.88	91327	20	788	557	ENSSSCT00000006968 (788 nt)	ggAGGTGGTACGTTCCCTAc	ccTTCAGGGAGTAAGGGATt
novel.36	ENSSSCT00000018875	153.00	-22.80	153.00	-22.80	91733	20	3427	2922	ENSSSCT00000018875 (3427 nt)	ggAGGTGGTACG-TTCCCTAc	atTCAGCCAGCCGAAGGGATg
novel.36	ENSSSCT00000008316	148.00	-26.29	148.00	-26.29	91796	20	3742	2622	ENSSSCT00000008316 (3742 nt)	ggaGGTGGTAC--GTTCCCTAc	ctcCTGCCAGGGTAAAGGGATg
novel.36	ENSSSCT00000019440	151.00	-23.98	151.00	-23.98	91936	20	1198	881	ENSSSCT00000019440 (1198 nt)	ggAGGTGGTACGTTCCCTAc	ctTCCA--AGGGAAGGGATg
novel.36	ENSSSCT00000018736	155.00	-24.29	155.00	-24.29	91978	20	4409	2457	ENSSSCT00000018736 (4409 nt)	ggaGGTGGT--A---CGTTCCCTAc	aacCCACCAAGTGACGCAAGGGATt
novel.36	ENSSSCT00000002142	145.00	-20.04	145.00	-20.04	92079	20	730	528	ENSSSCT00000002142 (730 nt)	ggaggtggtacGTTCCCTAc	ccaggctagccCAAGGGATg
novel.36	ENSSSCT00000033320	154.00	-22.50	154.00	-22.50	92220	20	3843	2751	ENSSSCT00000033320 (3843 nt)	ggagGTGGT-AC-GTTCCCTAc	ttagCATCAGTGATAAGGGATg
novel.36	ENSSSCT00000007281	152.00	-20.35	152.00	-20.35	92286	20	4634	2810	ENSSSCT00000007281 (4634 nt)	ggaGGTGGTA--CGTTCCCTAc	gtaCCAATATTGGGAAGGGATg
novel.36	ENSSSCT00000011282	146.00	-21.67	146.00	-21.67	92361	20	2674	725	ENSSSCT00000011282 (2674 nt)	ggaggTGGTA--CGTTCCCTAc	ccagaGCTATGGGAAAGGGATg
novel.36	ENSSSCT00000005071	158.00	-21.31	158.00	-21.31	92362	20	2188	1751	ENSSSCT00000005071 (2188 nt)	ggaGGTGGTACGTTCCCTAc	agcTCACCA--CAAGGGATt
novel.36	ENSSSCT00000036207	162.00	-22.85	162.00	-22.85	92370	20	165	92	ENSSSCT00000036207 (165 nt)	ggaggtGGTACGTTCCCTAc	ctgagtCCATTCAAGGGATg
novel.36	ENSSSCT00000023185	150.00	-23.66	150.00	-23.66	92396	20	1515	1309	ENSSSCT00000023185 (1515 nt)	ggaggTGGT-ACGTTCCCTAc	cctgaATCAGTTTAAGGGATg
novel.36	ENSSSCT00000032385	157.00	-20.28	157.00	-20.28	92620	20	3824	591	ENSSSCT00000032385 (3824 nt)	ggaGGTGGTACGTTCCCTAc	aagTCACCCAACAAGGGATc
novel.36	ENSSSCT00000029302	154.00	-22.59	154.00	-22.59	92648	20	2792	388	ENSSSCT00000029302 (2792 nt)	ggAGGTG--GT-ACGTTCCCTAc	ggTCCACTGCACTG-AAGGGATg
novel.36	ENSSSCT00000016273	165.00	-20.64	165.00	-20.64	92838	20	1265	200	ENSSSCT00000016273 (1265 nt)	ggaGGTGGTACGTTCCCTAc	tagCTGCTAGGCAAGGGATt
novel.36	ENSSSCT00000010194	151.00	-25.73	151.00	-25.73	92881	20	2160	768	ENSSSCT00000010194 (2160 nt)	ggaGGTG-GTA-CGTTCCCTAc	tccCCACGGATACCAAGGGATg
ssc-miR-146a-5p	ENSSSCT00000009364	159.00	-22.89	159.00	-22.89	93286	22	2874	1246	ENSSSCT00000009364 (2874 nt)	uuggguaCCUUAAGUCAAGAGu	aacaacgGGTTTTCAGTTCTCa
ssc-miR-146a-5p	ENSSSCT00000003962	156.00	-20.93	156.00	-20.93	93348	22	916	708	ENSSSCT00000003962 (916 nt)	uuGGGUACCUUAAGUCAAGAGu	tgCCTA-GGAGCT-AGTTCTCc
ssc-miR-146a-5p	ENSSSCT00000031425	164.00	-23.20	164.00	-23.20	93370	22	1092	253	ENSSSCT00000031425 (1092 nt)	uuGGGUACCUUAAGUCAAGAGu	caTTTAGGAAAGTCAGTTCTCg
ssc-miR-146a-5p	ENSSSCT00000015361	155.00	-23.54	155.00	-23.54	93467	22	4318	3541	ENSSSCT00000015361 (4318 nt)	uugGGUACCUUAAGUCAAGAGu	ttgCCCTGGAA---AGTTCTCa
ssc-miR-146a-5p	ENSSSCT00000024951	150.00	-21.21	150.00	-21.21	93549	22	2184	1217	ENSSSCT00000024951 (2184 nt)	uuggguaccuuaAGUCAAGAGu	ctactcagttcaTCAGTTCTCg
ssc-miR-146a-5p	ENSSSCT00000028554	312.00	-43.44	158.00	-23.19	93567	22	3576	3383 1832	ENSSSCT00000028554 (3576 nt)	uugggUA-CCUUA-A-GUCAAGAGu,uuGGGUACCUU----A-AGUCAAGAGu	tgtaaATGGGAATGTGCAGTTCTCt,ttCCTTTGGAGGCTTTATCAGTTCTCt
ssc-miR-146a-5p	ENSSSCT00000009498	145.00	-21.92	145.00	-21.92	93694	22	4384	1424	ENSSSCT00000009498 (4384 nt)	uuggguaccuuaaGUCAAGAGu	ctaggctctcgggCAGTTCTCg
ssc-miR-146a-5p	ENSSSCT00000029905	157.00	-21.83	157.00	-21.83	93811	22	2386	152	ENSSSCT00000029905 (2386 nt)	uuGGGUACCUUAAGUCAAGAGu	tcCTCCTGGAA--GAGTTCTCa
ssc-miR-146a-5p	ENSSSCT00000022254	168.00	-21.04	168.00	-21.04	93824	22	4791	4701	ENSSSCT00000022254 (4791 nt)	uuggguACCUUAAGUCAAGAGu	tattgtTGGAGTTGAGTTCTCt
ssc-miR-146a-5p	ENSSSCT00000002664	164.00	-21.26	164.00	-21.26	93833	22	1502	1132	ENSSSCT00000002664 (1502 nt)	uuGGGUACCUUAAGUCAAGAGu	atCCCAGGGCACCTAGTTCTCc
ssc-miR-146a-5p	ENSSSCT00000016371	165.00	-21.09	165.00	-21.09	93839	22	3064	166	ENSSSCT00000016371 (3064 nt)	uuGGGUACCUUAAGUCAAGAGu	gtCTCAAGGAA--CAGTTCTCt
ssc-miR-146a-5p	ENSSSCT00000002175	157.00	-20.05	157.00	-20.05	94067	22	4493	4149	ENSSSCT00000002175 (4493 nt)	uuGGGUA-CC-UUA--AGUCAAGAGu	atTCCATAGGCAATCACCAGTTCTCc
ssc-miR-146a-5p	ENSSSCT00000011813	172.00	-30.11	172.00	-30.11	94099	22	1972	1154	ENSSSCT00000011813 (1972 nt)	uuGGGUACCUUAAGUCAAGAGu	gaCTCATGGATCCCAGTTCTCa
ssc-miR-146a-5p	ENSSSCT00000010713	176.00	-25.65	176.00	-25.65	94164	22	1866	388	ENSSSCT00000010713 (1866 nt)	uuGGGUACCUUAAGUCAAGAGu	acCCCCTGGATGTCAGTTCTCt
ssc-miR-146a-5p	ENSSSCT00000024968	160.00	-23.10	160.00	-23.10	94241	22	2775	2038	ENSSSCT00000024968 (2775 nt)	uuGGGUACCUUAAGUCAAGAGu	ttCCTATGGA---TAGTTCTCc
ssc-miR-146a-5p	ENSSSCT00000006689	156.00	-20.20	156.00	-20.20	94313	22	4162	329	ENSSSCT00000006689 (4162 nt)	uugGGUACCUUAAGUCAAGAGu	aggCCA--GAGTATAGTTCTCa
ssc-miR-146a-5p	ENSSSCT00000016432	156.00	-23.06	156.00	-23.06	94399	22	655	428	ENSSSCT00000016432 (655 nt)	uuGGGUACCUUAAGUCAAGAGu	ggCCCAGGTGAAGAAGTTCTCa
ssc-miR-146a-5p	ENSSSCT00000010549	150.00	-22.21	150.00	-22.21	94413	22	427	80	ENSSSCT00000010549 (427 nt)	uugGGUACCU--UAAGUCAAGAGu	gcaCCTCGGAAGAGGCAGTTCTCt
ssc-miR-146a-5p	ENSSSCT00000000445	154.00	-24.72	154.00	-24.72	94503	22	3618	975	ENSSSCT00000000445 (3618 nt)	uuGGGUACCUUAAGUCAAGAGu	ccCCTCTGG-GCACAGTTCTCa
ssc-miR-146a-5p	ENSSSCT00000013982	172.00	-25.91	172.00	-25.91	94816	22	335	310	ENSSSCT00000013982 (335 nt)	uuGGGUACCUUAAGUCAAGAGu	tcCCCATGCGAGCCAGTTCTCt
ssc-miR-146a-5p	ENSSSCT00000030022	151.00	-21.53	151.00	-21.53	94860	22	2657	1932	ENSSSCT00000030022 (2657 nt)	uuGGGUACCUUAAG---UCAAGAGu	caCCCACGGCCTACAGAAGTTCTCa
ssc-miR-146a-5p	ENSSSCT00000029306	149.00	-20.31	149.00	-20.31	94936	22	3368	1780	ENSSSCT00000029306 (3368 nt)	uuGGGUACCUUAAGUCAAGAGu	ttTCTTTGGG--CCAGTTCTCa
ssc-miR-146a-5p	ENSSSCT00000005027	152.00	-20.31	152.00	-20.31	95057	22	4371	2668	ENSSSCT00000005027 (4371 nt)	uuGGGUACCUUAAGUCAAGAGu	caCCCCTG---CTCAGTTCTCt
ssc-miR-146a-5p	ENSSSCT00000022716	149.00	-20.28	149.00	-20.28	95069	22	1670	1615	ENSSSCT00000022716 (1670 nt)	uuggGUACCUUAAG------UCAAGAGu	aaagCATGGGGTTTTAGCCAAGTTCTCc
ssc-miR-146a-5p	ENSSSCT00000022743	157.00	-20.43	157.00	-20.43	95128	22	2647	2010	ENSSSCT00000022743 (2647 nt)	uuggGUACC-UUAAGUCAAGAGu	taggCAGGGAAAGCCAGTTCTCa
ssc-miR-146a-5p	ENSSSCT00000010795	160.00	-21.96	160.00	-21.96	95193	22	1551	763	ENSSSCT00000010795 (1551 nt)	uugggUACC--UUAAGUCAAGAGu	aggaaGTGGTCATTTCAGTTCTCa
ssc-miR-146a-5p	ENSSSCT00000011491	149.00	-21.93	149.00	-21.93	95278	22	2724	1094	ENSSSCT00000011491 (2724 nt)	uuggGUACC--UUAAGUCAAGAGu	ggaaCGTGGCCAGGGTAGTTCTCa
ssc-miR-146a-5p	ENSSSCT00000033351	150.00	-22.21	150.00	-22.21	95496	22	2877	80	ENSSSCT00000033351 (2877 nt)	uugGGUACCU--UAAGUCAAGAGu	gcaCCTCGGAAGAGGCAGTTCTCt
ssc-miR-146a-5p	ENSSSCT00000012091	158.00	-21.60	158.00	-21.60	95552	22	1594	314	ENSSSCT00000012091 (1594 nt)	uuGGGUACC--UU-AAGUCAAGAGu	ttCTGATGGGTAACCTCAGTTCTCc
ssc-miR-146a-5p	ENSSSCT00000012668	154.00	-26.36	154.00	-26.36	95651	22	1570	1030	ENSSSCT00000012668 (1570 nt)	uuGGGU-ACCUUA-AGUCAAGAGu	tcCCTAGAGGGGTGGCAGTTCTCa
ssc-miR-146a-5p	ENSSSCT00000026365	163.00	-28.87	163.00	-28.87	95706	22	3153	1828	ENSSSCT00000026365 (3153 nt)	uuGGGUACCUUAAG---UCAAGAGu	aaCCCATGGTATATGGAAGTTCTCa
ssc-miR-146a-5p	ENSSSCT00000008342	156.00	-22.92	156.00	-22.92	95841	22	318	22	ENSSSCT00000008342 (318 nt)	uuggguaccuUAAGUCAAGAGu	tccggcacctGTTCAGTTCTCa
ssc-miR-146a-5p	ENSSSCT00000025028	163.00	-20.43	163.00	-20.43	95889	22	3646	1116	ENSSSCT00000025028 (3646 nt)	uuGGGUAC-CUUAAGUCAAGAGu	taTTTGTGTGAGTTGAGTTCTCc
ssc-miR-146a-5p	ENSSSCT00000023160	152.00	-20.31	152.00	-20.31	96239	22	1152	549	ENSSSCT00000023160 (1152 nt)	uuggguACCUUAAGUCAAGAGu	atcagcTTGGGTGTAGTTCTCa
ssc-miR-146a-5p	ENSSSCT00000023229	155.00	-24.03	155.00	-24.03	96383	22	1654	665	ENSSSCT00000023229 (1654 nt)	uuGGGUACC-UUAAGUCAAGAGu	atCACATGGTTGAACAGTTCTCa
ssc-miR-146a-5p	ENSSSCT00000030753	163.00	-24.00	163.00	-24.00	96385	22	2600	247	ENSSSCT00000030753 (2600 nt)	uuGGGUACCUUA-AGUCAAGAGu	gtCCTGGGGAGTCACAGTTCTCt
ssc-miR-146a-5p	ENSSSCT00000008539	151.00	-22.83	151.00	-22.83	96552	22	2681	2095	ENSSSCT00000008539 (2681 nt)	uuggGUACCUUAAGUCAAGAGu	gtggCATGGGG--AAGTTCTCa
ssc-miR-146a-5p	ENSSSCT00000000942	162.00	-20.04	162.00	-20.04	96595	22	2097	1396	ENSSSCT00000000942 (2097 nt)	uuggguacCUUAAGUCAAGAGu	tacagggaGAAATCAGTTCTCt
ssc-miR-146a-5p	ENSSSCT00000019480	155.00	-23.01	155.00	-23.01	96699	22	2722	2354	ENSSSCT00000019480 (2722 nt)	uuGGGUACCUUAAG---UCAAGAGu	taCCTGTGGCATATGGAAGTTCTCa
ssc-miR-146a-5p	ENSSSCT00000033235	176.00	-26.05	176.00	-26.05	96703	22	5133	3672	ENSSSCT00000033235 (5133 nt)	uuGGGUACCUUAAGUCAAGAGu	acCCAAAGGAATACAGTTCTCc
ssc-miR-146a-5p	ENSSSCT00000026767	175.00	-29.36	175.00	-29.36	96813	22	4317	417	ENSSSCT00000026767 (4317 nt)	uuGGGUACCUUA-AGUCAAGAGu	ggCTTGTGGGATCTCAGTTCTCg
ssc-miR-146a-5p	ENSSSCT00000030804	289.00	-46.31	146.00	-26.02	96851	22	4539	1295 1728	ENSSSCT00000030804 (4539 nt)	uuGGGUACCUUA-AG-----UCAAGAGu,uuGGGUACCUUAAGUCAAGAGu	gtTCCAGGGGGTATCCATGGAGTTCTCt,caCCTTTGGG----AGTTCTCg
ssc-miR-146a-5p	ENSSSCT00000018839	151.00	-21.49	151.00	-21.49	96863	22	2511	1276	ENSSSCT00000018839 (2511 nt)	uuGGGUACCUUAAG---UCAAGAGu	caCCGATGGCACACAGAAGTTCTCa
ssc-miR-146a-5p	ENSSSCT00000028692	156.00	-25.87	156.00	-25.87	96967	22	45	18	ENSSSCT00000028692 (45 nt)	uugGGUACCUUAAGUCAAGAGu	ctgCCCTGGA--CCAGTTCTCa
ssc-miR-146a-5p	ENSSSCT00000007863	158.00	-24.40	158.00	-24.40	97313	22	1439	120	ENSSSCT00000007863 (1439 nt)	uugGGUACCUUA-AGUCAAGAGu	tagCTCTGGGTTCTTAGTTCTCa
ssc-miR-146a-5p	ENSSSCT00000011753	156.00	-22.60	156.00	-22.60	97319	22	653	498	ENSSSCT00000011753 (653 nt)	uugGGUACCUUAAGUCAAGAGu	gagCCA--GGGTGCAGTTCTCt
ssc-miR-146a-5p	ENSSSCT00000016991	153.00	-24.49	153.00	-24.49	97341	22	1661	871	ENSSSCT00000016991 (1661 nt)	uuGGGUACC-U-UA-AGUCAAGAGu	taCCTATGGCACATGGAAGTTCTCa
ssc-miR-146a-5p	ENSSSCT00000033132	164.00	-21.26	164.00	-21.26	97581	22	1621	1132	ENSSSCT00000033132 (1621 nt)	uuGGGUACCUUAAGUCAAGAGu	atCCCAGGGCACCTAGTTCTCc
ssc-miR-146a-5p	ENSSSCT00000019237	176.00	-25.34	176.00	-25.34	97664	22	2051	515	ENSSSCT00000019237 (2051 nt)	uugggUACCUUAA-GUCAAGAGu	gcaagATGGAATTGCAGTTCTCa
ssc-miR-146a-5p	ENSSSCT00000031156	156.00	-20.35	156.00	-20.35	97872	22	4763	287	ENSSSCT00000031156 (4763 nt)	uuGGGUACCUUAAGUCAAGAGu	gcCCCAGGCCCCTTAGTTCTCt
ssc-miR-146a-5p	ENSSSCT00000010775	148.00	-21.42	148.00	-21.42	97879	22	4830	4606	ENSSSCT00000010775 (4830 nt)	uuggguACCUUAAGUCAAGAGu	tggttcTGGCTCCCAGTTCTCa
ssc-miR-146a-5p	ENSSSCT00000023745	155.00	-21.08	155.00	-21.08	98049	22	2503	1633	ENSSSCT00000023745 (2503 nt)	uuggguaccuuAAGUCAAGAGu	aaagtcattctTTCAGTTCTCa
ssc-miR-146a-5p	ENSSSCT00000029786	155.00	-20.17	155.00	-20.17	98173	22	3462	164	ENSSSCT00000029786 (3462 nt)	uuGGGUACCUUAAGUCAAGAGu	ctCTCATG----TCAGTTCTCc
ssc-miR-146a-5p	ENSSSCT00000010661	146.00	-21.42	146.00	-21.42	98378	22	4596	179	ENSSSCT00000010661 (4596 nt)	uugGGUAC-CUUAAGUCAAGAGu	taaCCCTGTGAA---AGTTCTCa
ssc-miR-146a-5p	ENSSSCT00000015046	151.00	-25.13	151.00	-25.13	98455	22	1351	1191	ENSSSCT00000015046 (1351 nt)	uuGGGUACCUUAAGUCAAGAGu	atCCCA-GGAG--GAGTTCTCa
ssc-miR-146a-5p	ENSSSCT00000011519	159.00	-26.40	159.00	-26.40	98478	22	754	419	ENSSSCT00000011519 (754 nt)	uuGGGU--ACCUUAAGUCAAGAGu	gaCCTATTTGGGGCACAGTTCTCa
ssc-miR-146a-5p	ENSSSCT00000023347	160.00	-21.15	160.00	-21.15	98771	22	4356	3482	ENSSSCT00000023347 (4356 nt)	uuGGGUACCUUAAGUCAAGAGu	agCCCATCCCAGTAAGTTCTCa
ssc-miR-146a-5p	ENSSSCT00000029185	164.00	-24.80	164.00	-24.80	98804	22	2319	284	ENSSSCT00000029185 (2319 nt)	uuGGGUACCUUAAGUCAAGAGu	caTTCATTGGAAGCAGTTCTCa
ssc-miR-146a-5p	ENSSSCT00000014176	167.00	-27.27	167.00	-27.27	98874	22	4016	3035	ENSSSCT00000014176 (4016 nt)	uuGGGUACCUUAA--GUCAAGAGu	caCCCTTGGAGTTGGGAGTTCTCg
ssc-miR-146a-5p	ENSSSCT00000013987	304.00	-46.09	156.00	-24.65	98927	22	959	40 24	ENSSSCT00000013987 (959 nt)	uuGGGUACCUUAAGUCAAGAGu,uuGGGUACCUUAAG--UCAAGAGu	ttCTCATGGTCAGAAGTTCTCa,aaCCC--GGAAACCAAAGTTCTCa
ssc-miR-146a-5p	ENSSSCT00000027792	159.00	-22.71	159.00	-22.71	98964	22	2002	1133	ENSSSCT00000027792 (2002 nt)	uuGGGUACCUUA---AGUCAAGAGu	caTCTATGGCATATGTAAGTTCTCa
ssc-miR-146a-5p	ENSSSCT00000005026	152.00	-20.55	152.00	-20.55	98996	22	1305	728	ENSSSCT00000005026 (1305 nt)	uuGGGUACCUUAAGUCAAGAGu	agCCCA---ACTCCAGTTCTCa
ssc-miR-146a-5p	ENSSSCT00000003899	150.00	-20.42	150.00	-20.42	99015	22	2037	438	ENSSSCT00000003899 (2037 nt)	uuggguacCUUAAGUCAAGAGu	gggaggcaGGAGTGAGTTCTCa
ssc-miR-146a-5p	ENSSSCT00000002946	151.00	-22.33	151.00	-22.33	99065	22	1108	593	ENSSSCT00000002946 (1108 nt)	uuGGGUAC-CUUAAGUCAAGAGu	caCTCATGAGGA---AGTTCTCa
ssc-miR-146a-5p	ENSSSCT00000032380	166.00	-25.92	166.00	-25.92	99117	22	4482	604	ENSSSCT00000032380 (4482 nt)	uuGGGUACCUUAAGUCAAGAGu	gaTCCAT-GTTTTCAGTTCTCt
ssc-miR-146a-5p	ENSSSCT00000008458	164.00	-26.39	164.00	-26.39	99131	22	1236	1101	ENSSSCT00000008458 (1236 nt)	uuGGGUACCUUAAGUCAAGAGu	acCCCAAGGAGGAAAGTTCTCa
ssc-miR-146a-5p	ENSSSCT00000005429	168.00	-26.89	168.00	-26.89	99136	22	4764	3279	ENSSSCT00000005429 (4764 nt)	uuGGGUACCUUAAGUCAAGAGu	ggCCCAGGTTAATCAGTTCTCa
ssc-miR-146a-5p	ENSSSCT00000014177	159.00	-21.64	159.00	-21.64	99579	22	128	4	ENSSSCT00000014177 (128 nt)	uuGGGU--ACCUUAAGUCAAGAGu	caCCCGGCTGCACCTCAGTTCTCt
ssc-miR-146a-5p	ENSSSCT00000033061	160.00	-23.10	160.00	-23.10	99668	22	2585	2038	ENSSSCT00000033061 (2585 nt)	uuGGGUACCUUAAGUCAAGAGu	ttCCTATGGA---TAGTTCTCc
ssc-miR-146a-5p	ENSSSCT00000015589	153.00	-20.68	153.00	-20.68	99696	22	3839	2054	ENSSSCT00000015589 (3839 nt)	uugGGUACCUUAAGUCAAGAGu	aagTCCTGG-TTTGAGTTCTCt
ssc-miR-146a-5p	ENSSSCT00000033487	143.00	-22.66	143.00	-22.66	99752	22	1569	765	ENSSSCT00000033487 (1569 nt)	uuGGGUACCUUAA---GUCAAGAGu	gaCCCACAGGGCTGAAAAGTTCTCa
ssc-miR-146a-5p	ENSSSCT00000031295	143.00	-22.66	143.00	-22.66	99754	22	998	181	ENSSSCT00000031295 (998 nt)	uuGGGUACCUUAA---GUCAAGAGu	gaCCCACAGGGCTGAAAAGTTCTCa
ssc-miR-146a-5p	ENSSSCT00000011599	159.00	-22.03	159.00	-22.03	99878	22	2782	1879	ENSSSCT00000011599 (2782 nt)	uuGGGUACCUUA-AGUCAAGAGu	acTCTGGGGAGTCACAGTTCTCc
ssc-miR-146a-5p	ENSSSCT00000024294	149.00	-23.88	149.00	-23.88	99904	22	1370	35	ENSSSCT00000024294 (1370 nt)	uuGGGUACCUUAAGUCAAGAGu	aaCTGGTGGAG--GAGTTCTCa
ssc-miR-146a-5p	ENSSSCT00000027772	152.00	-21.00	152.00	-21.00	99956	22	3015	1050	ENSSSCT00000027772 (3015 nt)	uuGGGUACCUUAAGUCAAGAGu	gtTCTGGGGTGACCAGTTCTCc
ssc-miR-146a-5p	ENSSSCT00000018316	161.00	-21.71	161.00	-21.71	100370	22	2076	1282	ENSSSCT00000018316 (2076 nt)	uuGGGUACCUUAAGUCAAGAGu	ttCCCA--AAAATCAGTTCTCa
ssc-miR-146a-5p	ENSSSCT00000004443	158.00	-21.07	158.00	-21.07	100392	22	1638	89	ENSSSCT00000004443 (1638 nt)	uugGGUACC--UUAAGUCAAGAGu	agaCTCTGGTTGATACAGTTCTCt
ssc-miR-146a-5p	ENSSSCT00000017580	145.00	-20.89	145.00	-20.89	100477	22	3922	3765	ENSSSCT00000017580 (3922 nt)	uuGGGU-ACCUUAA---G-UCAAGAGu	taCCCAGCGGGACTGGCCAAGTTCTCc
ssc-miR-146a-5p	ENSSSCT00000006011	165.00	-23.11	165.00	-23.11	100693	22	4535	4205	ENSSSCT00000006011 (4535 nt)	uuggGUACCUU-AAGUCAAGAGu	tttgCCTGCAAGTTCAGTTCTCa
ssc-miR-146a-5p	ENSSSCT00000009445	169.00	-23.05	169.00	-23.05	100738	22	429	8	ENSSSCT00000009445 (429 nt)	uuGGGUACCUUAAGUCAAGAGu	ggCCCA--GACTTCAGTTCTCt
ssc-miR-146a-5p	ENSSSCT00000026420	166.00	-26.17	166.00	-26.17	100911	22	1291	186	ENSSSCT00000026420 (1291 nt)	uuGGGUACCUUA-A--GUCAAGAGu	aaCCCATGCAGTGTCACAGTTCTCt
ssc-miR-146a-5p	ENSSSCT00000028597	150.00	-20.60	150.00	-20.60	100973	22	2269	721	ENSSSCT00000028597 (2269 nt)	uugggUACCUUAAGUCAAGAGu	ggaggAAGGAG--CAGTTCTCa
ssc-miR-146a-5p	ENSSSCT00000025895	170.00	-21.65	170.00	-21.65	101043	22	325	264	ENSSSCT00000025895 (325 nt)	uuggGUACCUUAAGUCAAGAGu	ggtgTGTGGGATTGAGTTCTCt
ssc-miR-146a-5p	ENSSSCT00000027143	147.00	-20.74	147.00	-20.74	101198	22	2840	98	ENSSSCT00000027143 (2840 nt)	uuGGGUACCU---UAAGUCAAGAGu	cgCCTGGGGGGCCACCCAGTTCTCc
ssc-miR-146a-5p	ENSSSCT00000006599	142.00	-22.12	142.00	-22.12	101287	22	972	618	ENSSSCT00000006599 (972 nt)	uuGGGUAC-CUU---AAGUCAAGAGu	acCACGTGAGAAAAGACTAGTTCTCa
ssc-miR-146a-5p	ENSSSCT00000024251	176.00	-25.00	176.00	-25.00	101308	22	3647	38	ENSSSCT00000024251 (3647 nt)	uuGGGUACCUUAAGUCAAGAGu	agCATGTGGATTTCAGTTCTCt
ssc-miR-146a-5p	ENSSSCT00000034425	143.00	-22.66	143.00	-22.66	101330	22	1003	181	ENSSSCT00000034425 (1003 nt)	uuGGGUACCUUAA---GUCAAGAGu	gaCCCACAGGGCTGAAAAGTTCTCa
ssc-miR-146a-5p	ENSSSCT00000015603	146.00	-20.26	146.00	-20.26	101362	22	155	88	ENSSSCT00000015603 (155 nt)	uugGGUAC-CUUAAGUCAAGAGu	gagCCCTGTGTCTAGAGTTCTCa
ssc-miR-146a-5p	ENSSSCT00000000424	161.00	-21.15	161.00	-21.15	101408	22	625	10	ENSSSCT00000000424 (625 nt)	uuGGGUACCUUAAGUCAAGAGu	ttCCCAGTGAA--CAGTTCTCt
ssc-miR-146a-5p	ENSSSCT00000028036	151.00	-23.46	151.00	-23.46	101491	22	1012	790	ENSSSCT00000028036 (1012 nt)	uuGGGUACCUUAAG---UCAAGAGu	caCCCACAGGATGTGGAAGTTCTCa
ssc-miR-146a-5p	ENSSSCT00000017584	163.00	-23.11	163.00	-23.11	101531	22	3706	1740	ENSSSCT00000017584 (3706 nt)	uuGGGUAC---CUUAAGUCAAGAGu	tcCCTTTGAGTGAAGTCAGTTCTCa
ssc-miR-146a-5p	ENSSSCT00000001758	142.00	-20.03	142.00	-20.03	101621	22	2783	2066	ENSSSCT00000001758 (2783 nt)	uugGGUACCUUAAG-----UCAAGAGu	ctgTCCTGGTCTTCCTTGGAGTTCTCa
ssc-miR-146a-5p	ENSSSCT00000015478	162.00	-20.31	162.00	-20.31	101676	22	2384	1037	ENSSSCT00000015478 (2384 nt)	uugGGUACCUUAAG-UCAAGAGu	agaTCATAGGATCCAAGTTCTCa
ssc-miR-146a-5p	ENSSSCT00000029303	154.00	-21.10	154.00	-21.10	101768	22	4250	2525	ENSSSCT00000029303 (4250 nt)	uuggGUACCUUAAGUCAAGAGu	cttaCCTGGCAGGTAGTTCTCa
ssc-miR-146a-5p	ENSSSCT00000010299	163.00	-26.83	163.00	-26.83	101884	22	1356	861	ENSSSCT00000010299 (1356 nt)	uuGGGUACC----UUAAGUCAAGAGu	gaCCCAAGGGCTCATTTCAGTTCTCt
ssc-miR-146a-5p	ENSSSCT00000005554	168.00	-20.24	168.00	-20.24	102187	22	396	355	ENSSSCT00000005554 (396 nt)	uuGGGUACCUUAAGUCAAGAGu	aaTCTGTTTGATTCAGTTCTCc
ssc-miR-146a-5p	ENSSSCT00000027722	165.00	-24.93	165.00	-24.93	102194	22	4716	1314	ENSSSCT00000027722 (4716 nt)	uugGGUACCUUAAGUCAAGAGu	agaTCAT-GTGTTCAGTTCTCa
ssc-miR-146a-5p	ENSSSCT00000022639	156.00	-25.11	156.00	-25.11	102218	22	3787	1852	ENSSSCT00000022639 (3787 nt)	uuGGGUAC-CU--UA-A-GUCAAGAGu	tgCCCATGAGGTCATGTGCAGTTCTCt
ssc-miR-146a-5p	ENSSSCT00000030026	170.00	-25.76	170.00	-25.76	102329	22	815	595	ENSSSCT00000030026 (815 nt)	uuGGGUACCUUAAGUCAAGAGu	ctCTCGTGGTA-TCAGTTCTCc
ssc-miR-146a-5p	ENSSSCT00000017234	151.00	-20.41	151.00	-20.41	102559	22	1457	1119	ENSSSCT00000017234 (1457 nt)	uugGGUACCUUAAGUCAAGAGu	aaaCCAGAAAGCACAGTTCTCa
ssc-miR-146a-5p	ENSSSCT00000031970	148.00	-21.02	148.00	-21.02	102748	22	2288	90	ENSSSCT00000031970 (2288 nt)	uuGGGUACCUUAAGUCAAGAGu	gcCTCGCAGGAGAAAGTTCTCa
ssc-miR-146a-5p	ENSSSCT00000022584	150.00	-23.66	150.00	-23.66	102975	22	1103	980	ENSSSCT00000022584 (1103 nt)	uuGGGU-ACCUU--AAGUCAAGAGu	ctCCCAGAGGAGCCACCAGTTCTCt
ssc-miR-146a-5p	ENSSSCT00000019305	160.00	-23.57	160.00	-23.57	103090	22	1720	20	ENSSSCT00000019305 (1720 nt)	uuGGGUACCUUAAGUCAAGAGu	acCCGGTGGGAAGGAGTTCTCc
ssc-miR-146a-5p	ENSSSCT00000005847	165.00	-21.38	165.00	-21.38	103222	22	173	1	ENSSSCT00000005847 (173 nt)	uuggGUACCUUAAG-UCAAGAGu	-gtaCCTGGACTTCAAGTTCTCt
ssc-miR-146a-5p	ENSSSCT00000030762	149.00	-22.32	149.00	-22.32	103249	22	4577	1148	ENSSSCT00000030762 (4577 nt)	uuGGGUACCUUAAG-----UCAAGAGu	taTCCA-GGATTTCAGATGAGTTCTCa
ssc-miR-146a-5p	ENSSSCT00000016179	170.00	-23.13	170.00	-23.13	103493	22	1179	282	ENSSSCT00000016179 (1179 nt)	uuGGGUAC-CUUAAG-UCAAGAGu	agCTCATGAGACTTCAAGTTCTCc
ssc-miR-146a-5p	ENSSSCT00000026244	157.00	-21.67	157.00	-21.67	103527	22	4766	3082	ENSSSCT00000026244 (4766 nt)	uugggUACCUUAAGUCAAGAGu	aagaaAGGGAGAGCAGTTCTCg
ssc-miR-146a-5p	ENSSSCT00000024935	158.00	-21.41	158.00	-21.41	103645	22	3225	2169	ENSSSCT00000024935 (3225 nt)	uugGGUACCUUAA--GUCAAGAGu	acgCTGTGGCCTTCGCAGTTCTCa
ssc-miR-146a-5p	ENSSSCT00000015040	157.00	-24.35	157.00	-24.35	103684	22	475	220	ENSSSCT00000015040 (475 nt)	uugGGUACCUUAAGUCAAGAGu	caaCCATGG-ACCGAGTTCTCa
ssc-miR-146a-5p	ENSSSCT00000022514	169.00	-21.77	169.00	-21.77	103751	22	4742	2816	ENSSSCT00000022514 (4742 nt)	uuggGUACCUUAA--GUCAAGAGu	tctgCATGGACTTGGCAGTTCTCc
ssc-miR-146a-5p	ENSSSCT00000026804	143.00	-20.36	143.00	-20.36	103758	22	3710	589	ENSSSCT00000026804 (3710 nt)	uuGGGUACCUUAAGUCAAGAGu	taCCTGCGGA----AGTTCTCg
ssc-miR-146a-5p	ENSSSCT00000025702	140.00	-20.71	140.00	-20.71	103849	22	753	659	ENSSSCT00000025702 (753 nt)	uuggguaccuuaagUCAAGAGu	acactagcctagggAGTTCTCg
ssc-miR-146a-5p	ENSSSCT00000026273	159.00	-22.36	159.00	-22.36	103898	22	2585	1	ENSSSCT00000026273 (2585 nt)	uuGGGUACCUUA--AGUCAAGAGu	-aTCCAGGGTCTTCTCAGTTCTCc
ssc-miR-146a-5p	ENSSSCT00000029430	159.00	-23.73	159.00	-23.73	103910	22	4627	2621	ENSSSCT00000029430 (4627 nt)	uuGGGUACC--UUAAGUCAAGAGu	cgCTTTTGGATAGGTCAGTTCTCa
ssc-miR-146a-5p	ENSSSCT00000030803	162.00	-21.82	162.00	-21.82	103937	22	4703	2226	ENSSSCT00000030803 (4703 nt)	uuggGUACCUUAAGUCAAGAGu	caggCGAGGAAACCAGTTCTCa
ssc-miR-146a-5p	ENSSSCT00000018730	145.00	-22.13	145.00	-22.13	103950	22	1475	495	ENSSSCT00000018730 (1475 nt)	uuggguaccuuaaGUCAAGAGu	gcacaaacccagcCAGTTCTCa
ssc-miR-146a-5p	ENSSSCT00000007481	158.00	-20.15	158.00	-20.15	103978	22	162	21	ENSSSCT00000007481 (162 nt)	uuGGGUACC--UU-AAGUCAAGAGu	ttCTTGGGGACAATTTCAGTTCTCc
ssc-miR-146a-5p	ENSSSCT00000033202	175.00	-27.06	175.00	-27.06	103990	22	1107	520	ENSSSCT00000033202 (1107 nt)	uuGGGUACCUUAAG-UCAAGAGu	taTCCAAGGAGTTCAAGTTCTCc
ssc-miR-146a-5p	ENSSSCT00000025883	154.00	-20.32	154.00	-20.32	104213	22	3497	2737	ENSSSCT00000025883 (3497 nt)	uuggGUACCUUAAGUCAAGAGu	attgCA-GGAA-ACAGTTCTCa
ssc-miR-146a-5p	ENSSSCT00000022793	153.00	-22.66	153.00	-22.66	104234	22	4960	4358	ENSSSCT00000022793 (4960 nt)	uuggguaccUUAAGUCAAGAGu	tgggggcccAGTGCAGTTCTCa
ssc-miR-146a-5p	ENSSSCT00000026559	145.00	-25.22	145.00	-25.22	104285	22	2313	560	ENSSSCT00000026559 (2313 nt)	uuGGGU-ACCU---UAAG---UCAAGAGu	ggCCCACTGGAGGCATATGAAAGTTCTCa
ssc-miR-146a-5p	ENSSSCT00000009007	162.00	-21.38	162.00	-21.38	104292	22	2983	2016	ENSSSCT00000009007 (2983 nt)	uugGGUACCUUAAG-UCAAGAGu	aggCCTTGGAAAGCAAGTTCTCt
ssc-miR-146a-5p	ENSSSCT00000016770	168.00	-20.05	168.00	-20.05	104314	22	497	3	ENSSSCT00000016770 (497 nt)	uuggguACCUUAAGUCAAGAGu	gtgaatTGCAGTTCAGTTCTCg
ssc-miR-146a-5p	ENSSSCT00000001960	157.00	-22.33	157.00	-22.33	104391	22	2621	2507	ENSSSCT00000001960 (2621 nt)	uuGGGUACCUUAAGUCAAGAGu	ttCCCTTCGG--TCAGTTCTCa
ssc-miR-146a-5p	ENSSSCT00000004298	162.00	-21.38	162.00	-21.38	104466	22	1220	468	ENSSSCT00000004298 (1220 nt)	uuGGGUACCUUAAGUCAAGAGu	ttCTTGTGTAG-TCAGTTCTCg
ssc-miR-146a-5p	ENSSSCT00000012024	163.00	-27.90	163.00	-27.90	104534	22	646	502	ENSSSCT00000012024 (646 nt)	uuGGGUACCUUAAG---UCAAGAGu	taCCCATGGCATATGGAAGTTCTCa
ssc-miR-146a-5p	ENSSSCT00000004521	159.00	-20.83	159.00	-20.83	104928	22	1558	1328	ENSSSCT00000004521 (1558 nt)	uuGGGUAC--CUUAAGUCAAGAGu	gtTTCATGTATAGTTGAGTTCTCa
ssc-miR-146a-5p	ENSSSCT00000004088	150.00	-21.66	150.00	-21.66	104940	22	3003	114	ENSSSCT00000004088 (3003 nt)	uuggguaccuuaAGUCAAGAGu	cacccgccatccTCAGTTCTCt
ssc-miR-146a-5p	ENSSSCT00000027526	167.00	-21.72	167.00	-21.72	104953	22	1656	34	ENSSSCT00000027526 (1656 nt)	uuGGGUACCUUA--AGUCAAGAGu	ttCTAATGGAATAGACAGTTCTCt
ssc-miR-146a-5p	ENSSSCT00000008067	161.00	-25.74	161.00	-25.74	105092	22	3089	2460	ENSSSCT00000008067 (3089 nt)	uugGGUACCUUAAGUCAAGAGu	gagCCA-GGGAGCCAGTTCTCa
ssc-miR-146a-5p	ENSSSCT00000026509	147.00	-20.06	147.00	-20.06	105206	22	2464	2237	ENSSSCT00000026509 (2464 nt)	uuGGGUAC-CUUAAGUCAAGAGu	ccTCCATGTTCCCACAGTTCTCt
ssc-miR-146a-5p	ENSSSCT00000025616	145.00	-20.58	145.00	-20.58	105229	22	2015	431	ENSSSCT00000025616 (2015 nt)	uuggguaccuuaaGUCAAGAGu	ggggagaccccagCAGTTCTCg
ssc-miR-146a-5p	ENSSSCT00000006227	155.00	-23.55	155.00	-23.55	105323	22	3368	290	ENSSSCT00000006227 (3368 nt)	uuGGGUACCU-----UAAGUCAAGAGu	ggTCCAGGGACCCCGACTCAGTTCTCg
ssc-miR-146a-5p	ENSSSCT00000034631	165.00	-21.09	165.00	-21.09	105339	22	544	166	ENSSSCT00000034631 (544 nt)	uuGGGUACCUUAAGUCAAGAGu	gtCTCAAGGAA--CAGTTCTCt
ssc-miR-146a-5p	ENSSSCT00000024406	162.00	-20.52	162.00	-20.52	105398	22	1790	903	ENSSSCT00000024406 (1790 nt)	uugGGUACCUUA--AGUCAAGAGu	aggCCAGGCAGTTCTCAGTTCTCc
ssc-miR-146a-5p	ENSSSCT00000004297	162.00	-21.38	162.00	-21.38	105562	22	2178	468	ENSSSCT00000004297 (2178 nt)	uuGGGUACCUUAAGUCAAGAGu	ttCTTGTGTAG-TCAGTTCTCg
ssc-miR-146a-5p	ENSSSCT00000023338	146.00	-22.66	146.00	-22.66	105603	22	4371	2296	ENSSSCT00000023338 (4371 nt)	uuGGGUACC-UUAA--GUCAAGAGu	ggCCGAGGGCGGCTCACAGTTCTCt
ssc-miR-146a-5p	ENSSSCT00000009581	160.00	-20.22	160.00	-20.22	105613	22	207	82	ENSSSCT00000009581 (207 nt)	uuGGGUACCUUAAGUCAAGAGu	ggCCTTAGCTGTTCAGTTCTCt
ssc-miR-146a-5p	ENSSSCT00000023581	164.00	-23.54	164.00	-23.54	105829	22	2557	1402	ENSSSCT00000023581 (2557 nt)	uuGGGUACCUUAAGUCAAGAGu	tcTCTCTGGGCCTCAGTTCTCt
ssc-miR-146a-5p	ENSSSCT00000015560	171.00	-21.18	171.00	-21.18	105996	22	2384	255	ENSSSCT00000015560 (2384 nt)	uugggUACCUUAAGUCAAGAGu	tattgAT-GAATTCAGTTCTCc
ssc-miR-146a-5p	ENSSSCT00000011898	155.00	-21.31	155.00	-21.31	106071	22	3275	1638	ENSSSCT00000011898 (3275 nt)	uugggUACCU--UA--AGUCAAGAGu	ccttgGTGGATTATTCTCAGTTCTCg
ssc-miR-30d	ENSSSCT00000002132	158.00	-27.01	158.00	-27.01	106708	24	2160	260	ENSSSCT00000002132 (2160 nt)	ucgaaGGUCAGCCCC--UACAAAUGu	tgtggTCAGATGGGGCTTTGTTTACa
ssc-miR-30d	ENSSSCT00000023823	164.00	-20.26	164.00	-20.26	106780	24	4378	763	ENSSSCT00000023823 (4378 nt)	ucGAAGGUCAGCCCCUACAAAUGu	caCGTCCAG-AAGGAATGTTTACt
ssc-miR-30d	ENSSSCT00000031098	179.00	-31.17	179.00	-31.17	106920	24	1017	788	ENSSSCT00000031098 (1017 nt)	ucGAAGGUCAGCCCCUACAAAUGu	atCTTTCAGT--GGGGTGTTTACa
ssc-miR-30d	ENSSSCT00000007448	157.00	-20.75	157.00	-20.75	107216	24	790	463	ENSSSCT00000007448 (790 nt)	ucGAAGGUCAGCCCC--UACAAAUGu	ccTTTTGAATAGGGGTCTTGTTTACa
ssc-miR-30d	ENSSSCT00000004218	161.00	-21.55	161.00	-21.55	107279	24	4024	633	ENSSSCT00000004218 (4024 nt)	ucGAAGGUCAGCCCCUACAAAUGu	ctTTTCCA--CAGGG-TGTTTACa
ssc-miR-30d	ENSSSCT00000029422	158.00	-21.87	158.00	-21.87	107405	24	1786	1523	ENSSSCT00000029422 (1786 nt)	ucGAAGGUCAGCCCCUACAAAUGu	caCTTCCTATTGG---TGTTTACa
ssc-miR-30d	ENSSSCT00000028011	150.00	-20.10	150.00	-20.10	107631	24	2843	2433	ENSSSCT00000028011 (2843 nt)	ucGAAGGUCAGCCCCUACAAAUGu	agCTCTCTGTAGG---TGTTTACa
ssc-miR-30d	ENSSSCT00000034797	164.00	-20.26	164.00	-20.26	108001	24	908	636	ENSSSCT00000034797 (908 nt)	ucgaAGGUCAGCCCCUACAAAUGu	attaTGCAAATGGGCATGTTTACg
ssc-miR-30d	ENSSSCT00000002916	163.00	-21.38	163.00	-21.38	108222	24	3586	1140	ENSSSCT00000002916 (3586 nt)	ucgAAGGU-CAGC-CCCUACAAAUGu	ctgTTCCATGGAGAGGAATGTTTACa
ssc-miR-30d	ENSSSCT00000012593	148.00	-20.15	148.00	-20.15	108423	24	1914	576	ENSSSCT00000012593 (1914 nt)	ucGAAGGUCAGCCCCUACAAAUGu	agTTTCTAGTT-----TGTTTACa
ssc-miR-30d	ENSSSCT00000007100	148.00	-21.08	148.00	-21.08	108731	24	3932	2061	ENSSSCT00000007100 (3932 nt)	ucGAAGGUCAGCCC-C-UACAAAUGu	tgCGTGCGCCTGGGTGTGTGTTTACa
ssc-miR-30d	ENSSSCT00000011555	153.00	-23.58	153.00	-23.58	108893	24	4682	2421	ENSSSCT00000011555 (4682 nt)	ucgaAGGUCAGC--CCC---U-ACAAAUGu	taggTTCAGTTGAAGGGCATATTGTTTACa
ssc-miR-30d	ENSSSCT00000029337	159.00	-25.39	159.00	-25.39	109096	24	3175	1542	ENSSSCT00000029337 (3175 nt)	ucgaagguCAGCCCC--UACAAAUGu	cagtgatcGTGGGGGAAATGTTTACa
ssc-miR-30d	ENSSSCT00000027404	148.00	-20.08	148.00	-20.08	109409	24	4317	573	ENSSSCT00000027404 (4317 nt)	ucgaaggUCAGCC-CCUACAAAUGu	agcagtgACTGGGTGCGTGTTTACt
ssc-miR-30d	ENSSSCT00000028271	164.00	-20.26	164.00	-20.26	109451	24	801	636	ENSSSCT00000028271 (801 nt)	ucgaAGGUCAGCCCCUACAAAUGu	attaTGCAAATGGGCATGTTTACg
ssc-miR-30d	ENSSSCT00000007826	174.00	-22.09	174.00	-22.09	109759	24	4248	3595	ENSSSCT00000007826 (4248 nt)	ucGAAGGUCAGCCCCUACAAAUGu	ggCTCTCAGTCTGAAATGTTTACc
ssc-miR-30d	ENSSSCT00000014755	141.00	-24.97	141.00	-24.97	110098	24	1187	115	ENSSSCT00000014755 (1187 nt)	ucgaaggucaGCCCC---UACAAAUGu	accaggggcaTGGGGCCCCTGTTTACa
ssc-miR-30d	ENSSSCT00000008229	149.00	-21.23	149.00	-21.23	110104	24	7245	4060	ENSSSCT00000008229 (7245 nt)	ucgaaGGUCAGC-CCCU----ACAAAUGu	agggaCCAGAAGCGGGATTTCTGTTTACc
ssc-miR-30d	ENSSSCT00000016446	166.00	-23.59	166.00	-23.59	110359	24	1236	1054	ENSSSCT00000016446 (1236 nt)	ucgaAGGUCAGCCCCUACAAAUGu	tggaTCCAGTT-GGCTTGTTTACc
ssc-miR-30d	ENSSSCT00000026749	158.00	-23.91	158.00	-23.91	110389	24	1630	385	ENSSSCT00000026749 (1630 nt)	ucgAAGGUCAGCCCCUACAAAUGu	gggTTTCCGT--GGAGTGTTTACa
ssc-miR-30d	ENSSSCT00000006986	161.00	-24.19	161.00	-24.19	110466	24	1391	684	ENSSSCT00000006986 (1391 nt)	ucgaaggUCAGCCCCUACAAAUGu	ggggcggGGTGGGCGGTGTTTACt
ssc-miR-30d	ENSSSCT00000010703	170.00	-24.59	170.00	-24.59	110610	24	987	209	ENSSSCT00000010703 (987 nt)	ucgaaGGUCAG-CCCCUACAAAUGu	tgaccTTACTCAGGGGATGTTTACc
ssc-miR-30d	ENSSSCT00000003986	152.00	-23.43	152.00	-23.43	110659	24	1756	726	ENSSSCT00000003986 (1756 nt)	ucgaaGGUCAGCCC-C--U-ACAAAUGu	caaggCCGGGCGGGTGTAATTGTTTACt
ssc-miR-30d	ENSSSCT00000022969	158.00	-21.36	158.00	-21.36	110770	24	2321	459	ENSSSCT00000022969 (2321 nt)	ucgAAGGUCAGCCCCUACAAAUGu	acaTTCCA--AGGGCCTGTTTACg
ssc-miR-30d	ENSSSCT00000035303	157.00	-20.75	157.00	-20.75	111226	24	656	463	ENSSSCT00000035303 (656 nt)	ucGAAGGUCAGCCCC--UACAAAUGu	ccTTTTGAATAGGGGTCTTGTTTACa
ssc-miR-30d	ENSSSCT00000029951	152.00	-20.35	152.00	-20.35	111539	24	1763	811	ENSSSCT00000029951 (1763 nt)	ucGAAGGUCAGC--CC--CUACAAAUGu	tgCTGTCTGTCGCAGGTTAGTGTTTACt
ssc-miR-30d	ENSSSCT00000027684	160.00	-21.53	160.00	-21.53	111757	24	4613	3038	ENSSSCT00000027684 (4613 nt)	ucGAAGGUC--AGCCC--CUACAAAUGu	taCTAGCAGGATCGGGATTATGTTTACc
ssc-miR-30d	ENSSSCT00000010414	156.00	-22.08	156.00	-22.08	112772	24	2579	448	ENSSSCT00000010414 (2579 nt)	ucGAAGGUC-----AGCCCCU---ACAAAUGu	acTTTCCAGTTATATCAGGGACTCTGTTTACt
ssc-miR-30d	ENSSSCT00000002656	169.00	-22.93	169.00	-22.93	112775	24	4236	2802	ENSSSCT00000002656 (4236 nt)	ucGAAGGUCAG-CCCCUACAAAUGu	tcCTCCCCTTCTGGGCATGTTTACa
ssc-miR-30d	ENSSSCT00000034297	157.00	-20.75	157.00	-20.75	112795	24	513	463	ENSSSCT00000034297 (513 nt)	ucGAAGGUCAGCCCC--UACAAAUGu	ccTTTTGAATAGGGGTCTTGTTTACa
ssc-miR-30d	ENSSSCT00000002033	161.00	-20.81	161.00	-20.81	112924	24	2257	1543	ENSSSCT00000002033 (2257 nt)	ucGAAGGUCAGCCC-CU-ACAAAUGu	gtTTTTCA--CGGGAGACTGTTTACt
ssc-miR-30d	ENSSSCT00000028402	151.00	-20.24	151.00	-20.24	113000	24	2660	531	ENSSSCT00000028402 (2660 nt)	ucGAAGGUCAGC----C-CCU-ACAAAUGu	taTTTTCAGTTGTACTGTAGATTGTTTACa
ssc-miR-30d	ENSSSCT00000001777	171.00	-27.96	171.00	-27.96	113136	24	2453	83	ENSSSCT00000001777 (2453 nt)	ucGAAGGUCAGCCCCUACAAAUGu	agTTTCCA--TGGTGATGTTTACa
ssc-miR-30d	ENSSSCT00000012477	157.00	-21.42	157.00	-21.42	113170	24	604	401	ENSSSCT00000012477 (604 nt)	ucgaaGGUCAGCCCCUACAAAUGu	cagccCAAGTC-CAGATGTTTACa
ssc-miR-30d	ENSSSCT00000017634	166.00	-22.43	166.00	-22.43	113377	24	2444	551	ENSSSCT00000017634 (2444 nt)	ucGAAGGUCAGCCCCUACAAAUGu	ctTTGTCAGTTGGCACTGTTTACa
ssc-miR-30d	ENSSSCT00000000718	146.00	-20.32	146.00	-20.32	113907	24	1470	779	ENSSSCT00000000718 (1470 nt)	ucgaAGGUC--AGCCCCU---ACAAAUGu	gaggTCCAGAAAAGGGAAGTCTGTTTACc
ssc-miR-30d	ENSSSCT00000030351	149.00	-20.16	149.00	-20.16	114434	24	4947	3183	ENSSSCT00000030351 (4947 nt)	ucgAAG-GUC-AGCC--CCU-ACAAAUGu	ttaTTCTCAGAGAGGATGGATTGTTTACa
ssc-miR-30d	ENSSSCT00000012643	150.00	-20.19	150.00	-20.19	114473	24	1762	1602	ENSSSCT00000012643 (1762 nt)	ucgaAGGUCAGC-CCC----UACAAAUGu	agaaTTTTGTTGAGGGATGCATGTTTACg
ssc-miR-30d	ENSSSCT00000007804	147.00	-23.80	147.00	-23.80	114926	24	3077	622	ENSSSCT00000007804 (3077 nt)	ucgaaggUCA-GCCCCU----ACAAAUGu	gggcaggGGTGTGGGGATTCCTGTTTACa
ssc-miR-30d	ENSSSCT00000005273	171.00	-24.19	171.00	-24.19	115348	24	2812	2752	ENSSSCT00000005273 (2812 nt)	ucgaAGGU-CAGCCCCUACAAAUGu	gttcTCGAGGTTGGGGTTGTTTACc
ssc-miR-30d	ENSSSCT00000007378	167.00	-22.98	167.00	-22.98	115628	24	3314	151	ENSSSCT00000007378 (3314 nt)	ucgAAGG-UC-AGCCCCUACAAAUGu	aagTTCTGAGCGCGGAGATGTTTACc
ssc-miR-30d	ENSSSCT00000014483	154.00	-20.47	154.00	-20.47	115652	24	1517	635	ENSSSCT00000014483 (1517 nt)	ucGAAGGUCAGCCCC--UACAAAUGu	ggCTCTCA--CGGTGACATGTTTACa
ssc-miR-30d	ENSSSCT00000010408	160.00	-21.01	160.00	-21.01	115950	24	2852	1977	ENSSSCT00000010408 (2852 nt)	ucGAAGGUCAGCCCCUACAAAUGu	ctCTCTCTCTC-GGAATGTTTACa
ssc-miR-30d	ENSSSCT00000008546	146.00	-27.99	146.00	-27.99	116091	24	911	781	ENSSSCT00000008546 (911 nt)	ucgaAGGUCAGCC-CC------UACAAAUGu	gagcTCCAGGGGGTGGAACCCAATGTTTACa
ssc-miR-30d	ENSSSCT00000012673	149.00	-20.14	149.00	-20.14	116374	24	994	719	ENSSSCT00000012673 (994 nt)	ucgaaGGUCAGC--CCCU----ACAAAUGu	gttacTCAGTCGCAGGAAATTCTGTTTACt
ssc-miR-30d	ENSSSCT00000028001	169.00	-25.30	169.00	-25.30	116909	24	3024	1590	ENSSSCT00000028001 (3024 nt)	ucGAAGGUC-AGCCCCUACAAAUGu	ccCCTCCAGCAAGGGTATGTTTACa
ssc-miR-30d	ENSSSCT00000018730	145.00	-23.68	145.00	-23.68	117259	24	1475	699	ENSSSCT00000018730 (1475 nt)	ucgaaGGUCAGCC-C---CUACAAAUGu	gccggCTGGGCGGCGCTCGCTGTTTACa
ssc-miR-30d	ENSSSCT00000017950	144.00	-21.13	144.00	-21.13	117292	24	1871	466	ENSSSCT00000017950 (1871 nt)	ucgaaggucagCCCC--UACAAAUGu	ttgcgaagggaGGGGTTCTGTTTACa
ssc-miR-30d	ENSSSCT00000019166	153.00	-21.66	153.00	-21.66	117943	24	922	252	ENSSSCT00000019166 (922 nt)	ucGAA--GGUCAGCCCCUACAAAUGu	ggCTTGGCCAGCT---GATGTTTACa
ssc-miR-30d	ENSSSCT00000004448	164.00	-22.14	164.00	-22.14	118064	24	4688	893	ENSSSCT00000004448 (4688 nt)	ucgaAGGUCAGCCCCUACAAAUGu	ggtgTTCAGGCGGACTTGTTTACa
ssc-miR-30d	ENSSSCT00000013053	158.00	-20.16	158.00	-20.16	118139	24	4023	1362	ENSSSCT00000013053 (4023 nt)	ucGAAGGUCAGCCCCUACAAAUGu	agCTAACAGTGCTGTGTGTTTACa
ssc-miR-30d	ENSSSCT00000026239	172.00	-27.61	172.00	-27.61	118214	24	1219	782	ENSSSCT00000026239 (1219 nt)	ucGAAGGU-CAGC-CCCUACAAAUGu	tgTTTCCACGACGAAGGATGTTTACg
ssc-miR-30d	ENSSSCT00000018875	167.00	-21.51	167.00	-21.51	118351	24	3427	2566	ENSSSCT00000018875 (3427 nt)	ucgaAGGU-CAGCCCCUACAAAUGu	ggacTCCGTGTTGTAGATGTTTACc
ssc-miR-30d	ENSSSCT00000032414	158.00	-25.34	158.00	-25.34	118552	24	4232	1700	ENSSSCT00000032414 (4232 nt)	ucgaaGGUCAGC-CCCUACAAAUGu	cctggCCGGCTGAAGGGTGTTTACa
ssc-miR-30d	ENSSSCT00000004833	160.00	-21.53	160.00	-21.53	118634	24	2210	635	ENSSSCT00000004833 (2210 nt)	ucGAAGGUC--AGCCC--CUACAAAUGu	taCTAGCAGGATCGGGATTATGTTTACc
ssc-miR-30d	ENSSSCT00000027095	143.00	-26.19	143.00	-26.19	118691	24	3349	175	ENSSSCT00000027095 (3349 nt)	ucgaAGGUCAGCCCCU------ACAAAUGu	ccacTCGGGGTGGGGGCTCGTCTGTTTACa
ssc-miR-30d	ENSSSCT00000023567	174.00	-28.96	174.00	-28.96	119291	24	2329	2089	ENSSSCT00000023567 (2329 nt)	ucGAAGGUCAGCCCCUACAAAUGu	atTTTCGATAAGGGGATGTTTACa
ssc-miR-30d	ENSSSCT00000025719	149.00	-21.07	149.00	-21.07	119724	24	1942	1754	ENSSSCT00000025719 (1942 nt)	ucGAAGGUCAGCCC--CUACAAAUGu	ggCTGTGATGTGGGTCCATGTTTACa
novel.24	ENSSSCT00000027090	157.00	-26.01	157.00	-26.01	119782	22	4965	577	ENSSSCT00000027090 (4965 nt)	tgaCCGGA-TGC-GGTGTCTACGt	cgaGGTGTGAAGACCACAGATGCa
novel.24	ENSSSCT00000013253	151.00	-25.51	151.00	-25.51	119788	22	1970	786	ENSSSCT00000013253 (1970 nt)	tgAC-CGGATGCGGTGTCTACGt	tcTGTGCCCAT-CC-CAGATGCa
novel.24	ENSSSCT00000004702	151.00	-20.31	151.00	-20.31	119791	22	1572	979	ENSSSCT00000004702 (1572 nt)	tgACCGGATG-CGGTGTCTACGt	tcTGAATTACTGTGTCAGATGCt
novel.24	ENSSSCT00000006796	149.00	-20.85	149.00	-20.85	119805	22	4993	1998	ENSSSCT00000006796 (4993 nt)	tgaccGGATGCGGTGTCTACGt	atcatCCTGAATAGCAGATGCa
novel.24	ENSSSCT00000022535	305.00	-45.41	156.00	-23.67	119819	22	1680	216 4	ENSSSCT00000022535 (1680 nt)	tgacCGGATGCGGTGTCTACGt,tgacCGGATGCGGTGTCTACGt	tagtGCC-ATGGCCCAGATGCa,ggacGCCTA--TC-CAGATGCa
novel.24	ENSSSCT00000010578	159.00	-24.87	159.00	-24.87	119826	22	1825	1654	ENSSSCT00000010578 (1825 nt)	tgACCGGATGCGG--TGTCTACGt	cgTGGTAAATGTCAGACAGATGCa
novel.24	ENSSSCT00000027391	164.00	-26.84	164.00	-26.84	119838	22	1383	852	ENSSSCT00000027391 (1383 nt)	tgACCGGATGCGGTGTCTACGt	caTGGCC-A-GCCTCAGATGCt
novel.24	ENSSSCT00000016365	297.00	-41.15	151.00	-21.00	119889	22	847	724 95	ENSSSCT00000016365 (847 nt)	tgacCGGATGCG--GTGTCTACGt,tgACCGGATGCGGTGTCTACGt	gtatGCC-ACTTTACACAGATGCt,ctTGGAAAATGAT-CAGATGCa
novel.24	ENSSSCT00000006300	152.00	-26.21	152.00	-26.21	119903	22	3189	1037	ENSSSCT00000006300 (3189 nt)	tgaCCGGATGCGG---TGTCTACGt	cgaGGCC-GCGCTTGAGCAGATGCt
novel.24	ENSSSCT00000012434	172.00	-31.25	172.00	-31.25	119921	22	1087	628	ENSSSCT00000012434 (1087 nt)	tgACCGGATGCGGTGTCTACGt	ccTGACTCCCGCCACAGATGCa
novel.24	ENSSSCT00000011749	164.00	-28.41	164.00	-28.41	119934	22	1726	159	ENSSSCT00000011749 (1726 nt)	tgaCCGGA-TGCGGTGTCTACGt	gcgGGCCTCAC-CTGCAGATGCa
novel.24	ENSSSCT00000000072	323.00	-54.48	168.00	-29.23	120000	22	4745	2803 158	ENSSSCT00000000072 (4745 nt)	tgACCGGATGCGGTGTCTACGt,tgACCGGATGCG-GTGTCTACGt	tgTGGTGTAGGTTGCAGATGCg,gcTGCCCGAGACGCGCAGATGCg
novel.24	ENSSSCT00000018466	153.00	-23.34	153.00	-23.34	120002	22	499	178	ENSSSCT00000018466 (499 nt)	tgaCCGGATGCGGTGTCTACGt	cagGGCCAGAGGC-CAGATGCa
novel.24	ENSSSCT00000028687	159.00	-23.56	159.00	-23.56	120015	22	2841	1165	ENSSSCT00000028687 (2841 nt)	tgACCGGATGCG-GTGTCTACGt	caTGCTCTTTGTACGCAGATGCa
novel.24	ENSSSCT00000015179	162.00	-25.62	162.00	-25.62	120023	22	1689	1147	ENSSSCT00000015179 (1689 nt)	tgACCGGAT-GCGG-TGTCTACGt	caTGGTTTATTGCCTCCAGATGCc
novel.24	ENSSSCT00000006208	168.00	-25.25	168.00	-25.25	120054	22	734	538	ENSSSCT00000006208 (734 nt)	tgACCGGATGCGGTGTCTACGt	tgTGGTGTAGGTTGCAGATGCg
novel.24	ENSSSCT00000003795	155.00	-21.43	155.00	-21.43	120057	22	994	402	ENSSSCT00000003795 (994 nt)	tgaCCGGATGCGGTGTCTACGt	cacGGCTGCCCTCCCAGATGCt
novel.24	ENSSSCT00000023723	176.00	-30.10	176.00	-30.10	120077	22	2705	1533	ENSSSCT00000023723 (2705 nt)	tgACCGGATGCGGTGTCTACGt	tgTGGTGTAGGCCGCAGATGCt
novel.24	ENSSSCT00000002652	162.00	-22.25	162.00	-22.25	120100	22	1091	926	ENSSSCT00000002652 (1091 nt)	tgACCGGATGCGGTGTCTACGt	aaTGACTTG-GCCCCAGATGCa
novel.24	ENSSSCT00000028828	176.00	-30.40	176.00	-30.40	120116	22	1490	621	ENSSSCT00000028828 (1490 nt)	tgACCGGATGCGGTGTCTACGt	tgTGGTGTAGGTCACAGATGCg
novel.24	ENSSSCT00000002255	148.00	-20.15	148.00	-20.15	120120	22	1696	172	ENSSSCT00000002255 (1696 nt)	tgaccGGA-TGCGGTGTCTACGt	ctctcCCTCATCCGTCAGATGCa
novel.24	ENSSSCT00000016639	162.00	-29.73	162.00	-29.73	120134	22	1724	1390	ENSSSCT00000016639 (1724 nt)	tgACCGGATGCGGTGTCTACGt	tcTGGTCCCTGCC-CAGATGCc
novel.24	ENSSSCT00000032432	144.00	-21.65	144.00	-21.65	120140	22	2579	931	ENSSSCT00000032432 (2579 nt)	tgACCGGATGCGGTGTCTACGt	tcTGGAAACCTTTTCAGATGCa
novel.24	ENSSSCT00000014290	156.00	-22.22	156.00	-22.22	120175	22	1366	730	ENSSSCT00000014290 (1366 nt)	tgacCGGATGCGGTGTCTACGt	gcccGCCTGGGGC-CAGATGCc
novel.24	ENSSSCT00000001143	145.00	-20.52	145.00	-20.52	120209	22	2246	1740	ENSSSCT00000001143 (2246 nt)	tgacCGGATG-CG--GT-GTCTACGt	accaGCC-ACAGCAACACCAGATGCa
novel.24	ENSSSCT00000009516	148.00	-20.31	148.00	-20.31	120216	22	1207	1014	ENSSSCT00000009516 (1207 nt)	tgaccGGATGCGGT---GTCTACGt	ttcccTCTGAGTCAGCGCAGATGCc
novel.24	ENSSSCT00000031098	152.00	-20.08	152.00	-20.08	120229	22	1017	799	ENSSSCT00000031098 (1017 nt)	tgacCGGATGCGGTGTCTACGt	gggtGTTTAC-AGACAGATGCa
novel.24	ENSSSCT00000032573	168.00	-25.82	168.00	-25.82	120243	22	1948	947	ENSSSCT00000032573 (1948 nt)	tgACCGGATGCGGTGTCTACGt	atTGCTTTGTCCCACAGATGCa
novel.24	ENSSSCT00000003057	352.00	-64.47	180.00	-34.54	120258	22	2780	2457 2722	ENSSSCT00000003057 (2780 nt)	tgACCGGATGCGGTGTCTACGt,tgACCGGATGCGGTGTCTACGt	tgTGGTCTAGGTCGCAGATGCa,tgTGGTGTAGGTCGCAGATGCg
novel.24	ENSSSCT00000008704	160.00	-23.49	160.00	-23.49	120380	22	594	158	ENSSSCT00000008704 (594 nt)	tgACCGGATGCGGTGTCTACGt	tcTTGTCTGCGGGCCAGATGCt
novel.24	ENSSSCT00000010735	149.00	-25.04	149.00	-25.04	120387	22	2038	19	ENSSSCT00000010735 (2038 nt)	tgACCGGATGCGGTGTCTACGt	acTGGGCT--TTCTCAGATGCg
novel.24	ENSSSCT00000031676	155.00	-26.30	155.00	-26.30	120388	22	1183	979	ENSSSCT00000031676 (1183 nt)	tgACCGGATGCGGT---GTCTACGt	gcTGGCAGACATCACTTCAGATGCt
novel.24	ENSSSCT00000033110	149.00	-20.05	149.00	-20.05	120395	22	586	356	ENSSSCT00000033110 (586 nt)	tgaCCGGATGCGGTGTCTACGt	ggcGTCATCTGCT-CAGATGCa
novel.24	ENSSSCT00000025080	147.00	-20.23	147.00	-20.23	120421	22	2788	2489	ENSSSCT00000025080 (2788 nt)	tgaccGGATGCGGTGTCTACGt	aacaaCTGATG-AACAGATGCa
novel.24	ENSSSCT00000016371	180.00	-32.75	180.00	-32.75	120457	22	3064	1853	ENSSSCT00000016371 (3064 nt)	tgACCGGATGCGGTGTCTACGt	tgTGGTGTAGGCCACAGATGCa
novel.24	ENSSSCT00000024022	162.00	-27.93	162.00	-27.93	120468	22	910	777	ENSSSCT00000024022 (910 nt)	tgAC-CGGATGCGG-TGTCTACGt	gcTGTGCCTATACCTCCAGATGCc
novel.24	ENSSSCT00000007652	155.00	-21.40	155.00	-21.40	120469	22	1059	138	ENSSSCT00000007652 (1059 nt)	tgACCGGATGCGGT---GTCTACGt	ccTGGACAGCACCACCTCAGATGCt
novel.24	ENSSSCT00000000030	319.00	-47.12	162.00	-25.66	120482	22	4831	279 909	ENSSSCT00000000030 (4831 nt)	tgAC-CGGATGCGGT-GTCTACGt,tgaccGGATGCGGTGTCTACGt	ccTGAGCCGGCACCAGCAGATGCc,cacacCCTGGAACACAGATGCt
novel.24	ENSSSCT00000004568	168.00	-25.25	168.00	-25.25	120483	22	2446	1819	ENSSSCT00000004568 (2446 nt)	tgACCGGATGCGGTGTCTACGt	tgTGGTGTAGGTTGCAGATGCg
novel.24	ENSSSCT00000003477	154.00	-20.15	154.00	-20.15	120492	22	3653	3143	ENSSSCT00000003477 (3653 nt)	tgaccGGATGCGGTGTCTACGt	gggttCCCACGC--CAGATGCc
novel.24	ENSSSCT00000001088	158.00	-20.16	158.00	-20.16	120500	22	1746	1623	ENSSSCT00000001088 (1746 nt)	tgacCGGATGCGGTGTCTACGt	tgcaGTGTAGGTTGCAGATGCa
novel.24	ENSSSCT00000022825	146.00	-21.37	146.00	-21.37	120551	22	924	824	ENSSSCT00000022825 (924 nt)	tgaCCGGATGCGG----TGTCTACGt	tgaGTCCCACGTCCTGTCCAGATGCg
novel.24	ENSSSCT00000028225	147.00	-20.42	147.00	-20.42	120555	22	3035	760	ENSSSCT00000028225 (3035 nt)	tgaccGGATGCGGTGTCTACGt	ccacaCCTAATAC-CAGATGCa
novel.24	ENSSSCT00000033745	148.00	-21.76	148.00	-21.76	120607	22	856	671	ENSSSCT00000033745 (856 nt)	tgACCGGATGCGGTGTCTACGt	ttTGGTTTA---TTCAGATGCg
novel.24	ENSSSCT00000004370	154.00	-21.54	154.00	-21.54	120623	22	642	462	ENSSSCT00000004370 (642 nt)	tgacCGGATGCGGTGTCTACGt	acctGCCAGCATTTCAGATGCg
novel.24	ENSSSCT00000016571	162.00	-24.30	162.00	-24.30	120652	22	1855	984	ENSSSCT00000016571 (1855 nt)	tgACCGGATGCGGTGTCTACGt	ccTGCCCTGC-TCTCAGATGCt
novel.24	ENSSSCT00000011813	156.00	-22.79	156.00	-22.79	120717	22	1972	755	ENSSSCT00000011813 (1972 nt)	tgaccGGATGCG-GTGTCTACGt	tctctCCTTGGCTCGCAGATGCt
novel.24	ENSSSCT00000007723	158.00	-25.28	158.00	-25.28	120733	22	2995	2052	ENSSSCT00000007723 (2995 nt)	tgACCGGATGCGGTGTCTACGt	tcTGGCTGGAGCT-CAGATGCc
novel.24	ENSSSCT00000002617	151.00	-20.05	151.00	-20.05	120759	22	2827	534	ENSSSCT00000002617 (2827 nt)	tgACCGGATG--CGGTGTCTACGt	acTGCAGTACAGGTCCCAGATGCa
novel.24	ENSSSCT00000006679	167.00	-25.03	167.00	-25.03	120761	22	1278	1164	ENSSSCT00000006679 (1278 nt)	tgACCGGATGC-GGTGTCTACGt	ctTTGCTAACGACCGCAGATGCt
novel.24	ENSSSCT00000029802	329.00	-50.55	176.00	-30.40	120765	22	4648	3673 3175	ENSSSCT00000029802 (4648 nt)	tgACCGGATGCGGTGTCTACGt,tgaccggaTGC-GGTGTCTACGt	tgTGGTGTAGGTCACAGATGCg,atattttgATGACTACAGATGCa
novel.24	ENSSSCT00000010093	172.00	-29.93	172.00	-29.93	120780	22	285	126	ENSSSCT00000010093 (285 nt)	tgACCGGATGCGGTGTCTACGt	tgTGGTGTAGGTCGCAGATGCg
novel.24	ENSSSCT00000010713	146.00	-20.02	146.00	-20.02	120782	22	1866	901	ENSSSCT00000010713 (1866 nt)	tgacCGGATGCGGTGTCTACGt	aggaGCCT-C-ATGCAGATGCa
novel.24	ENSSSCT00000003400	147.00	-20.65	147.00	-20.65	120816	22	1639	983	ENSSSCT00000003400 (1639 nt)	tgACCGGATGCGGTGTCTACGt	ccTGG-CTGAGT--CAGATGCt
novel.24	ENSSSCT00000005569	161.00	-20.82	161.00	-20.82	120840	22	2159	1730	ENSSSCT00000005569 (2159 nt)	tgaccGGATGCGGTGTCTACGt	aactaTCTTCTCTACAGATGCt
novel.24	ENSSSCT00000025007	164.00	-25.34	164.00	-25.34	120861	22	2064	1897	ENSSSCT00000025007 (2064 nt)	tgACCGGATGCGGTGTCTACGt	tgTGGTGTAGGTGGCAGATGCa
novel.24	ENSSSCT00000031683	167.00	-28.80	167.00	-28.80	120870	22	1639	718	ENSSSCT00000031683 (1639 nt)	tgaCCGGATGCGGTGTCTACGt	gggGGTGTAGGTCGCAGATGCg
novel.24	ENSSSCT00000016142	172.00	-27.81	172.00	-27.81	120889	22	1366	688	ENSSSCT00000016142 (1366 nt)	tgACCGGATGCGGTGTCTACGt	tgTGGTGTAGGTCGCAGATGCt
novel.24	ENSSSCT00000017270	154.00	-20.87	154.00	-20.87	120917	22	811	445	ENSSSCT00000017270 (811 nt)	tgacCGGATGCGGTGTCTACGt	ctctGTCTGACCTTCAGATGCc
novel.24	ENSSSCT00000016177	147.00	-21.98	147.00	-21.98	120945	22	1078	102	ENSSSCT00000016177 (1078 nt)	tgACCGGATGCGGTGTCTACGt	aaTGGCC----CAGCAGATGCa
novel.24	ENSSSCT00000007539	153.00	-24.02	153.00	-24.02	120971	22	1559	1340	ENSSSCT00000007539 (1559 nt)	tgACCGGATGC---GGTGTCTACGt	caTGATC-ACGTGTTCACAGATGCg
novel.24	ENSSSCT00000010724	156.00	-21.52	156.00	-21.52	121035	22	235	120	ENSSSCT00000010724 (235 nt)	tgacCGGATGCGGTGTCTACGt	cccaGCCT-CCTCTCAGATGCa
novel.24	ENSSSCT00000023070	158.00	-24.79	158.00	-24.79	121039	22	1007	885	ENSSSCT00000023070 (1007 nt)	tgACCG--GATGCG-GTGTCTACGt	tgTGGCAGTTGTGCACCCAGATGCg
novel.24	ENSSSCT00000010224	161.00	-26.94	161.00	-26.94	121071	22	310	200	ENSSSCT00000010224 (310 nt)	tgACCGGATGCGGT--GTCTACGt	tcTGGCTT-TGCTATTCAGATGCt
novel.24	ENSSSCT00000016503	166.00	-25.31	166.00	-25.31	121073	22	1162	596	ENSSSCT00000016503 (1162 nt)	tgacCGGATGCGGTGTCTACGt	tacaGTGTAGGTCACAGATGCa
novel.24	ENSSSCT00000029903	159.00	-21.92	159.00	-21.92	121115	22	3272	3165	ENSSSCT00000029903 (3272 nt)	tgaCCGGATGCGGTGTCTACGt	ccaGGTTAACCCTTCAGATGCa
novel.24	ENSSSCT00000018121	156.00	-21.63	156.00	-21.63	121132	22	3431	750	ENSSSCT00000018121 (3431 nt)	tgaccggatgCGGTGTCTACGt	tatgtagggaGTCACAGATGCt
novel.24	ENSSSCT00000002103	162.00	-25.02	162.00	-25.02	121141	22	2540	1173	ENSSSCT00000002103 (2540 nt)	tgACCGG-ATGCG-GTGTCTACGt	ctTGGCCGTATCCACTCAGATGCt
novel.24	ENSSSCT00000017407	153.00	-21.51	153.00	-21.51	121161	22	770	156	ENSSSCT00000017407 (770 nt)	tgaCCGG-ATGCG-GTGTCTACGt	ccaGGCTGTGGGTATACAGATGCt
novel.24	ENSSSCT00000031695	159.00	-24.14	159.00	-24.14	121190	22	4060	1173	ENSSSCT00000031695 (4060 nt)	tgACCGGATGCGGTGTCTACGt	gaTGGCC-ACG--GCAGATGCc
novel.24	ENSSSCT00000025962	490.00	-78.92	176.00	-30.46	121197	22	2737	1590 1180 264	ENSSSCT00000025962 (2737 nt)	tgACCGGATGCGGTGTCTACGt,tgACCGGATGCGGTGTCTACGt,tgacCGGATG-CGGT----GTCTACGt	tgTGGTGTAGGTCACAGATGCa,tgTGGTGTAGGTTGCAGATGCg,gtctGCC-ACAGCCAAGACCAGATGCt
novel.24	ENSSSCT00000035642	147.00	-25.04	147.00	-25.04	121208	22	525	204	ENSSSCT00000035642 (525 nt)	tgaccGGATGCG-GT----GTCTACGt	tgtccCCTACACACAGGGGCAGATGCa
novel.24	ENSSSCT00000004725	156.00	-20.19	156.00	-20.19	121243	22	1537	939	ENSSSCT00000004725 (1537 nt)	tgACCGGATGCGGTGTCTACGt	caTGTTTCGTGATACAGATGCa
novel.24	ENSSSCT00000004256	158.00	-21.67	158.00	-21.67	121250	22	1373	1161	ENSSSCT00000004256 (1373 nt)	tgacCGGATGCGGTGTCTACGt	ttcaGCCTGGGTGCCAGATGCt
novel.24	ENSSSCT00000012748	151.00	-21.03	151.00	-21.03	121286	22	1978	194	ENSSSCT00000012748 (1978 nt)	tgaccGGATGCGGTGTCTACGt	ctacaCCACTGCC-CAGATGCc
novel.24	ENSSSCT00000001349	164.00	-27.53	164.00	-27.53	121293	22	1055	995	ENSSSCT00000001349 (1055 nt)	tgaccGGAT-GCGGTGTCTACGt	tctcaTTTATTGCCACAGATGCa
novel.24	ENSSSCT00000003559	156.00	-22.07	156.00	-22.07	121308	22	1919	1859	ENSSSCT00000003559 (1919 nt)	tgaccGGATGCGG---TGTCTACGt	gggatCCTATCCCGAAACAGATGCt
novel.24	ENSSSCT00000030979	158.00	-27.51	158.00	-27.51	121391	22	990	357	ENSSSCT00000030979 (990 nt)	tgACCGG--ATG-CGGTGTCTACGt	gcTGGCTCGTTCAGCCTCAGATGCc
novel.24	ENSSSCT00000029658	147.00	-23.84	147.00	-23.84	121397	22	2550	399	ENSSSCT00000029658 (2550 nt)	tgaccggatGCGGTGTCTACGt	aagtgtggtTGCC-CAGATGCa
novel.24	ENSSSCT00000011152	168.00	-25.31	168.00	-25.31	121417	22	1271	898	ENSSSCT00000011152 (1271 nt)	tgACCGGATGCGGTGTCTACGt	taTGGTGTAGGTTGCAGATGCa
novel.24	ENSSSCT00000006142	172.00	-27.00	172.00	-27.00	121428	22	1628	127	ENSSSCT00000006142 (1628 nt)	tgACCGGATGCGGTGTCTACGt	cgTGGGCTTCACCGCAGATGCt
novel.24	ENSSSCT00000030806	149.00	-22.55	149.00	-22.55	121511	22	749	257	ENSSSCT00000030806 (749 nt)	tgACCGGA----TGCGGTGTCTACGt	ctTGGCTTAGAAAAGCT-CAGATGCc
novel.24	ENSSSCT00000017133	164.00	-26.89	164.00	-26.89	121576	22	1487	122	ENSSSCT00000017133 (1487 nt)	tgACCGGATGCGGTGTCTACGt	gcTGGTTCAGACCGCAGATGCt
novel.24	ENSSSCT00000002123	175.00	-29.57	175.00	-29.57	121601	22	903	340	ENSSSCT00000002123 (903 nt)	tgaCCGGATGCGGTGTCTACGt	agaGGCATATGCCTCAGATGCa
novel.24	ENSSSCT00000008253	155.00	-22.20	155.00	-22.20	121609	22	1246	162	ENSSSCT00000008253 (1246 nt)	tgaccGGATGCGGTGTCTACGt	gccacTCCATGCC-CAGATGCc
novel.24	ENSSSCT00000011351	309.00	-45.47	159.00	-25.23	121613	22	346	296 231	ENSSSCT00000011351 (346 nt)	tgACCG--GATGCGGTGTCTACGt,tgACCGGATG-CGG---TGTCTACGt	tcTGGTCACTCAGCAACAGATGCt,tgTGCCTTGCAGCTTGAGCAGATGCc
novel.24	ENSSSCT00000002523	150.00	-23.01	150.00	-23.01	121638	22	1855	513	ENSSSCT00000002523 (1855 nt)	tgACCGGAT-GCGG--TGTCTACGt	gcTGCCCCAGCTCCCAGCAGATGCa
novel.24	ENSSSCT00000031422	153.00	-24.26	153.00	-24.26	121668	22	338	97	ENSSSCT00000031422 (338 nt)	tgaccggatGCGGTGTCTACGt	tgagtaggcTGGCACAGATGCa
novel.24	ENSSSCT00000022716	156.00	-22.82	156.00	-22.82	121687	22	1670	551	ENSSSCT00000022716 (1670 nt)	tgaccGGATGCG-GTGTCTACGt	gggctCTTGTTCTCACAGATGCc
novel.24	ENSSSCT00000002043	161.00	-26.99	161.00	-26.99	121740	22	3831	129	ENSSSCT00000002043 (3831 nt)	tgacCGGATGCGGT-GTCTACGt	aactGCCTGTGTGAGCAGATGCt
novel.24	ENSSSCT00000028613	152.00	-20.37	152.00	-20.37	121748	22	3172	2953	ENSSSCT00000028613 (3172 nt)	tgaccgGATGCGGTGTCTACGt	tgttaaCCAGACCGCAGATGCt
novel.24	ENSSSCT00000001307	165.00	-26.58	165.00	-26.58	121775	22	2944	141	ENSSSCT00000001307 (2944 nt)	tgaCCGGATGCGGTGTCTACGt	gaaGCTCTGC-CCACAGATGCt
novel.24	ENSSSCT00000016440	157.00	-25.09	157.00	-25.09	121800	22	1400	1168	ENSSSCT00000016440 (1400 nt)	tgACCGGATGCGGTGTCTACGt	ccTGGTCT--GTTCCAGATGCc
novel.24	ENSSSCT00000017154	172.00	-29.93	172.00	-29.93	121804	22	3712	3566	ENSSSCT00000017154 (3712 nt)	tgACCGGATGCGGTGTCTACGt	tgTGGTGTAGGTCGCAGATGCg
novel.24	ENSSSCT00000011564	156.00	-20.95	156.00	-20.95	121805	22	2976	1	ENSSSCT00000011564 (2976 nt)	tgaccggatgCGGTGTCTACGt	---------gGCCGCAGATGCt
novel.24	ENSSSCT00000011786	152.00	-21.20	152.00	-21.20	121837	22	560	72	ENSSSCT00000011786 (560 nt)	tgaccGGATG-CGGTGTCTACGt	caccaCCCGCAGCAGCAGATGCa
novel.24	ENSSSCT00000018500	153.00	-23.41	153.00	-23.41	121849	22	435	39	ENSSSCT00000018500 (435 nt)	tgACCG-GATG--CGGT-GTCTACGt	ccTGCCTCTGCTGGCCGTCAGATGCc
novel.24	ENSSSCT00000002558	326.00	-50.75	176.00	-30.46	121879	22	3608	802 2323	ENSSSCT00000002558 (3608 nt)	tgACCGGATGCGGTGTCTACGt,tgaccggatgcgGTGTCTACGt	tgTGGTGTAGGTCACAGATGCa,tttaatttgataCACAGATGCa
novel.24	ENSSSCT00000025899	155.00	-23.09	155.00	-23.09	121905	22	2902	378	ENSSSCT00000025899 (2902 nt)	tgaccggatgcGGTGTCTACGt	ccagattggaaCCACAGATGCc
novel.24	ENSSSCT00000013686	156.00	-21.37	156.00	-21.37	121907	22	378	178	ENSSSCT00000013686 (378 nt)	tgacCGGATG-CGG-TGTCTACGt	atctGTCTCCAGCTGACAGATGCt
novel.24	ENSSSCT00000013393	152.00	-20.39	152.00	-20.39	121913	22	934	613	ENSSSCT00000013393 (934 nt)	tgaccggatgCGGTGTCTACGt	gctttgtggaGTTACAGATGCt
novel.24	ENSSSCT00000035409	176.00	-30.46	176.00	-30.46	121919	22	1212	1077	ENSSSCT00000035409 (1212 nt)	tgACCGGATGCGGTGTCTACGt	tgTGGTGTAGGTCACAGATGCa
novel.24	ENSSSCT00000018226	154.00	-21.34	154.00	-21.34	121934	22	1282	354	ENSSSCT00000018226 (1282 nt)	tgacCGGATGCGGTGTCTACGt	tgccGCAGGCGACCCAGATGCc
novel.24	ENSSSCT00000017759	176.00	-30.40	176.00	-30.40	121939	22	1928	1716	ENSSSCT00000017759 (1928 nt)	tgACCGGATGCGGTGTCTACGt	tgTGGTGTAGGTCACAGATGCg
novel.24	ENSSSCT00000006280	158.00	-22.34	158.00	-22.34	121963	22	4472	3138	ENSSSCT00000006280 (4472 nt)	tgACCGGATGCGGTGTCTACGt	ggTGG-CTCCCACGCAGATGCt
novel.24	ENSSSCT00000025140	154.00	-20.99	154.00	-20.99	122004	22	4240	2078	ENSSSCT00000025140 (4240 nt)	tgACCGGATGCGGTGTCTACGt	acTTGCC-ATCCAGCAGATGCc
novel.24	ENSSSCT00000010546	154.00	-21.48	154.00	-21.48	122016	22	635	582	ENSSSCT00000010546 (635 nt)	tgaccGGATGCGGTGTCTACGt	tgtatCCTGTGC--CAGATGCt
novel.24	ENSSSCT00000025283	172.00	-27.94	172.00	-27.94	122019	22	4369	1112	ENSSSCT00000025283 (4369 nt)	tgACCGGATGCGGTGTCTACGt	tgTGGTATAGGTCGCAGATGCa
novel.24	ENSSSCT00000017515	151.00	-21.61	151.00	-21.61	122024	22	1343	519	ENSSSCT00000017515 (1343 nt)	tgaccggatgCGGT-GTCTACGt	cccagaattgGCCACCAGATGCt
novel.24	ENSSSCT00000027801	176.00	-30.46	176.00	-30.46	122072	22	2884	2086	ENSSSCT00000027801 (2884 nt)	tgACCGGATGCGGTGTCTACGt	tgTGGTGTAGGTCACAGATGCa
novel.24	ENSSSCT00000000184	148.00	-21.00	148.00	-21.00	122106	22	2296	525	ENSSSCT00000000184 (2296 nt)	tgaCCG-GATGCGGTGTCTACGt	cagGGCACTG-GGGGCAGATGCt
novel.24	ENSSSCT00000029030	166.00	-25.31	166.00	-25.31	122135	22	3802	2634	ENSSSCT00000029030 (3802 nt)	tgacCGGATGCGGTGTCTACGt	tgcaGTGTAGGTCACAGATGCa
novel.24	ENSSSCT00000004260	310.00	-43.82	156.00	-23.46	122138	22	2858	769 680	ENSSSCT00000004260 (2858 nt)	tgACCGGATGCGGTGTCTACGt,tgACCGGATGCGGTGTCTACGt	ttTGGCTCAGAAAACAGATGCc,taTGGCTGTTGTT-CAGATGCa
novel.24	ENSSSCT00000028559	319.00	-52.73	164.00	-27.34	122337	22	1888	1231 879	ENSSSCT00000028559 (1888 nt)	tgACCGGATGCGGTGTCTACGt,tgACCGGATGC---GGTGTCTACGt	gtTGGGGTGAGCCTCAGATGCa,ccTGGCCTGGGAACTTCCAGATGCc
novel.24	ENSSSCT00000024844	159.00	-22.44	159.00	-22.44	122374	22	4633	1760	ENSSSCT00000024844 (4633 nt)	tgACCGGATG--CGGTGTCTACGt	taTAGCCTGCTTTCCCCAGATGCc
novel.24	ENSSSCT00000015314	156.00	-22.27	156.00	-22.27	122401	22	2634	1749	ENSSSCT00000015314 (2634 nt)	tgACCGGATGCGGTGTCTACGt	ccTTGCCTTC-CC-CAGATGCt
novel.24	ENSSSCT00000008846	176.00	-28.41	176.00	-28.41	122480	22	4011	647	ENSSSCT00000008846 (4011 nt)	tgACCGGATGCGGTGTCTACGt	tgTGGTATAGGTCACAGATGCa
novel.24	ENSSSCT00000025040	143.00	-20.06	143.00	-20.06	122489	22	4829	3516	ENSSSCT00000025040 (4829 nt)	tgaCCGGATGCGGTGTCTACGt	agcGGCAGA-ACC-CAGATGCc
novel.24	ENSSSCT00000016669	176.00	-30.40	176.00	-30.40	122510	22	913	759	ENSSSCT00000016669 (913 nt)	tgACCGGATGCGGTGTCTACGt	tgTGGTGTAGGTCACAGATGCg
novel.24	ENSSSCT00000003379	176.00	-30.40	176.00	-30.40	122534	22	1327	933	ENSSSCT00000003379 (1327 nt)	tgACCGGATGCGGTGTCTACGt	tgTGGTGTAGGTCACAGATGCg
novel.24	ENSSSCT00000008042	145.00	-21.78	145.00	-21.78	122543	22	4273	3130	ENSSSCT00000008042 (4273 nt)	tgACCGGATGCGGT--GTCTACGt	gcTGG-CAAGGTTGACCAGATGCc
novel.24	ENSSSCT00000001797	166.00	-27.62	166.00	-27.62	122556	22	1262	659	ENSSSCT00000001797 (1262 nt)	tgaccggaTGCGGTGTCTACGt	acttctacACGTCACAGATGCa
novel.24	ENSSSCT00000003197	155.00	-22.09	155.00	-22.09	122559	22	2188	1392	ENSSSCT00000003197 (2188 nt)	tgaccGGATGCG--GT-GTCTACGt	gccctCCTACCCAGCACCAGATGCt
novel.24	ENSSSCT00000018355	163.00	-24.72	163.00	-24.72	122560	22	4618	1535	ENSSSCT00000018355 (4618 nt)	tgaCCGGATGCGGTGTCTACGt	tgcGGTGTAGGTCTCAGATGCg
novel.24	ENSSSCT00000017240	156.00	-21.68	156.00	-21.68	122593	22	2809	2219	ENSSSCT00000017240 (2809 nt)	tgaccGGATGCG-GTGTCTACGt	cactaCCCATACACACAGATGCt
novel.24	ENSSSCT00000006036	166.00	-27.78	166.00	-27.78	122600	22	703	368	ENSSSCT00000006036 (703 nt)	tgACCGGATGCGGTGTCTACGt	ccTGGCCCG-GCCCCAGATGCc
novel.24	ENSSSCT00000025711	168.00	-24.53	168.00	-24.53	122617	22	2501	1717	ENSSSCT00000025711 (2501 nt)	tgACCGGATGCGGTGTCTACGt	tgTGGCATAGTCTGCAGATGCa
novel.24	ENSSSCT00000015028	145.00	-22.36	145.00	-22.36	122644	22	536	259	ENSSSCT00000015028 (536 nt)	tgaccggaTGCGG-TGTCTACGt	ccactgtgAGGCCTCCAGATGCg
novel.24	ENSSSCT00000004194	176.00	-32.87	176.00	-32.87	122677	22	4655	2400	ENSSSCT00000004194 (4655 nt)	tgACCGGATGCGGTGTCTACGt	taTGGTGTATGTCGCAGATGCa
novel.24	ENSSSCT00000025989	173.00	-25.76	173.00	-25.76	122694	22	4071	2441	ENSSSCT00000025989 (4071 nt)	tgaccGGATGCGGTGTCTACGt	tagctTCTAAGCCACAGATGCt
novel.24	ENSSSCT00000024950	160.00	-22.86	160.00	-22.86	122735	22	3048	2472	ENSSSCT00000024950 (3048 nt)	tgaccGGA-TGCGGTGTCTACGt	ctcacCTTCACGTCCCAGATGCt
novel.24	ENSSSCT00000007377	152.00	-23.03	152.00	-23.03	122744	22	3223	2309	ENSSSCT00000007377 (3223 nt)	tgacCGGATGCGGTGTCTACGt	ggatGCGTGCG-AGCAGATGCa
novel.24	ENSSSCT00000030998	155.00	-21.83	155.00	-21.83	122820	22	4629	3884	ENSSSCT00000030998 (4629 nt)	tgaCCGGATGCGGTGTCTACGt	tgaGGCAGTCCCCCCAGATGCa
novel.24	ENSSSCT00000006966	160.00	-22.07	160.00	-22.07	122878	22	295	155	ENSSSCT00000006966 (295 nt)	tgACCGGATGCGGTGTCTACGt	ccTGTCAAAGGCCTCAGATGCt
novel.24	ENSSSCT00000013959	466.00	-76.18	162.00	-26.91	122905	22	2360	1159 2200 479	ENSSSCT00000013959 (2360 nt)	tgaCCGGA--TGCGGTGTCTACGt,tgaccggatgcGGTGTCTACGt,tgACCGG-ATGCG-GT----GTCTACGt	ctgGGCCTGGGCTCCCCAGATGCc,aatgaggaagaCCACAGATGCa,cgTGGCCGTGCGTATAGGACCAGATGCa
novel.24	ENSSSCT00000025950	151.00	-20.19	151.00	-20.19	122921	22	2496	1515	ENSSSCT00000025950 (2496 nt)	tgaccgGATGCG--GTGTCTACGt	ctcccgCTGCTCCTCGCAGATGCc
novel.24	ENSSSCT00000023229	148.00	-20.79	148.00	-20.79	123001	22	1654	579	ENSSSCT00000023229 (1654 nt)	tgacCGGATG-CGGT-GTCTACGt	ctatGCCCACAACTGCCAGATGCa
novel.24	ENSSSCT00000006279	160.00	-24.42	160.00	-24.42	123038	22	1272	37	ENSSSCT00000006279 (1272 nt)	tgACCGGATGCGGTGTCTACGt	tgTGCACACCCCCACAGATGCa
novel.24	ENSSSCT00000015918	147.00	-20.86	147.00	-20.86	123042	22	1273	349	ENSSSCT00000015918 (1273 nt)	tgaCCGGATGCGGTGTCTACGt	tcgGGCCCGGAGAGCAGATGCt
novel.24	ENSSSCT00000015343	154.00	-22.65	154.00	-22.65	123064	22	1285	499	ENSSSCT00000015343 (1285 nt)	tgACCGGATGCGGTGTCTACGt	ccTAGCCTGGGAT-CAGATGCt
novel.24	ENSSSCT00000014108	164.00	-25.59	164.00	-25.59	123113	22	2154	1432	ENSSSCT00000014108 (2154 nt)	tgACCGGATGCGGTGTCTACGt	tgTGGTGTGGGTTGCAGATGCa
novel.24	ENSSSCT00000001351	164.00	-27.53	164.00	-27.53	123116	22	1053	995	ENSSSCT00000001351 (1053 nt)	tgaccGGAT-GCGGTGTCTACGt	tctcaTTTATTGCCACAGATGCa
novel.24	ENSSSCT00000034523	160.00	-26.40	160.00	-26.40	123142	22	364	60	ENSSSCT00000034523 (364 nt)	tgACCGGATGCGGTGTCTACGt	gcTGGGACATTTCACAGATGCg
novel.24	ENSSSCT00000015326	159.00	-22.14	159.00	-22.14	123167	22	4623	1812	ENSSSCT00000015326 (4623 nt)	tgaCCGGATGCGGTGTCTACGt	ttgGGAGTGCGATGCAGATGCc
novel.24	ENSSSCT00000007824	150.00	-22.13	150.00	-22.13	123207	22	1161	1091	ENSSSCT00000007824 (1161 nt)	tgaCCGGA-TGCGGTGTCTACGt	ggcGTCTTGAAGGCCCAGATGCg
novel.24	ENSSSCT00000017481	148.00	-20.18	148.00	-20.18	123242	22	2402	1569	ENSSSCT00000017481 (2402 nt)	tgaccGGATGCGG--TGTCTACGt	aagttCCTCTGATGGACAGATGCa
novel.24	ENSSSCT00000036376	157.00	-22.49	157.00	-22.49	123284	22	1232	189	ENSSSCT00000036376 (1232 nt)	tgacCGGATG-CGGTGTCTACGt	ccctGCCACCTGCTGCAGATGCc
novel.24	ENSSSCT00000014136	171.00	-29.73	171.00	-29.73	123294	22	1618	814	ENSSSCT00000014136 (1618 nt)	tgaCCGGATGCGGTGTCTACGt	tacGGTGTAGGTCACAGATGCa
novel.24	ENSSSCT00000003894	302.00	-43.56	155.00	-23.21	123328	22	4561	2974 3160	ENSSSCT00000003894 (4561 nt)	tgACCG-GATGCGGTGTCTACGt,tgACCGGATGC---GGTGTCTACGt	tgTGGCTCAGGGAAACAGATGCg,ccTAGCCTGGGAACTTCCAGATGCc
novel.24	ENSSSCT00000007455	154.00	-20.72	154.00	-20.72	123344	22	457	380	ENSSSCT00000007455 (457 nt)	tgaccggaTGCGGTGTCTACGt	tacagaggATCTCACAGATGCa
novel.24	ENSSSCT00000023082	172.00	-29.99	172.00	-29.99	123368	22	1374	207	ENSSSCT00000023082 (1374 nt)	tgACCGGATGCGGTGTCTACGt	tgTGGTGTAGGTCGCAGATGCa
novel.24	ENSSSCT00000029915	158.00	-21.61	158.00	-21.61	123372	22	1170	550	ENSSSCT00000029915 (1170 nt)	tgaCCGGA-TGCGGTGTCTACGt	aaaGGTCTCAATTTACAGATGCt
novel.24	ENSSSCT00000006035	155.00	-22.91	155.00	-22.91	123398	22	965	214	ENSSSCT00000006035 (965 nt)	tgaccGGATGCGGTGTCTACGt	gccacCTTCTGCC-CAGATGCc
novel.24	ENSSSCT00000010878	175.00	-31.37	175.00	-31.37	123400	22	1323	1	ENSSSCT00000010878 (1323 nt)	tgaCCGGATGCGGTGTCTACGt	---GGCCTGCCCGACAGATGCa
novel.24	ENSSSCT00000014755	155.00	-23.29	155.00	-23.29	123407	22	1187	500	ENSSSCT00000014755 (1187 nt)	tgaccGGA--TGCGG-TGTCTACGt	gggccCCTGAACACCTACAGATGCc
novel.24	ENSSSCT00000000653	168.00	-25.25	168.00	-25.25	123434	22	771	618	ENSSSCT00000000653 (771 nt)	tgACCGGATGCGGTGTCTACGt	tgTGGTGTAGGTTGCAGATGCg
novel.24	ENSSSCT00000012598	176.00	-27.22	176.00	-27.22	123453	22	3274	2365	ENSSSCT00000012598 (3274 nt)	tgACCGGATGCGGTGTCTACGt	tgTGGCATAGGCTGCAGATGCa
novel.24	ENSSSCT00000030804	159.00	-21.50	159.00	-21.50	123469	22	4539	3902	ENSSSCT00000030804 (4539 nt)	tgaCCGGATGCGGTGTCTACGt	aagGATTTTGGTCACAGATGCc
novel.24	ENSSSCT00000015053	157.00	-20.68	157.00	-20.68	123479	22	1187	325	ENSSSCT00000015053 (1187 nt)	tgaccGGATGCGGTGTCTACGt	cacttCTTGGTTCACAGATGCt
novel.24	ENSSSCT00000018839	165.00	-24.18	165.00	-24.18	123481	22	2511	537	ENSSSCT00000018839 (2511 nt)	tgaccGGATGCGGTGTCTACGt	actttCATATGCTGCAGATGCg
novel.24	ENSSSCT00000031873	176.00	-28.41	176.00	-28.41	123531	22	3716	3066	ENSSSCT00000031873 (3716 nt)	tgACCGGATGCGGTGTCTACGt	tgTGGTATAGGTCACAGATGCa
novel.24	ENSSSCT00000035269	162.00	-22.25	162.00	-22.25	123565	22	1084	926	ENSSSCT00000035269 (1084 nt)	tgACCGGATGCGGTGTCTACGt	aaTGACTTG-GCCCCAGATGCa
novel.24	ENSSSCT00000033889	152.00	-21.20	152.00	-21.20	123571	22	497	72	ENSSSCT00000033889 (497 nt)	tgaccGGATG-CGGTGTCTACGt	caccaCCCGCAGCAGCAGATGCa
novel.24	ENSSSCT00000014928	152.00	-21.09	152.00	-21.09	123577	22	1967	1	ENSSSCT00000014928 (1967 nt)	tgaccGGATG--CGGTGTCTACGt	---ccCCTGCCAGGTGCAGATGCa
novel.24	ENSSSCT00000027153	156.00	-25.20	156.00	-25.20	123623	22	3281	1898	ENSSSCT00000027153 (3281 nt)	tgaCCG-GATGCGGTGTCTACGt	cagGGCACTGTG-AACAGATGCt
novel.24	ENSSSCT00000028255	155.00	-20.28	155.00	-20.28	123655	22	1568	36	ENSSSCT00000028255 (1568 nt)	tgACCGGATGCG-GTGTCTACGt	aaTGATTTCCATGCACAGATGCt
novel.24	ENSSSCT00000036335	143.00	-22.15	143.00	-22.15	123660	22	3532	1085	ENSSSCT00000036335 (3532 nt)	tgACCGGAT-----GCGGTGTCTACGt	ttTGGCCAAGTGATTGAAGCAGATGCc
novel.24	ENSSSCT00000026749	148.00	-20.89	148.00	-20.89	123698	22	1630	612	ENSSSCT00000026749 (1630 nt)	tgaccggaTGCGGTGTCTACGt	cctaaatgAGGCC-CAGATGCa
novel.24	ENSSSCT00000010822	150.00	-22.63	150.00	-22.63	123720	22	3146	2256	ENSSSCT00000010822 (3146 nt)	tgacCGGATGCGGTGTCTACGt	acaaGCCTG---TACAGATGCg
novel.24	ENSSSCT00000018048	162.00	-27.50	162.00	-27.50	123729	22	1788	79	ENSSSCT00000018048 (1788 nt)	tgACCGGATGCGGTGTCTACGt	aaTGGGCCACACC-CAGATGCa
novel.24	ENSSSCT00000017233	157.00	-25.17	157.00	-25.17	123735	22	2884	1699	ENSSSCT00000017233 (2884 nt)	tgaCCGGATGCGGTGTCTACGt	tcaGACCTGTG-AACAGATGCa
novel.24	ENSSSCT00000029923	155.00	-21.34	155.00	-21.34	123765	22	4403	4081	ENSSSCT00000029923 (4403 nt)	tgaccGGATGCGGTGTCTACGt	gccacCCTA-AACACAGATGCc
novel.24	ENSSSCT00000010811	149.00	-20.42	149.00	-20.42	123830	22	877	551	ENSSSCT00000010811 (877 nt)	tgACCGGA--TGCGGTGTCTACGt	aaTTGTCTAAAAGCT-CAGATGCt
novel.24	ENSSSCT00000031734	158.00	-23.66	158.00	-23.66	123872	22	1589	1246	ENSSSCT00000031734 (1589 nt)	tgaCCGGATG-CGGTGTCTACGt	gcaGCCCCGCAGCCCCAGATGCa
novel.24	ENSSSCT00000026589	322.00	-50.19	164.00	-25.45	124013	22	3748	2896 115	ENSSSCT00000026589 (3748 nt)	tgaccGGATGCGGT-GTCTACGt,tgaccgGATGCGGTGTCTACGt	cctacTCTACTCCATCAGATGCa,gcaccaCCACGCC-CAGATGCc
novel.24	ENSSSCT00000032798	154.00	-27.09	154.00	-27.09	124027	22	489	291	ENSSSCT00000032798 (489 nt)	tgacCGGATGCGGTGTCTACGt	ccaaGCTGGCTTCCCAGATGCg
novel.24	ENSSSCT00000028192	155.00	-22.91	155.00	-22.91	124030	22	2836	214	ENSSSCT00000028192 (2836 nt)	tgaccGGATGCGGTGTCTACGt	gccacCTTCTGCC-CAGATGCc
novel.24	ENSSSCT00000031102	171.00	-29.10	171.00	-29.10	124046	22	4613	4476	ENSSSCT00000031102 (4613 nt)	tgaCCGGATGCGGTGTCTACGt	tgaGGTGTAGGTCACAGATGCg
novel.24	ENSSSCT00000014665	149.00	-20.34	149.00	-20.34	124049	22	1312	833	ENSSSCT00000014665 (1312 nt)	tgacCGGATGC--GGTGTCTACGt	ctctGTCTGAGACCTCCAGATGCc
novel.24	ENSSSCT00000011014	153.00	-20.29	153.00	-20.29	124052	22	1789	1690	ENSSSCT00000011014 (1789 nt)	tgACCGGATGCGGTGTCTACGt	caTGGGCT--TCTGCAGATGCt
novel.24	ENSSSCT00000008701	155.00	-20.47	155.00	-20.47	124069	22	3373	1714	ENSSSCT00000008701 (3373 nt)	tgAC-CGGATGCGGTGTCTACGt	ggTGAGCAGAGGTGACAGATGCc
novel.24	ENSSSCT00000003515	152.00	-20.43	152.00	-20.43	124072	22	1181	1014	ENSSSCT00000003515 (1181 nt)	tgACCGGATGCGGTGTCTACGt	ggTGACAGGGGTGACAGATGCa
novel.24	ENSSSCT00000014597	167.00	-25.54	167.00	-25.54	124090	22	577	252	ENSSSCT00000014597 (577 nt)	tgaCCGGATGCGGTGTCTACGt	ccgGGCCAGTGTTGCAGATGCt
novel.24	ENSSSCT00000029382	148.00	-22.19	148.00	-22.19	124124	22	1950	1184	ENSSSCT00000029382 (1950 nt)	tgaccgGATGCGGTGTCTACGt	cagccgCAGCATGACAGATGCa
novel.24	ENSSSCT00000013265	162.00	-25.52	162.00	-25.52	124131	22	1103	367	ENSSSCT00000013265 (1103 nt)	tgACCGGATG-C-GGTGTCTACGt	aaTGGCCACCAGTTCACAGATGCc
novel.24	ENSSSCT00000035454	160.00	-26.40	160.00	-26.40	124149	22	705	60	ENSSSCT00000035454 (705 nt)	tgACCGGATGCGGTGTCTACGt	gcTGGGACATTTCACAGATGCg
novel.24	ENSSSCT00000003502	149.00	-22.42	149.00	-22.42	124161	22	4822	4331	ENSSSCT00000003502 (4822 nt)	tgaccggaTGCGG-TGTCTACGt	ggtgtaggAGGCCTGCAGATGCa
novel.24	ENSSSCT00000015925	158.00	-25.67	158.00	-25.67	124189	22	1743	728	ENSSSCT00000015925 (1743 nt)	tgACCGGA-TGCGG-TGTCTACGt	tcTGCTCTCACACCTGCAGATGCg
novel.24	ENSSSCT00000012622	146.00	-21.00	146.00	-21.00	124362	22	998	934	ENSSSCT00000012622 (998 nt)	tgACCGG-ATGCGGT-GTCTACGt	gtTGGCTGTGGAATATCAGATGCt
novel.24	ENSSSCT00000002573	147.00	-22.14	147.00	-22.14	124374	22	3824	1319	ENSSSCT00000002573 (3824 nt)	tgaCCGGATGCGGT---GTCTACGt	gtgGGCC--CGGCAGGCCAGATGCt
novel.24	ENSSSCT00000036240	160.00	-26.40	160.00	-26.40	124415	22	776	60	ENSSSCT00000036240 (776 nt)	tgACCGGATGCGGTGTCTACGt	gcTGGGACATTTCACAGATGCg
novel.24	ENSSSCT00000011216	168.00	-23.89	168.00	-23.89	124441	22	569	492	ENSSSCT00000011216 (569 nt)	tgACCGGATGCGGTGTCTACGt	tgTGGTGTAGGTCTCAGATGCt
novel.24	ENSSSCT00000011684	150.00	-21.44	150.00	-21.44	124448	22	4536	2317	ENSSSCT00000011684 (4536 nt)	tgaccggatgcgGTGTCTACGt	ctgcgcgagaagCACAGATGCt
novel.24	ENSSSCT00000008616	154.00	-23.44	154.00	-23.44	124452	22	3231	927	ENSSSCT00000008616 (3231 nt)	tgACCGGATGCGGTGTCTACGt	ctTGGCC-GGGAGGCAGATGCc
novel.24	ENSSSCT00000026860	157.00	-23.47	157.00	-23.47	124471	22	2848	203	ENSSSCT00000026860 (2848 nt)	tgaccGGATGCGGTGTCTACGt	aagctCCTGCTACCCAGATGCg
novel.24	ENSSSCT00000027513	165.00	-22.98	165.00	-22.98	124481	22	2654	2540	ENSSSCT00000027513 (2654 nt)	tgaccGGATGCGGTGTCTACGt	tccacCTTGCGCTTCAGATGCc
novel.24	ENSSSCT00000027221	489.00	-77.80	176.00	-30.46	124512	22	3772	3060 2188 1374	ENSSSCT00000027221 (3772 nt)	tgACCGGATGCGGTGTCTACGt,tgACCGGATGCGGTGTCTACGt,tgaccggATGCGGTGTCTACGt	tgTGGTGTAGGTCACAGATGCa,cgTGGTGTAGATCGCAGATGCg,gccaggaTGGGCC-CAGATGCc
novel.24	ENSSSCT00000010720	153.00	-24.24	153.00	-24.24	124568	22	500	263	ENSSSCT00000010720 (500 nt)	tgaCCGGATG-C-GGTGTCTACGt	gggGGCCTCCAGAATGCAGATGCa
novel.24	ENSSSCT00000014293	484.00	-75.63	168.00	-27.25	124639	22	3377	1353 2937 233	ENSSSCT00000014293 (3377 nt)	tgACCGGATGCGGTGTCTACGt,tgACCGGATGCGGTGTCTACGt,tgaccGGATGCGG--TGTCTACGt	tgTGGTGTCGGTCACAGATGCa,tgTGGTGCAGGTCACAGATGCa,ctcctTTTCCGCTGGGCAGATGCa
novel.24	ENSSSCT00000003750	176.00	-30.40	176.00	-30.40	124750	22	845	693	ENSSSCT00000003750 (845 nt)	tgACCGGATGCGGTGTCTACGt	tgTGGTGTAGGTCACAGATGCg
novel.24	ENSSSCT00000002098	174.00	-35.13	174.00	-35.13	124752	22	925	3	ENSSSCT00000002098 (925 nt)	tgACCGGATGCGGTGTCTACGt	ccTGGCCTGGGCC-CAGATGCc
novel.24	ENSSSCT00000030958	149.00	-21.63	149.00	-21.63	124769	22	1327	661	ENSSSCT00000030958 (1327 nt)	tgaccggaTGCG-GTGTCTACGt	acacacgcACACATACAGATGCa
novel.24	ENSSSCT00000029394	176.00	-32.87	176.00	-32.87	124801	22	3137	2866	ENSSSCT00000029394 (3137 nt)	tgACCGGATGCGGTGTCTACGt	tgTGGTGTATGTCGCAGATGCa
novel.24	ENSSSCT00000029951	151.00	-24.54	151.00	-24.54	124848	22	1763	1140	ENSSSCT00000029951 (1763 nt)	tgaCCGGATGCGGTGTCTACGt	ctgGGATTGCCTGCCAGATGCg
novel.24	ENSSSCT00000025705	165.00	-26.13	165.00	-26.13	124868	22	1535	855	ENSSSCT00000025705 (1535 nt)	tgaccGGATGCGGTGTCTACGt	acttcCATATGCTGCAGATGCg
novel.24	ENSSSCT00000028615	165.00	-24.06	165.00	-24.06	124930	22	409	290	ENSSSCT00000028615 (409 nt)	tgaccGGATGCGGTGTCTACGt	tgcaaCATAGGTCACAGATGCa
novel.24	ENSSSCT00000008167	148.00	-23.34	148.00	-23.34	124951	22	3702	389	ENSSSCT00000008167 (3702 nt)	tgaCCGGA--TG--CGGT---GTCTACGt	ctaGGCCTTCACCAGTCAAGTCAGATGCt
novel.24	ENSSSCT00000033560	176.00	-30.40	176.00	-30.40	124958	22	2109	1175	ENSSSCT00000033560 (2109 nt)	tgACCGGATGCGGTGTCTACGt	tgTGGTGTAGGTCACAGATGCg
novel.24	ENSSSCT00000007349	154.00	-20.14	154.00	-20.14	124965	22	1908	1346	ENSSSCT00000007349 (1908 nt)	tgACCGGATGCGGTGTCTACGt	tgTGGTCCA-ATTGCAGATGCa
novel.24	ENSSSCT00000010661	176.00	-33.32	176.00	-33.32	124996	22	4596	4234	ENSSSCT00000010661 (4596 nt)	tgACCGGATGCGGTGTCTACGt	tcTGGTTTAGGTTACAGATGCa
novel.24	ENSSSCT00000011993	157.00	-21.29	157.00	-21.29	125001	22	2713	998	ENSSSCT00000011993 (2713 nt)	tgaccGGATGCGGTGTCTACGt	cgtatTCCACTTTACAGATGCa
novel.24	ENSSSCT00000023183	148.00	-21.76	148.00	-21.76	125009	22	851	671	ENSSSCT00000023183 (851 nt)	tgACCGGATGCGGTGTCTACGt	ttTGGTTTA---TTCAGATGCg
novel.24	ENSSSCT00000032957	168.00	-25.25	168.00	-25.25	125017	22	767	618	ENSSSCT00000032957 (767 nt)	tgACCGGATGCGGTGTCTACGt	tgTGGTGTAGGTTGCAGATGCg
novel.24	ENSSSCT00000013803	172.00	-29.99	172.00	-29.99	125021	22	1576	699	ENSSSCT00000013803 (1576 nt)	tgACCGGATGCGGTGTCTACGt	tgTGGTGTAGGTCGCAGATGCa
novel.24	ENSSSCT00000016950	146.00	-20.97	146.00	-20.97	125041	22	1297	927	ENSSSCT00000016950 (1297 nt)	tgACC-GGATGCGG--TGTCTACGt	ttTGGTTCGGATCCAAACAGATGCa
novel.24	ENSSSCT00000027684	153.00	-23.46	153.00	-23.46	125066	22	4613	3970	ENSSSCT00000027684 (4613 nt)	tgaCCGGATGCGGTGTCTACGt	gagGGTCAGCG-GGCAGATGCg
novel.24	ENSSSCT00000018780	316.00	-46.11	166.00	-25.71	125071	22	2117	744 1038	ENSSSCT00000018780 (2117 nt)	tgaCCGG-ATGCGGTGTCTACGt,tgaccggatgcgGTGTCTACGt	aaaGGCCTTACTTTGCAGATGCg,ccccatgtggaaCACAGATGCt
novel.24	ENSSSCT00000027461	167.00	-24.91	167.00	-24.91	125093	22	1291	456	ENSSSCT00000027461 (1291 nt)	tgACCGGATGCG--GTGTCTACGt	tgTGGGCTCCGCAGTACAGATGCc
novel.24	ENSSSCT00000028925	149.00	-21.30	149.00	-21.30	125098	22	3039	2647	ENSSSCT00000028925 (3039 nt)	tgaccGGATGCGGTGTCTACGt	agccaTCTGCCTGTCAGATGCc
novel.24	ENSSSCT00000028572	305.00	-43.91	155.00	-22.09	125111	22	4309	1672 2943	ENSSSCT00000028572 (4309 nt)	tgACCGGATGC---GGTGTCTACGt,tgaccggaTGCGGTGTCTACGt	ccTGGCCCAGGGAACTCCAGATGCc,gagctgtgGTGTTGCAGATGCa
novel.24	ENSSSCT00000025187	157.00	-20.48	157.00	-20.48	125116	22	2341	1936	ENSSSCT00000025187 (2341 nt)	tgACCGGATGCGGTGTCTACGt	ccTGTCTTAGGC--CAGATGCt
novel.24	ENSSSCT00000011508	156.00	-23.55	156.00	-23.55	125117	22	1149	991	ENSSSCT00000011508 (1149 nt)	tgaccggatgCGGTGTCTACGt	aactgtggtgGTCACAGATGCc
novel.24	ENSSSCT00000029947	160.00	-23.19	160.00	-23.19	125151	22	3469	2653	ENSSSCT00000029947 (3469 nt)	tgACCGGATGCGGTGTCTACGt	atTGCTCCTCGATACAGATGCt
novel.24	ENSSSCT00000034196	162.00	-25.52	162.00	-25.52	125166	22	1082	367	ENSSSCT00000034196 (1082 nt)	tgACCGGATG-C-GGTGTCTACGt	aaTGGCCACCAGTTCACAGATGCc
novel.24	ENSSSCT00000004065	148.00	-21.21	148.00	-21.21	125178	22	402	87	ENSSSCT00000004065 (402 nt)	tgaccgGATGCGGTGTCTACGt	gaccagCTGGTCTCCAGATGCc
novel.24	ENSSSCT00000030744	152.00	-26.04	152.00	-26.04	125208	22	799	241	ENSSSCT00000030744 (799 nt)	tgAC-CGGATGCGGTGTCTACGt	gcTGAGCCTTCTC--CAGATGCa
novel.24	ENSSSCT00000000148	146.00	-20.58	146.00	-20.58	125220	22	3647	2864	ENSSSCT00000000148 (3647 nt)	tgaccggaTGCGGTGTCTACGt	tatccataAGGATGCAGATGCa
novel.24	ENSSSCT00000011502	153.00	-20.91	153.00	-20.91	125238	22	3053	1197	ENSSSCT00000011502 (3053 nt)	tgACCGGATGCG-GTGTCTACGt	ttTGCCCT-TGTGGACAGATGCg
novel.24	ENSSSCT00000022397	159.00	-27.55	159.00	-27.55	125270	22	4545	4254	ENSSSCT00000022397 (4545 nt)	tgaCCGGATGCGGTGTCTACGt	gcaGGTCT---CCACAGATGCa
novel.24	ENSSSCT00000026587	153.00	-22.06	153.00	-22.06	125287	22	1887	234	ENSSSCT00000026587 (1887 nt)	tgACCGGATGCGGTGTCTACGt	tcTGTACTAGGC--CAGATGCa
novel.24	ENSSSCT00000029900	150.00	-20.56	150.00	-20.56	125340	22	905	310	ENSSSCT00000029900 (905 nt)	tgaCCGGATG-CGGTGTCTACGt	ccgGGGGTGCAGGTGCAGATGCa
novel.24	ENSSSCT00000035590	148.00	-22.96	148.00	-22.96	125363	22	3415	486	ENSSSCT00000035590 (3415 nt)	tgaccggaTGCGGTGTCTACGt	gcgcggtgATG-CGCAGATGCa
novel.24	ENSSSCT00000003355	153.00	-20.53	153.00	-20.53	125381	22	4441	2908	ENSSSCT00000003355 (4441 nt)	tgacCGGATGCG--GTGTCTACGt	tcctGTCACCGTTGCACAGATGCc
novel.24	ENSSSCT00000000824	151.00	-20.05	151.00	-20.05	125382	22	1704	354	ENSSSCT00000000824 (1704 nt)	tgaCCGGATGCGGTGTCTACGt	ttgGGTCCAGCTTTCAGATGCt
novel.24	ENSSSCT00000031037	158.00	-21.81	158.00	-21.81	125424	22	4040	793	ENSSSCT00000031037 (4040 nt)	tgaccggaTGCGGTGTCTACGt	agccaaaaACATCACAGATGCt
novel.24	ENSSSCT00000028714	164.00	-25.10	164.00	-25.10	125479	22	2753	2488	ENSSSCT00000028714 (2753 nt)	tgACCGGATGCGGTGTCTACGt	taTGGTGGAGGTCGCAGATGCc
novel.24	ENSSSCT00000022733	154.00	-21.36	154.00	-21.36	125487	22	3579	3162	ENSSSCT00000022733 (3579 nt)	tgacCGGATGCGGTGTCTACGt	tgcaGTGTAGCTCGCAGATGCa
novel.24	ENSSSCT00000036494	149.00	-24.97	149.00	-24.97	125500	22	1124	483	ENSSSCT00000036494 (1124 nt)	tgaCCGGATGCGGTGTCTACGt	tcaGGCCT---CC-CAGATGCa
novel.24	ENSSSCT00000035500	154.00	-24.67	154.00	-24.67	125532	22	219	109	ENSSSCT00000035500 (219 nt)	tgaCCGGATGCGGTGTCTACGt	gggGGCC--CGTC-CAGATGCc
novel.24	ENSSSCT00000003104	150.00	-23.63	150.00	-23.63	125537	22	2389	1894	ENSSSCT00000003104 (2389 nt)	tgaCCGGA----TGCGGTGTCTACGt	ctgGGCCTGGGAATTCTTCAGATGCt
novel.24	ENSSSCT00000032040	156.00	-20.48	156.00	-20.48	125567	22	1180	245	ENSSSCT00000032040 (1180 nt)	tgACCGGATGCGGTGTCTACGt	ctTGTTTTGCTAAACAGATGCa
novel.24	ENSSSCT00000000126	144.00	-21.39	144.00	-21.39	125581	22	1050	855	ENSSSCT00000000126 (1050 nt)	tgaCCGGATGCGGTGTCTACGt	gcaGGC--AGCCTCCAGATGCt
novel.24	ENSSSCT00000027792	154.00	-20.06	154.00	-20.06	125582	22	2002	1276	ENSSSCT00000027792 (2002 nt)	tgaccgGATGCGGTGTCTACGt	gagctgCTACACT-CAGATGCt
novel.24	ENSSSCT00000007715	176.00	-28.35	176.00	-28.35	125587	22	1536	1274	ENSSSCT00000007715 (1536 nt)	tgACCGGATGCGGTGTCTACGt	tgTGGTATAGGTCACAGATGCg
novel.24	ENSSSCT00000036009	179.00	-35.32	179.00	-35.32	125638	22	3131	2542	ENSSSCT00000036009 (3131 nt)	tgACCGGAT--GCGGTGTCTACGt	caTGGTCTATGTGCCACAGATGCa
novel.24	ENSSSCT00000011944	160.00	-25.81	160.00	-25.81	125694	22	3219	173	ENSSSCT00000011944 (3219 nt)	tgaccGGATGC-GGTGTCTACGt	gggaaCTTGCGTCCCCAGATGCa
novel.24	ENSSSCT00000008772	307.00	-42.56	156.00	-21.58	125700	22	2596	1671 1595	ENSSSCT00000008772 (2596 nt)	tgaCCGGATGCGGT--GTCTACGt,tgACCGGA--TGCGGTGTCTACGt	tggGGCC-ATCCCACCCAGATGCc,gcTGCCTTGGGGGTCCCAGATGCc
novel.24	ENSSSCT00000033779	164.00	-24.97	164.00	-24.97	125706	22	1216	357	ENSSSCT00000033779 (1216 nt)	tgacCGGATGCGGTGTCTACGt	agatGCTTAC-ACACAGATGCa
novel.24	ENSSSCT00000008928	146.00	-21.07	146.00	-21.07	125707	22	870	511	ENSSSCT00000008928 (870 nt)	tgACCGGATGCGGTGTCTACGt	gcTGGTGAGAACC-CAGATGCc
novel.24	ENSSSCT00000003569	164.00	-25.46	164.00	-25.46	125708	22	1854	915	ENSSSCT00000003569 (1854 nt)	tgaccGGATGCG-GTGTCTACGt	cttaaCCTCTGCACACAGATGCt
novel.24	ENSSSCT00000011919	176.00	-27.78	176.00	-27.78	125743	22	1006	447	ENSSSCT00000011919 (1006 nt)	tgACCGGATGCGGTGTCTACGt	tgTGGTGTAGGTCACAGATGCc
novel.24	ENSSSCT00000005429	153.00	-20.73	153.00	-20.73	125754	22	4764	2971	ENSSSCT00000005429 (4764 nt)	tgaCCGGATGCGGTGTCTACGt	taaGGCCCA-ATGACAGATGCt
novel.24	ENSSSCT00000017739	155.00	-24.27	155.00	-24.27	125757	22	1170	23	ENSSSCT00000017739 (1170 nt)	tgaccgGATGCG--GTGTCTACGt	ccacagCTGCGCCTCCCAGATGCc
novel.24	ENSSSCT00000006762	145.00	-20.18	145.00	-20.18	125761	22	937	486	ENSSSCT00000006762 (937 nt)	tgACCGGATGCGGTGTCTACGt	agTGGCCT----C-CAGATGCt
novel.24	ENSSSCT00000009367	160.00	-20.87	160.00	-20.87	125779	22	2531	336	ENSSSCT00000009367 (2531 nt)	tgaccGGATGCGGT-GTCTACGt	ggttcCCTCCGCAATCAGATGCc
novel.24	ENSSSCT00000010108	168.00	-26.46	168.00	-26.46	125782	22	2268	732	ENSSSCT00000010108 (2268 nt)	tgACCGGATGCGGTGTCTACGt	tcTTGCCAGTTCCACAGATGCa
novel.24	ENSSSCT00000023504	147.00	-21.08	147.00	-21.08	125784	22	1790	663	ENSSSCT00000023504 (1790 nt)	tgaCCGGATGCGGTGTCTACGt	ctgGGGCTG-GTT-CAGATGCa
novel.24	ENSSSCT00000031259	153.00	-25.52	153.00	-25.52	125805	22	3176	2344	ENSSSCT00000031259 (3176 nt)	tgACCGGATGCGGTGTCTACGt	gcTGGC--AGCCCTCAGATGCc
novel.24	ENSSSCT00000007822	155.00	-20.02	155.00	-20.02	125810	22	692	34	ENSSSCT00000007822 (692 nt)	tgaccGGATGCGGTGTCTACGt	atccaCCAAGGCC-CAGATGCc
novel.24	ENSSSCT00000008815	150.00	-20.79	150.00	-20.79	125848	22	2691	453	ENSSSCT00000008815 (2691 nt)	tgacCGGATGCGGTGTCTACGt	agcaGACTGACACGCAGATGCt
novel.24	ENSSSCT00000035640	154.00	-27.09	154.00	-27.09	125893	22	420	55	ENSSSCT00000035640 (420 nt)	tgacCGGATGCGGTGTCTACGt	ccaaGCTGGCTTCCCAGATGCg
novel.24	ENSSSCT00000011535	158.00	-26.99	158.00	-26.99	125914	22	1470	916	ENSSSCT00000011535 (1470 nt)	tgaccgGATGCGGTGTCTACGt	acactgCT-CTCCACAGATGCa
novel.24	ENSSSCT00000030814	171.00	-27.22	171.00	-27.22	125918	22	1149	1070	ENSSSCT00000030814 (1149 nt)	tgaCCGGATGCGGTGTCTACGt	tggGGTATAGGTCACAGATGCg
novel.24	ENSSSCT00000036324	148.00	-21.52	148.00	-21.52	125942	22	697	178	ENSSSCT00000036324 (697 nt)	tgaccggaTGCGGTGTCTACGt	gaggagtgGTGCC-CAGATGCc
novel.24	ENSSSCT00000006210	156.00	-21.25	156.00	-21.25	125948	22	814	12	ENSSSCT00000006210 (814 nt)	tgaccGGATGCGG-TGTCTACGt	tccctCTGAGGCCAACAGATGCt
novel.24	ENSSSCT00000029144	160.00	-22.12	160.00	-22.12	125981	22	2243	1346	ENSSSCT00000029144 (2243 nt)	tgaccgGATGCGGTGTCTACGt	tgtttgCTGTGTAACAGATGCa
novel.24	ENSSSCT00000029413	164.00	-24.12	164.00	-24.12	125988	22	4802	631	ENSSSCT00000029413 (4802 nt)	tgACCGGATGCGGTGTCTACGt	tgTGGTGTTGGTCGCAGATGCt
novel.24	ENSSSCT00000027308	150.00	-21.76	150.00	-21.76	126021	22	927	266	ENSSSCT00000027308 (927 nt)	tgaCCGGATGCGG---TGTCTACGt	tgcGGCTCATCCTGGAACAGATGCa
novel.24	ENSSSCT00000017765	176.00	-30.46	176.00	-30.46	126053	22	902	447	ENSSSCT00000017765 (902 nt)	tgACCGGATGCGGTGTCTACGt	tgTGGTGTAGGTCACAGATGCa
novel.24	ENSSSCT00000010193	165.00	-27.84	165.00	-27.84	126068	22	2576	1240	ENSSSCT00000010193 (2576 nt)	tgaccGGATGCGGTGTCTACGt	ctatcCATAGGCCGCAGATGCa
novel.24	ENSSSCT00000031051	159.00	-26.92	159.00	-26.92	126074	22	2965	1269	ENSSSCT00000031051 (2965 nt)	tgaCCGGATGCGGTGTCTACGt	acgGTCTTCCAACACAGATGCa
novel.24	ENSSSCT00000027935	161.00	-26.07	161.00	-26.07	126091	22	2472	1176	ENSSSCT00000027935 (2472 nt)	tgAC-CGGATGCGGTGTCTACGt	gaTGAGGCT-CACCACAGATGCg
novel.24	ENSSSCT00000024417	151.00	-21.18	151.00	-21.18	126128	22	1609	579	ENSSSCT00000024417 (1609 nt)	tgaccGGATGCGGTGTCTACGt	tgctaTTTATGTT-CAGATGCa
novel.24	ENSSSCT00000017231	167.00	-25.03	167.00	-25.03	126141	22	2034	461	ENSSSCT00000017231 (2034 nt)	tgACCGGATG-CGGTGTCTACGt	tgTGGCTTTTGGCTGCAGATGCt
novel.24	ENSSSCT00000026150	161.00	-23.81	161.00	-23.81	126143	22	4475	2754	ENSSSCT00000026150 (4475 nt)	tgACCGGATGCGGT-GTCTACGt	tgTGGACCA-GCCACCAGATGCt
novel.24	ENSSSCT00000014041	147.00	-22.41	147.00	-22.41	126188	22	1659	1165	ENSSSCT00000014041 (1659 nt)	tgACCGGATGCGGT---GTCTACGt	gcTGCTTTGTGACGGGCCAGATGCa
novel.24	ENSSSCT00000012468	150.00	-21.86	150.00	-21.86	126250	22	2966	476	ENSSSCT00000012468 (2966 nt)	tgACCGGATGCGGTGTCTACGt	ccTGG-CTCTTTAGCAGATGCc
novel.24	ENSSSCT00000000748	168.00	-29.67	168.00	-29.67	126260	22	1180	801	ENSSSCT00000000748 (1180 nt)	tgACCGGATGCGGTGTCTACGt	gcTGG-CTA-GTCACAGATGCc
novel.24	ENSSSCT00000027740	150.00	-26.37	150.00	-26.37	126277	22	1192	179	ENSSSCT00000027740 (1192 nt)	tgACCG-GATGCGGT--GTCTACGt	gcTGGTACTGCAATAAGCAGATGCa
novel.24	ENSSSCT00000025452	152.00	-20.94	152.00	-20.94	126294	22	3729	1179	ENSSSCT00000025452 (3729 nt)	tgACCGGATGCGGTGTCTACGt	tgTGGC---TGTCTCAGATGCc
novel.24	ENSSSCT00000003837	151.00	-23.32	151.00	-23.32	126327	22	802	426	ENSSSCT00000003837 (802 nt)	tgACCGGATGCG-GTGTCTACGt	gcTGATGAACCTGCACAGATGCa
novel.24	ENSSSCT00000024889	315.00	-48.40	168.00	-25.25	126373	22	2239	1256 1812	ENSSSCT00000024889 (2239 nt)	tgACCGGATGCGGTGTCTACGt,tgaccGGATGCGGTGTCTACGt	tgTGGTGTAGGTTGCAGATGCg,aggacCCTG-GGAGCAGATGCa
novel.24	ENSSSCT00000019369	153.00	-23.47	153.00	-23.47	126428	22	2197	1304	ENSSSCT00000019369 (2197 nt)	tgaCCGGA-TG-CGGTGTCTACGt	agaGGCGTGGCGGTCTCAGATGCa
novel.24	ENSSSCT00000009731	158.00	-22.27	158.00	-22.27	126447	22	1524	48	ENSSSCT00000009731 (1524 nt)	tgaccGGATGCGGTGTCTACGt	aacaaCCT--GCTACAGATGCt
novel.24	ENSSSCT00000016759	161.00	-23.11	161.00	-23.11	126471	22	207	122	ENSSSCT00000016759 (207 nt)	tgaccGGATGCGGTGTCTACGt	gggctCTTACTTCTCAGATGCa
novel.24	ENSSSCT00000001908	157.00	-23.40	157.00	-23.40	126514	22	2767	1274	ENSSSCT00000001908 (2767 nt)	tgaccGGATGCGGTGTCTACGt	acctcCATTTGCTGCAGATGCg
novel.24	ENSSSCT00000027005	158.00	-21.52	158.00	-21.52	126521	22	690	22	ENSSSCT00000027005 (690 nt)	tgacCGGATGCGGTGTCTACGt	cccaGCCTGGCTCCCAGATGCc
novel.24	ENSSSCT00000027628	317.00	-50.09	162.00	-25.59	126529	22	2269	1007 913	ENSSSCT00000027628 (2269 nt)	tgacCGGATGCGGTGTCTACGt,tgaCCGGATGCGGTGTCTACGt	gtctGTGTGTGCTGCAGATGCa,tgcGGAGCACGTGGCAGATGCg
novel.24	ENSSSCT00000027459	154.00	-20.21	154.00	-20.21	126569	22	2926	655	ENSSSCT00000027459 (2926 nt)	tgaccggaTGCGGTGTCTACGt	aaggaagaAAGCCTCAGATGCt
novel.24	ENSSSCT00000029034	164.00	-23.55	164.00	-23.55	126607	22	3666	2149	ENSSSCT00000029034 (3666 nt)	tgACCGGATGCGGTGTCTACGt	tgTGGTGTGAGTTGCAGATGCa
novel.24	ENSSSCT00000027987	165.00	-22.98	165.00	-22.98	126609	22	2651	2540	ENSSSCT00000027987 (2651 nt)	tgaccGGATGCGGTGTCTACGt	tccacCTTGCGCTTCAGATGCc
novel.24	ENSSSCT00000012546	154.00	-22.76	154.00	-22.76	126615	22	2421	2258	ENSSSCT00000012546 (2421 nt)	tgaccgGATGCGGTGTCTACGt	cttccaCT-TGCCCCAGATGCa
novel.24	ENSSSCT00000024843	168.00	-23.25	168.00	-23.25	126653	22	3263	1701	ENSSSCT00000024843 (3263 nt)	tgACCGGATGCGGTGTCTACGt	taTGGTATAGGTCCCAGATGCa
novel.24	ENSSSCT00000023473	176.00	-30.40	176.00	-30.40	126680	22	2320	1734	ENSSSCT00000023473 (2320 nt)	tgACCGGATGCGGTGTCTACGt	tgTGGTGTAGGTCACAGATGCg
novel.24	ENSSSCT00000011602	154.00	-27.11	154.00	-27.11	126700	22	3762	2675	ENSSSCT00000011602 (3762 nt)	tgaccggaTGCGGTGTCTACGt	agctggggAGGGCACAGATGCa
novel.24	ENSSSCT00000010116	145.00	-21.85	145.00	-21.85	126732	22	1413	70	ENSSSCT00000010116 (1413 nt)	tgaCCGGATGCGGTGTCTACGt	gtaGGAACACG-AGCAGATGCa
novel.24	ENSSSCT00000033667	160.00	-22.07	160.00	-22.07	126736	22	390	250	ENSSSCT00000033667 (390 nt)	tgACCGGATGCGGTGTCTACGt	ccTGTCAAAGGCCTCAGATGCt
novel.24	ENSSSCT00000014878	146.00	-20.08	146.00	-20.08	126744	22	3577	1159	ENSSSCT00000014878 (3577 nt)	tgaccggaTGCGGTGTCTACGt	ccacttgcATTTCCCAGATGCa
novel.24	ENSSSCT00000012589	158.00	-23.00	158.00	-23.00	126756	22	2243	2146	ENSSSCT00000012589 (2243 nt)	tgacCGGATGCGGTGTCTACGt	ttaaGTCTTTGAAACAGATGCa
novel.24	ENSSSCT00000026460	154.00	-22.41	154.00	-22.41	126823	22	1532	770	ENSSSCT00000026460 (1532 nt)	tgaCCGGATGCGG--TGTCTACGt	ctgGGTCCAGGCTGGGCAGATGCa
novel.24	ENSSSCT00000010810	308.00	-42.47	161.00	-22.02	126831	22	2737	1742 906	ENSSSCT00000010810 (2737 nt)	tgaCCGGATGCGGTGTCTACGt,tgaCCGGATGCGGTGTCTACGt	atcGCCCTGC-CTGCAGATGCc,ctaGTTCTG-GTC-CAGATGCa
novel.24	ENSSSCT00000032589	147.00	-20.85	147.00	-20.85	126870	22	449	386	ENSSSCT00000032589 (449 nt)	tgACCGGATGC---GGTGTCTACGt	ccTAGCCTGGGAACTTCCAGATGCt
novel.24	ENSSSCT00000031300	161.00	-24.70	161.00	-24.70	126892	22	1312	122	ENSSSCT00000031300 (1312 nt)	tgacCGGAT-GCGGTGTCTACGt	aaatGCTTGCCGACGCAGATGCa
novel.24	ENSSSCT00000034695	160.00	-26.40	160.00	-26.40	126911	22	118	60	ENSSSCT00000034695 (118 nt)	tgACCGGATGCGGTGTCTACGt	gcTGGGACATTTCACAGATGCg
novel.24	ENSSSCT00000028506	148.00	-20.35	148.00	-20.35	127049	22	3334	19	ENSSSCT00000028506 (3334 nt)	tgACCGGATGCGGTGTCTACGt	cgTGG-CTG-GGAGCAGATGCt
novel.24	ENSSSCT00000001929	154.00	-20.88	154.00	-20.88	127064	22	1185	96	ENSSSCT00000001929 (1185 nt)	tgaCCGGATGCGGT-GTCTACGt	accGGCTTCTGGGAGCAGATGCt
novel.24	ENSSSCT00000036692	162.00	-26.11	162.00	-26.11	127164	22	408	195	ENSSSCT00000036692 (408 nt)	tgACCGGATGCGGTGTCTACGt	gtTGATC-GCTCCACAGATGCa
novel.24	ENSSSCT00000014073	149.00	-22.86	149.00	-22.86	127169	22	1479	114	ENSSSCT00000014073 (1479 nt)	tgacCGGATGCGGT----GTCTACGt	cagcGCCCGAGCCAGGGGCAGATGCa
novel.24	ENSSSCT00000035555	179.00	-35.32	179.00	-35.32	127206	22	3274	2762	ENSSSCT00000035555 (3274 nt)	tgACCGGAT--GCGGTGTCTACGt	caTGGTCTATGTGCCACAGATGCa
novel.24	ENSSSCT00000007113	146.00	-20.68	146.00	-20.68	127214	22	2488	2357	ENSSSCT00000007113 (2488 nt)	tgaccggatgcgGTGTCTACGt	ggggaataaaaaTACAGATGCa
novel.24	ENSSSCT00000006684	168.00	-25.31	168.00	-25.31	127235	22	3669	725	ENSSSCT00000006684 (3669 nt)	tgACCGGATGCGGTGTCTACGt	tgTGGTGTAGGTTGCAGATGCa
novel.24	ENSSSCT00000023382	168.00	-25.24	168.00	-25.24	127290	22	2590	1465	ENSSSCT00000023382 (2590 nt)	tgACCGGATGCGGTGTCTACGt	tgTGGTTTAGGTAGCAGATGCa
novel.24	ENSSSCT00000024667	162.00	-24.84	162.00	-24.84	127366	22	2290	341	ENSSSCT00000024667 (2290 nt)	tgacCGGATGCGGTGTCTACGt	cgcaGTGTAGGTCGCAGATGCa
novel.24	ENSSSCT00000005361	159.00	-23.93	159.00	-23.93	127381	22	211	165	ENSSSCT00000005361 (211 nt)	tgaCCGGATGCGGTGTCTACGt	aaaGGCCCCTTCCCCAGATGCa
novel.24	ENSSSCT00000014241	151.00	-23.19	151.00	-23.19	127421	22	2169	1178	ENSSSCT00000014241 (2169 nt)	tgACCGGATGCGGT-GTCTACGt	ttTGGGCACCTCGACCAGATGCa
novel.24	ENSSSCT00000031669	147.00	-20.55	147.00	-20.55	127436	22	336	259	ENSSSCT00000031669 (336 nt)	tgaccgGATGCGG---TGTCTACGt	gccaaaCCACACCATGACAGATGCa
novel.24	ENSSSCT00000003835	153.00	-20.95	153.00	-20.95	127437	22	3412	2189	ENSSSCT00000003835 (3412 nt)	tgACCGGATGCGGTGTCTACGt	tgTGGGCAA--CCTCAGATGCa
novel.24	ENSSSCT00000036482	148.00	-20.90	148.00	-20.90	127500	22	1744	1024	ENSSSCT00000036482 (1744 nt)	tgaCCG-GATGCGGTGTCTACGt	agcGGTGCTGTGGT-CAGATGCt
novel.24	ENSSSCT00000023811	149.00	-24.95	149.00	-24.95	127517	22	989	433	ENSSSCT00000023811 (989 nt)	tgACCGGAT----GCG-GT-GTCTACGt	aaTGGCCTGTATTCTCACATCAGATGCa
novel.24	ENSSSCT00000004157	168.00	-25.25	168.00	-25.25	127569	22	1280	439	ENSSSCT00000004157 (1280 nt)	tgACCGGATGCGGTGTCTACGt	tgTGGTGTAGGTTGCAGATGCg
novel.24	ENSSSCT00000026605	156.00	-21.25	156.00	-21.25	127570	22	428	12	ENSSSCT00000026605 (428 nt)	tgaccGGATGCGG-TGTCTACGt	tccctCTGAGGCCAACAGATGCt
novel.24	ENSSSCT00000015052	145.00	-22.45	145.00	-22.45	127649	22	2508	2292	ENSSSCT00000015052 (2508 nt)	tgacCGGATG---CGGTGTCTACGt	cagaGCCCACGAAGAGGCAGATGCa
novel.24	ENSSSCT00000023253	163.00	-27.71	163.00	-27.71	127674	22	2608	1764	ENSSSCT00000023253 (2608 nt)	tgaCCGGATGCGGTGTCTACGt	cgaGGCCCCCGGAACAGATGCa
novel.24	ENSSSCT00000024413	331.00	-55.51	176.00	-28.28	127746	22	1806	1330 775	ENSSSCT00000024413 (1806 nt)	tgACCGGATGCGGTGTCTACGt,tgaCCGGATGCGGTGTCTACGt	tgTGGTGTAGGTCACAGATGCt,cagGGTC-A-GTCGCAGATGCa
novel.24	ENSSSCT00000006311	148.00	-21.57	148.00	-21.57	127750	22	2492	1980	ENSSSCT00000006311 (2492 nt)	tgaccggaTGCGGTGTCTACGt	cccaggtgACTCC-CAGATGCg
novel.24	ENSSSCT00000016246	162.00	-26.76	162.00	-26.76	127753	22	1245	585	ENSSSCT00000016246 (1245 nt)	tgaCCG-GATGCGGTGTCTACGt	agaGGCATTGGGCCCCAGATGCa
novel.24	ENSSSCT00000013036	166.00	-23.06	166.00	-23.06	127758	22	1043	1	ENSSSCT00000013036 (1043 nt)	tgaCCGGATG-CGGTGTCTACGt	ctcGGTGTACAGCAACAGATGCt
novel.24	ENSSSCT00000028769	162.00	-25.32	162.00	-25.32	127764	22	1968	1742	ENSSSCT00000028769 (1968 nt)	tgaccgGATGCGGTGTCTACGt	atgaaaTTA-GCCACAGATGCa
novel.24	ENSSSCT00000032183	158.00	-21.18	158.00	-21.18	127824	22	2955	2230	ENSSSCT00000032183 (2955 nt)	tgacCGGATGCGGTGTCTACGt	tgcaGTGTAGATCACAGATGCa
novel.24	ENSSSCT00000029279	155.00	-25.46	155.00	-25.46	127844	22	3333	689	ENSSSCT00000029279 (3333 nt)	tgACC--GGATGCGGTGTCTACGt	ccTGGCACCTGTCAAACAGATGCt
novel.24	ENSSSCT00000003797	156.00	-26.54	156.00	-26.54	127846	22	4500	4356	ENSSSCT00000003797 (4500 nt)	tgaCCG--GATGCGGTGTCTACGt	ggaGGCATCTGCGTT-CAGATGCg
novel.24	ENSSSCT00000011185	165.00	-22.43	165.00	-22.43	127906	22	3923	198	ENSSSCT00000011185 (3923 nt)	tgaccGGATGCGGTGTCTACGt	agctcCTTCCGACACAGATGCc
novel.24	ENSSSCT00000024251	153.00	-20.15	153.00	-20.15	127926	22	3647	2699	ENSSSCT00000024251 (3647 nt)	tgaccGGATGCGGTGTCTACGt	gcaccTCTCTACCCCAGATGCc
novel.24	ENSSSCT00000025115	159.00	-23.64	159.00	-23.64	127972	22	4989	2217	ENSSSCT00000025115 (4989 nt)	tgaCCGGATGCGGTGTCTACGt	ctgGGCTGGTTCTGCAGATGCt
novel.24	ENSSSCT00000026653	150.00	-24.08	150.00	-24.08	127992	22	2150	692	ENSSSCT00000026653 (2150 nt)	tgaCCGGATGCGG----TGTCTACGt	ctgGGCCTCAGCCCCTTCCAGATGCc
novel.24	ENSSSCT00000024863	159.00	-28.01	159.00	-28.01	128012	22	3408	1340	ENSSSCT00000024863 (3408 nt)	tgACCGGATGCGGTGTCTACGt	ctTGGCC--C-TCACAGATGCa
novel.24	ENSSSCT00000034004	162.00	-25.52	162.00	-25.52	128055	22	1099	367	ENSSSCT00000034004 (1099 nt)	tgACCGGATG-C-GGTGTCTACGt	aaTGGCCACCAGTTCACAGATGCc
novel.24	ENSSSCT00000028246	159.00	-28.70	159.00	-28.70	128110	22	165	63	ENSSSCT00000028246 (165 nt)	tgACCGGATGCGG----TGTCTACGt	gcTGCCCTGCTCCCTGGACAGATGCa
novel.24	ENSSSCT00000019242	151.00	-20.79	151.00	-20.79	128140	22	4674	3316	ENSSSCT00000019242 (4674 nt)	tgaccGGATGCGGTGTCTACGt	cacatCTTGC-TAACAGATGCa
novel.24	ENSSSCT00000005278	156.00	-22.64	156.00	-22.64	128148	22	4486	2458	ENSSSCT00000005278 (4486 nt)	tgaccGGAT-GCGGTGTCTACGt	tcccaCCTGCCGACTCAGATGCg
novel.24	ENSSSCT00000011166	146.00	-20.35	146.00	-20.35	128182	22	2595	47	ENSSSCT00000011166 (2595 nt)	tgACCGGA--TGCGGT----GTCTACGt	ttTAGCCTTAATTCCAGTTCCAGATGCa
novel.24	ENSSSCT00000023465	147.00	-20.11	147.00	-20.11	128191	22	2214	1132	ENSSSCT00000023465 (2214 nt)	tgaccGGATGCGGTGTCTACGt	ttcctTTTTTGTC-CAGATGCt
novel.24	ENSSSCT00000035840	157.00	-20.82	157.00	-20.82	128271	22	127	92	ENSSSCT00000035840 (127 nt)	tgaccGGATGCGGTGTCTACGt	attatCCCGCTTTACAGATGCa
novel.24	ENSSSCT00000018897	168.00	-25.25	168.00	-25.25	128288	22	1473	625	ENSSSCT00000018897 (1473 nt)	tgACCGGATGCGGTGTCTACGt	tgTGGTGTAGGTTGCAGATGCg
novel.24	ENSSSCT00000023266	152.00	-20.05	152.00	-20.05	128298	22	2539	1793	ENSSSCT00000023266 (2539 nt)	tgaCCGGATGCGGTGTCTACGt	cccGCCCTTTGC--CAGATGCa
novel.24	ENSSSCT00000029611	149.00	-23.40	149.00	-23.40	128301	22	1384	774	ENSSSCT00000029611 (1384 nt)	tgacCGGAT--GCGGTGTCTACGt	gactGCTTGTCCATAACAGATGCa
novel.24	ENSSSCT00000031848	325.00	-51.78	169.00	-30.88	128431	22	4314	2628 2545	ENSSSCT00000031848 (4314 nt)	tgaccGGATGCGGTGTCTACGt,tgACCGGATGCGGTGTCTACGt	acttcCATATGCCGCAGATGCa,tgTGGTGTGGATTGCAGATGCg
novel.24	ENSSSCT00000024923	168.00	-25.31	168.00	-25.31	128434	22	2698	2650	ENSSSCT00000024923 (2698 nt)	tgACCGGATGCGGTGTCTACGt	tgTGGTGTAGGTTGCAGATGCa
novel.24	ENSSSCT00000026411	168.00	-25.25	168.00	-25.25	128481	22	4040	1050	ENSSSCT00000026411 (4040 nt)	tgACCGGATGCGGTGTCTACGt	tgTGGTGTAGGTTGCAGATGCg
novel.24	ENSSSCT00000030933	168.00	-23.21	168.00	-23.21	128495	22	3623	2890	ENSSSCT00000030933 (3623 nt)	tgACCGGATGCGGTGTCTACGt	tgTGGTGTAAGTTGCAGATGCg
novel.24	ENSSSCT00000008362	153.00	-21.10	153.00	-21.10	128527	22	4165	467	ENSSSCT00000008362 (4165 nt)	tgaccggatGCGGTGTCTACGt	tctataaatCACCGCAGATGCa
novel.24	ENSSSCT00000012104	144.00	-20.13	144.00	-20.13	128547	22	3486	1566	ENSSSCT00000012104 (3486 nt)	tgAC-CGGATGCGGTGTCTACGt	taTGTGCAGATG--GCAGATGCa
novel.24	ENSSSCT00000024369	168.00	-25.25	168.00	-25.25	128580	22	789	557	ENSSSCT00000024369 (789 nt)	tgACCGGATGCGGTGTCTACGt	tgTGGTGTAGGTTGCAGATGCg
novel.24	ENSSSCT00000011587	160.00	-20.01	160.00	-20.01	128621	22	1350	892	ENSSSCT00000011587 (1350 nt)	tgaccgGATGCGGTGTCTACGt	gagatgCTGCTACACAGATGCc
novel.24	ENSSSCT00000011461	158.00	-24.17	158.00	-24.17	128654	22	1149	742	ENSSSCT00000011461 (1149 nt)	tgaCCGGAT-GCGGTGTCTACGt	aacGGCTAACCACCTCAGATGCa
novel.24	ENSSSCT00000031020	172.00	-27.95	172.00	-27.95	128759	22	3240	1333	ENSSSCT00000031020 (3240 nt)	tgACCGGATGCGGTGTCTACGt	tgTGGTGTAAGTCGCAGATGCa
novel.24	ENSSSCT00000022899	168.00	-25.25	168.00	-25.25	128764	22	384	251	ENSSSCT00000022899 (384 nt)	tgACCGGATGCGGTGTCTACGt	tgTGGTGTAGGTTGCAGATGCg
novel.24	ENSSSCT00000012830	148.00	-21.20	148.00	-21.20	128789	22	3494	1165	ENSSSCT00000012830 (3494 nt)	tgaccggatGCGGT-GTCTACGt	aagcagcacTGTCATCAGATGCa
novel.24	ENSSSCT00000006912	161.00	-21.89	161.00	-21.89	128799	22	4919	4697	ENSSSCT00000006912 (4919 nt)	tgACCGGATGCGGTGTCTACGt	ctTGTCCT--GGCACAGATGCt
novel.24	ENSSSCT00000007335	160.00	-20.83	160.00	-20.83	128801	22	2055	1584	ENSSSCT00000007335 (2055 nt)	tgACCGGATGCGGTGTCTACGt	ccTGCCCTTTCCTCCAGATGCc
novel.24	ENSSSCT00000034445	168.00	-29.67	168.00	-29.67	128804	22	1453	801	ENSSSCT00000034445 (1453 nt)	tgACCGGATGCGGTGTCTACGt	gcTGG-CTA-GTCACAGATGCc
novel.24	ENSSSCT00000014849	172.00	-29.99	172.00	-29.99	128819	22	1582	1059	ENSSSCT00000014849 (1582 nt)	tgACCGGATGCGGTGTCTACGt	tgTGGTGTAGGTCGCAGATGCa
novel.24	ENSSSCT00000027306	147.00	-22.58	147.00	-22.58	128856	22	1962	1824	ENSSSCT00000027306 (1962 nt)	tgAC-CGGATGCGGTGTCTACGt	ggTGCGCCT---CTCCAGATGCg
novel.24	ENSSSCT00000030900	155.00	-21.56	155.00	-21.56	128878	22	752	136	ENSSSCT00000030900 (752 nt)	tgaccGGATG-CGGT-GTCTACGt	gagccCCCGCAGCCACCAGATGCc
novel.24	ENSSSCT00000030659	152.00	-20.90	152.00	-20.90	128884	22	412	27	ENSSSCT00000030659 (412 nt)	tgaccGGATGCG-GTGTCTACGt	gactcCCTCTGCTTCCAGATGCt
novel.24	ENSSSCT00000034858	305.00	-45.41	156.00	-23.67	128897	22	479	436 224	ENSSSCT00000034858 (479 nt)	tgacCGGATGCGGTGTCTACGt,tgacCGGATGCGGTGTCTACGt	tagtGCC-ATGGCCCAGATGCa,ggacGCCTA--TC-CAGATGCa
novel.24	ENSSSCT00000026609	160.00	-24.15	160.00	-24.15	128950	22	3468	1399	ENSSSCT00000026609 (3468 nt)	tgACCGGATGCGGTGTCTACGt	ttTGG-CAAC-TCACAGATGCc
novel.24	ENSSSCT00000010112	147.00	-21.76	147.00	-21.76	128957	22	1144	219	ENSSSCT00000010112 (1144 nt)	tgACCGGATGCGG---TGTCTACGt	cgTTGACTGAGTTTAAACAGATGCt
novel.24	ENSSSCT00000026803	160.00	-22.48	160.00	-22.48	129023	22	1212	131	ENSSSCT00000026803 (1212 nt)	tgaccGGA-TGCGGTGTCTACGt	cccttCTTCACATCACAGATGCa
novel.24	ENSSSCT00000036237	158.00	-22.50	158.00	-22.50	129028	22	452	218	ENSSSCT00000036237 (452 nt)	tgACCGGATGCGGTGTCTACGt	ttTGG-CTAGACGGCAGATGCt
novel.24	ENSSSCT00000029641	172.00	-29.93	172.00	-29.93	129090	22	1155	988	ENSSSCT00000029641 (1155 nt)	tgACCGGATGCGGTGTCTACGt	tgTGGTGTAGGTCGCAGATGCg
novel.24	ENSSSCT00000009432	154.00	-20.13	154.00	-20.13	129099	22	431	248	ENSSSCT00000009432 (431 nt)	tgaccggaTGCGGTGTCTACGt	tataccacACGGAACAGATGCt
novel.24	ENSSSCT00000010343	160.00	-21.62	160.00	-21.62	129104	22	1128	350	ENSSSCT00000010343 (1128 nt)	tgACCGGATGCGGTGTCTACGt	tgTGGTGTTGGTTGCAGATGCa
novel.24	ENSSSCT00000015218	157.00	-23.06	157.00	-23.06	129122	22	2959	2233	ENSSSCT00000015218 (2959 nt)	tgACCGGATGCGGTGTCTACGt	acTGTTCTGTG--ACAGATGCt
novel.24	ENSSSCT00000012197	146.00	-24.96	146.00	-24.96	129179	22	2548	885	ENSSSCT00000012197 (2548 nt)	tgACCGGA-TGCG----GTGTCTACGt	tgTGGCTTCGTGCATTTGGCAGATGCg
novel.24	ENSSSCT00000026579	147.00	-20.35	147.00	-20.35	129188	22	3120	2738	ENSSSCT00000026579 (3120 nt)	tgACCGGATGC---GGTGTCTACGt	ccTAGCCTGGGAACTTCCAGATGCc
novel.24	ENSSSCT00000007887	146.00	-21.64	146.00	-21.64	129210	22	1821	122	ENSSSCT00000007887 (1821 nt)	tgaccggaTGCGGTGTCTACGt	tgcacggaGCGTGCCAGATGCa
novel.24	ENSSSCT00000032291	160.00	-20.97	160.00	-20.97	129234	22	4855	1102	ENSSSCT00000032291 (4855 nt)	tgACCGGATGCGGTGTCTACGt	tgTGGTGTAGACAGCAGATGCa
novel.24	ENSSSCT00000022785	144.00	-22.47	144.00	-22.47	129316	22	3402	2842	ENSSSCT00000022785 (3402 nt)	tgaCCGGA-TGCGGTGTCTACGt	gtgGGATTGGAGTC-CAGATGCa
novel.24	ENSSSCT00000002942	156.00	-25.50	156.00	-25.50	129332	22	384	122	ENSSSCT00000002942 (384 nt)	tgacCGGATGCGGTGTCTACGt	cactGCCGCCG-TACAGATGCa
novel.24	ENSSSCT00000017130	153.00	-23.85	153.00	-23.85	129348	22	627	161	ENSSSCT00000017130 (627 nt)	tgACCGGATGCGGTGTCTACGt	ctTGCCCT--TACACAGATGCa
novel.24	ENSSSCT00000009375	168.00	-25.95	168.00	-25.95	129355	22	1925	1081	ENSSSCT00000009375 (1925 nt)	tgACCGGATGCGGTGTCTACGt	ctTGGTGTAGGTTGCAGATGCa
novel.24	ENSSSCT00000023675	176.00	-28.28	176.00	-28.28	129394	22	3654	1298	ENSSSCT00000023675 (3654 nt)	tgACCGGATGCGGTGTCTACGt	tgTGGTGTAGGTCACAGATGCt
novel.24	ENSSSCT00000009428	168.00	-28.59	168.00	-28.59	129422	22	1382	1246	ENSSSCT00000009428 (1382 nt)	tgACCGGATGCGGTGTCTACGt	tcTGGTGTAGGTTGCAGATGCa
novel.24	ENSSSCT00000009547	153.00	-21.03	153.00	-21.03	129433	22	662	523	ENSSSCT00000009547 (662 nt)	tgaCCGGATGCGGTGTCTACGt	gggGGGGTAT-ACACAGATGCg
novel.24	ENSSSCT00000032497	176.00	-30.46	176.00	-30.46	129445	22	2123	1695	ENSSSCT00000032497 (2123 nt)	tgACCGGATGCGGTGTCTACGt	tgTGGTGTAGGTCACAGATGCa
novel.24	ENSSSCT00000001070	153.00	-20.40	153.00	-20.40	129460	22	778	32	ENSSSCT00000001070 (778 nt)	tgacCGGATG-CGGTGTCTACGt	ctccGCCGGCAACAACAGATGCg
novel.24	ENSSSCT00000007931	322.00	-41.38	165.00	-20.97	129464	22	4349	647 3234	ENSSSCT00000007931 (4349 nt)	tgaccGGATGCGGTGTCTACGt,tgacCGGATGCG-GTGTCTACGt	cccacCCCATTCCACAGATGCc,tactGTTTACATGTACAGATGCc
novel.24	ENSSSCT00000012636	156.00	-20.67	156.00	-20.67	129480	22	3769	825	ENSSSCT00000012636 (3769 nt)	tgACCGGATGCGGTGTCTACGt	ggTGGAGTCCACTCCAGATGCa
novel.24	ENSSSCT00000011056	153.00	-20.19	153.00	-20.19	129488	22	3150	1055	ENSSSCT00000011056 (3150 nt)	tgACCGGATGCGGT-GTCTACGt	taTGG-TTGAGACATCAGATGCa
novel.24	ENSSSCT00000003924	155.00	-20.70	155.00	-20.70	129524	22	4127	1995	ENSSSCT00000003924 (4127 nt)	tgaccgGATG-CGGTGTCTACGt	tccatgTTGCTGCCTCAGATGCt
novel.24	ENSSSCT00000028212	162.00	-27.93	162.00	-27.93	129541	22	2193	777	ENSSSCT00000028212 (2193 nt)	tgAC-CGGATGCGG-TGTCTACGt	gcTGTGCCTATACCTCCAGATGCc
novel.24	ENSSSCT00000002221	161.00	-27.00	161.00	-27.00	129586	22	2161	505	ENSSSCT00000002221 (2161 nt)	tgaCCGGAT--GCGGT-GTCTACGt	agaGGCTTAGCCACCAGCAGATGCa
novel.24	ENSSSCT00000025525	168.00	-25.25	168.00	-25.25	129642	22	2330	1064	ENSSSCT00000025525 (2330 nt)	tgACCGGATGCGGTGTCTACGt	tgTGGTGTAGGTTGCAGATGCg
novel.24	ENSSSCT00000011515	149.00	-20.42	149.00	-20.42	129647	22	2951	1904	ENSSSCT00000011515 (2951 nt)	tgacCGGATGCGGT--GTCTACGt	aagaGCCTCTGGAAGCCAGATGCg
novel.24	ENSSSCT00000024348	172.00	-24.94	172.00	-24.94	129675	22	2355	2166	ENSSSCT00000024348 (2355 nt)	tgACCGGATGCGGTGTCTACGt	tgTAGCATAGGTCACAGATGCa
novel.24	ENSSSCT00000033496	144.00	-20.70	144.00	-20.70	129704	22	208	86	ENSSSCT00000033496 (208 nt)	tgaCCG-GA-TGC--GGTGTCTACGt	gaaGGCTCTGATGTATTTCAGATGCt
novel.24	ENSSSCT00000010962	149.00	-22.26	149.00	-22.26	129749	22	2658	1260	ENSSSCT00000010962 (2658 nt)	tgaCCGGATG-CGG--TGTCTACGt	agaGGAATGCAGCCTGGCAGATGCt
novel.24	ENSSSCT00000006979	160.00	-27.31	160.00	-27.31	129763	22	2072	1201	ENSSSCT00000006979 (2072 nt)	tgaccGGATGCGGT--GTCTACGt	tcccaCCTGGGCCAACCAGATGCa
novel.24	ENSSSCT00000001064	157.00	-26.54	157.00	-26.54	129790	22	1115	603	ENSSSCT00000001064 (1115 nt)	tgaCCGGATGCGGTGTCTACGt	ccaGGCCAGC-CTCCAGATGCa
novel.24	ENSSSCT00000014747	158.00	-21.40	158.00	-21.40	129819	22	658	211	ENSSSCT00000014747 (658 nt)	tgaccggATGCG-GTGTCTACGt	tgagaaaTACACACACAGATGCa
novel.24	ENSSSCT00000009659	309.00	-47.20	159.00	-25.92	129844	22	3138	256 633	ENSSSCT00000009659 (3138 nt)	tgacCGGATGCGGT--GTCTACGt,tgaccggatgcgGTGTCTACGt	cgctGCC-ACGTCAATCAGATGCt,gtataggataaaCACAGATGCa
novel.24	ENSSSCT00000018861	165.00	-30.41	165.00	-30.41	129852	22	2176	907	ENSSSCT00000018861 (2176 nt)	tgaCCGG--ATG-CGGTGTCTACGt	acaGGCCGGTGCTGCTACAGATGCg
novel.24	ENSSSCT00000028843	165.00	-27.66	165.00	-27.66	129915	22	654	267	ENSSSCT00000028843 (654 nt)	tgaccGGATGCGGTGTCTACGt	cagaaCCTGGGCTGCAGATGCa
novel.24	ENSSSCT00000026921	167.00	-25.53	167.00	-25.53	129917	22	2403	528	ENSSSCT00000026921 (2403 nt)	tgaCCGGATGCGGTGTCTACGt	ccaGATCTATGCAGCAGATGCa
novel.24	ENSSSCT00000024415	153.00	-21.22	153.00	-21.22	129929	22	993	500	ENSSSCT00000024415 (993 nt)	tgaccGGATGCGGTGTCTACGt	tcaatCCTGCAAGGCAGATGCa
novel.24	ENSSSCT00000014625	168.00	-25.25	168.00	-25.25	129940	22	2809	2670	ENSSSCT00000014625 (2809 nt)	tgACCGGATGCGGTGTCTACGt	tgTGGTGTAGGTTGCAGATGCg
novel.24	ENSSSCT00000031311	172.00	-27.53	172.00	-27.53	129977	22	3631	2756	ENSSSCT00000031311 (3631 nt)	tgACCGGATGCGGTGTCTACGt	tgTGGTGTAGGCTGCAGATGCg
novel.24	ENSSSCT00000017403	146.00	-20.18	146.00	-20.18	129996	22	766	697	ENSSSCT00000017403 (766 nt)	tgaccggatgCGGTGTCTACGt	atcaaatggaGCC-CAGATGCt
novel.24	ENSSSCT00000033690	159.00	-24.27	159.00	-24.27	130087	22	1257	589	ENSSSCT00000033690 (1257 nt)	tgaCCGGATGCGGTGTCTACGt	cacGGCCAGGACCCCAGATGCt
novel.24	ENSSSCT00000015025	156.00	-23.94	156.00	-23.94	130123	22	3516	2882	ENSSSCT00000015025 (3516 nt)	tgacCGGA--TGCGG-TGTCTACGt	ccaaGCCTTCATGTTGACAGATGCa
novel.24	ENSSSCT00000010321	170.00	-27.25	170.00	-27.25	130158	22	3789	1205	ENSSSCT00000010321 (3789 nt)	tgacCGGATGCGGTGTCTACGt	ggcaGCATAGGTCACAGATGCa
novel.24	ENSSSCT00000015356	157.00	-24.06	157.00	-24.06	130167	22	3064	1281	ENSSSCT00000015356 (3064 nt)	tgaCCGG-ATGCGG-TGTCTACGt	tcaGGCCATGTATCAACAGATGCc
novel.24	ENSSSCT00000017519	168.00	-30.87	168.00	-30.87	130178	22	2899	436	ENSSSCT00000017519 (2899 nt)	tgACCGGATGCGGTGTCTACGt	ccTGTGCTTTGTCACAGATGCa
novel.24	ENSSSCT00000005694	154.00	-20.31	154.00	-20.31	130205	22	4152	1789	ENSSSCT00000005694 (4152 nt)	tgaccGGATGCGGTGTCTACGt	atcccCGTACGC--CAGATGCt
novel.24	ENSSSCT00000031999	163.00	-24.18	163.00	-24.18	130215	22	3970	1493	ENSSSCT00000031999 (3970 nt)	tgaCCGGATGCGGTGTCTACGt	tacGGCCATCACCTCAGATGCt
novel.24	ENSSSCT00000009457	162.00	-24.47	162.00	-24.47	130246	22	2392	2197	ENSSSCT00000009457 (2392 nt)	tgaCCGGATGCG-GTGTCTACGt	tcaGCCCGACTCTCACAGATGCa
novel.24	ENSSSCT00000025505	152.00	-23.04	152.00	-23.04	130317	22	1790	263	ENSSSCT00000025505 (1790 nt)	tgACCGGATG-CGGT---GTCTACGt	tgTGGCC-ACAGCAACTCCAGATGCt
novel.24	ENSSSCT00000009912	176.00	-28.35	176.00	-28.35	130326	22	1060	705	ENSSSCT00000009912 (1060 nt)	tgACCGGATGCGGTGTCTACGt	tgTGGTATAGGTCACAGATGCg
novel.24	ENSSSCT00000005533	164.00	-25.53	164.00	-25.53	130339	22	3558	1829	ENSSSCT00000005533 (3558 nt)	tgACCGGATGCGGTGTCTACGt	tgTGGTGTGGGTTGCAGATGCg
novel.24	ENSSSCT00000035723	172.00	-29.99	172.00	-29.99	130348	22	1391	699	ENSSSCT00000035723 (1391 nt)	tgACCGGATGCGGTGTCTACGt	tgTGGTGTAGGTCGCAGATGCa
novel.24	ENSSSCT00000032502	158.00	-24.17	158.00	-24.17	130363	22	1146	743	ENSSSCT00000032502 (1146 nt)	tgaCCGGAT-GCGGTGTCTACGt	aacGGCTAACCACCTCAGATGCa
novel.24	ENSSSCT00000022514	169.00	-30.65	169.00	-30.65	130369	22	4742	2200	ENSSSCT00000022514 (4742 nt)	tgaCCGGATGCGGTGTCTACGt	gaaGGTTTG-GCCACAGATGCa
novel.24	ENSSSCT00000032914	160.00	-25.81	160.00	-25.81	130396	22	3193	173	ENSSSCT00000032914 (3193 nt)	tgaccGGATGC-GGTGTCTACGt	gggaaCTTGCGTCCCCAGATGCa
novel.24	ENSSSCT00000018545	165.00	-25.50	165.00	-25.50	130419	22	2562	1405	ENSSSCT00000018545 (2562 nt)	tgaccGGATGCGGTGTCTACGt	accccCATATGCTGCAGATGCg
novel.24	ENSSSCT00000010619	167.00	-27.19	167.00	-27.19	130477	22	629	304	ENSSSCT00000010619 (629 nt)	tgacCGGATGCGGTGTCTACGt	gggtGCCT--GCCACAGATGCt
novel.24	ENSSSCT00000028217	321.00	-48.54	172.00	-27.88	130484	22	1532	422 110	ENSSSCT00000028217 (1532 nt)	tgACCGGATGCGGTGTCTACGt,tgaCCGG-ATGC--GGTGTCTACGt	tgTGGTATAGGTCGCAGATGCg,ataGGTCATGTGACTCTCAGATGCt
novel.24	ENSSSCT00000033268	160.00	-26.40	160.00	-26.40	130486	22	120	60	ENSSSCT00000033268 (120 nt)	tgACCGGATGCGGTGTCTACGt	gcTGGGACATTTCACAGATGCg
novel.24	ENSSSCT00000034395	168.00	-27.14	168.00	-27.14	130514	22	1074	12	ENSSSCT00000034395 (1074 nt)	tgACCGGATGCGGTGTCTACGt	tcTGGCATGGGTGACAGATGCt
novel.24	ENSSSCT00000026273	163.00	-25.84	163.00	-25.84	130516	22	2585	1710	ENSSSCT00000026273 (2585 nt)	tgACCGGA-TGCGGTGTCTACGt	atTGCCATGAGGTCACAGATGCg
novel.24	ENSSSCT00000017361	150.00	-20.13	150.00	-20.13	130527	22	3914	28	ENSSSCT00000017361 (3914 nt)	tgACCGGATGCGGTGTCTACGt	ttTGAATTGCTTC-CAGATGCa
novel.24	ENSSSCT00000028627	160.00	-22.86	160.00	-22.86	130530	22	4126	494	ENSSSCT00000028627 (4126 nt)	tgACCGGATGCGGTGTCTACGt	tgTGGTGCAGGTCTCAGATGCa
novel.24	ENSSSCT00000011165	154.00	-20.88	154.00	-20.88	130546	22	1933	1428	ENSSSCT00000011165 (1933 nt)	tgaccggaTGCGGTGTCTACGt	ctggaaaaACACTGCAGATGCc
novel.24	ENSSSCT00000010948	150.00	-21.67	150.00	-21.67	130551	22	1146	791	ENSSSCT00000010948 (1146 nt)	tgaCCGGATGCGGTGTCTACGt	ccgGGCC-A--CCTCAGATGCt
novel.24	ENSSSCT00000030803	145.00	-20.24	145.00	-20.24	130555	22	4703	2204	ENSSSCT00000030803 (4703 nt)	tgaccggaTGCGGT--GTCTACGt	cagaggtaGCGACAGGCAGATGCa
novel.24	ENSSSCT00000024810	156.00	-20.04	156.00	-20.04	130561	22	2755	500	ENSSSCT00000024810 (2755 nt)	tgACCGGATGCGGTGTCTACGt	gaTGCCCGGCTACCCAGATGCg
novel.24	ENSSSCT00000016827	148.00	-20.53	148.00	-20.53	130564	22	827	501	ENSSSCT00000016827 (827 nt)	tgACCGGATGCGGTGTCTACGt	taTTGTCTA---AACAGATGCa
novel.24	ENSSSCT00000029922	154.00	-20.17	154.00	-20.17	130617	22	1819	204	ENSSSCT00000029922 (1819 nt)	tgacCGGATGCGGTGTCTACGt	tgcaGTTTGCAGCTCAGATGCt
novel.24	ENSSSCT00000007699	159.00	-23.28	159.00	-23.28	130619	22	774	120	ENSSSCT00000007699 (774 nt)	tgACCGGATGCGGT-GTCTACGt	caTGACAGAGGCCAGCAGATGCa
novel.24	ENSSSCT00000009091	147.00	-20.81	147.00	-20.81	130641	22	3616	2513	ENSSSCT00000009091 (3616 nt)	tgaccggatgcGGTGTCTACGt	aggaaatcagcCTGCAGATGCt
novel.24	ENSSSCT00000031219	160.00	-24.19	160.00	-24.19	130650	22	1757	1356	ENSSSCT00000031219 (1757 nt)	tgaccGGATG--CGGTGTCTACGt	gaactTCTACCTGCTGCAGATGCa
novel.24	ENSSSCT00000009515	302.00	-45.14	152.00	-23.31	130654	22	3185	1056 2356	ENSSSCT00000009515 (3185 nt)	tgaCCGGATGCGGT-GTCTACGt,tgACCGGATGCGGTGTCTACGt	gagGGCC-AGATCACCAGATGCa,tgTGCTGGACACC-CAGATGCt
novel.24	ENSSSCT00000016955	150.00	-20.15	150.00	-20.15	130713	22	1494	313	ENSSSCT00000016955 (1494 nt)	tgacCGGATGCGGTGTCTACGt	tactGTTGGTTTTACAGATGCt
novel.24	ENSSSCT00000001657	153.00	-22.10	153.00	-22.10	130734	22	545	426	ENSSSCT00000001657 (545 nt)	tgaCCGGATGCGGTGTCTACGt	aagGATCTG-GTTGCAGATGCa
novel.24	ENSSSCT00000002924	148.00	-21.83	148.00	-21.83	130769	22	722	14	ENSSSCT00000002924 (722 nt)	tgaCCGGATGCGGT-GTCTACGt	ccgGGCC-ACCTGGCCAGATGCt
novel.24	ENSSSCT00000028960	160.00	-21.59	160.00	-21.59	130777	22	3517	955	ENSSSCT00000028960 (3517 nt)	tgACCGGATGCGGTGTCTACGt	tgTGGTTTAGCTTCCAGATGCc
novel.24	ENSSSCT00000026073	150.00	-23.55	150.00	-23.55	130818	22	3265	2946	ENSSSCT00000026073 (3265 nt)	tgaCCGGATGCGGTGTCTACGt	aaaGGCC--C-CCTCAGATGCa
novel.24	ENSSSCT00000014600	165.00	-25.97	165.00	-25.97	130824	22	4602	3079	ENSSSCT00000014600 (4602 nt)	tgaccGGATGCGGTGTCTACGt	acctcCATATGCTGCAGATGCg
novel.24	ENSSSCT00000023673	152.00	-23.23	152.00	-23.23	130830	22	3623	2379	ENSSSCT00000023673 (3623 nt)	tgACCGGATGCGGTGTCTACGt	acTGGAAGCCACAACAGATGCt
novel.24	ENSSSCT00000022417	168.00	-24.32	168.00	-24.32	130846	22	3561	2976	ENSSSCT00000022417 (3561 nt)	tgACCGGATGCGGTGTCTACGt	tgTGTTGTAGGTCACAGATGCg
novel.24	ENSSSCT00000006501	145.00	-26.06	145.00	-26.06	130867	22	4218	594	ENSSSCT00000006501 (4218 nt)	tgacCGGATGCGGT----GTCTACGt	cactGCCGTCGTCGGAGCCAGATGCa
novel.24	ENSSSCT00000025659	144.00	-21.20	144.00	-21.20	130879	22	2978	2020	ENSSSCT00000025659 (2978 nt)	tgacCGG-AT-GCGGTGTCTACGt	ccacGCCGTAGCATGCCAGATGCt
novel.24	ENSSSCT00000033498	156.00	-24.79	156.00	-24.79	130883	22	1447	829	ENSSSCT00000033498 (1447 nt)	tgaccGGA-TGCGGTGTCTACGt	ccaacCCTGGCTCCCCAGATGCa
novel.24	ENSSSCT00000007811	159.00	-22.45	159.00	-22.45	130886	22	1449	187	ENSSSCT00000007811 (1449 nt)	tgaccGGATGCGGTGTCTACGt	ccactCCTG-GGCACAGATGCc
novel.24	ENSSSCT00000003581	155.00	-23.32	155.00	-23.32	130901	22	568	133	ENSSSCT00000003581 (568 nt)	tgaccGGATGCGGTGTCTACGt	ctcctTCTGC-CCCCAGATGCg
novel.24	ENSSSCT00000012231	168.00	-25.25	168.00	-25.25	130911	22	2339	1851	ENSSSCT00000012231 (2339 nt)	tgACCGGATGCGGTGTCTACGt	tgTGGTGTAGGTTGCAGATGCg
novel.24	ENSSSCT00000024663	159.00	-26.21	159.00	-26.21	130963	22	3362	426	ENSSSCT00000024663 (3362 nt)	tgaccGGATGCGGTGTCTACGt	atgttCCTGTG-CGCAGATGCg
novel.24	ENSSSCT00000007586	171.00	-29.33	171.00	-29.33	131058	22	601	309	ENSSSCT00000007586 (601 nt)	tgaCCGGATGCGGTGTCTACGt	tggGGTGTAGGTCACAGATGCa
novel.24	ENSSSCT00000027783	168.00	-30.21	168.00	-30.21	131080	22	4109	2164	ENSSSCT00000027783 (4109 nt)	tgACCGGATGCGGTGTCTACGt	tgTGGTGTGGGTCGCAGATGCg
novel.24	ENSSSCT00000025512	145.00	-22.22	145.00	-22.22	131109	22	2604	1205	ENSSSCT00000025512 (2604 nt)	tgacCGGATG-CGGTGTCTACGt	tgcaGCTGGCAGGAGCAGATGCc
novel.24	ENSSSCT00000015487	156.00	-22.28	156.00	-22.28	131118	22	1692	1546	ENSSSCT00000015487 (1692 nt)	tgaccGGA-TGCGGTGTCTACGt	ttcatCTTAATGGTACAGATGCa
novel.24	ENSSSCT00000015170	148.00	-20.34	148.00	-20.34	131124	22	4039	962	ENSSSCT00000015170 (4039 nt)	tgaccgGATGCGGTGTCTACGt	gaactgCAGTGTAGCAGATGCa
novel.24	ENSSSCT00000031745	162.00	-25.06	162.00	-25.06	131182	22	2842	2347	ENSSSCT00000031745 (2842 nt)	tgACCGGATGCGGTGTCTACGt	ccTGTTCTAT-TTACAGATGCg
novel.24	ENSSSCT00000028701	160.00	-23.54	160.00	-23.54	131183	22	4286	2768	ENSSSCT00000028701 (4286 nt)	tgacCGGATG-C-GGTGTCTACGt	tccaGCCGGCAGTCCACAGATGCc
novel.24	ENSSSCT00000001171	167.00	-25.65	167.00	-25.65	131184	22	3653	12	ENSSSCT00000001171 (3653 nt)	tgACCGG-ATGCGGTGTCTACGt	cgTGTCCACGTGCCACAGATGCc
novel.24	ENSSSCT00000007121	164.00	-22.50	164.00	-22.50	131198	22	1055	201	ENSSSCT00000007121 (1055 nt)	tgaccgGATGCGGTGTCTACGt	cagaagTTACACCGCAGATGCc
novel.24	ENSSSCT00000022352	153.00	-22.48	153.00	-22.48	131237	22	1328	530	ENSSSCT00000022352 (1328 nt)	tgaCCGGATGCGGTGTCTACGt	ctaGCTCTTTGTC-CAGATGCa
novel.24	ENSSSCT00000032106	143.00	-20.06	143.00	-20.06	131247	22	5713	121	ENSSSCT00000032106 (5713 nt)	tgaccGGATGCGGTGTCTACGt	gggcaCCCA-GATCCAGATGCa
novel.24	ENSSSCT00000003015	154.00	-21.19	154.00	-21.19	131279	22	4569	273	ENSSSCT00000003015 (4569 nt)	tgacCGGA-TGCGGTGTCTACGt	ggcaGCCTAACGT--CAGATGCt
novel.24	ENSSSCT00000022658	313.00	-47.79	159.00	-24.73	131350	22	3709	1632 2074	ENSSSCT00000022658 (3709 nt)	tgACCGGATGCG--GTGTCTACGt,tgacCGGATGCGGTGTCTACGt	tcTTGTAAACGCTTCACAGATGCg,gtcaGCCTGGAAAACAGATGCa
novel.24	ENSSSCT00000002542	146.00	-21.53	146.00	-21.53	131356	22	778	126	ENSSSCT00000002542 (778 nt)	tgaccggaTGCGGTGTCTACGt	acagctggATCTGACAGATGCt
novel.24	ENSSSCT00000004448	161.00	-25.73	161.00	-25.73	131373	22	4688	3897	ENSSSCT00000004448 (4688 nt)	tgACCGGATGCGGTGTCTACGt	aaTTGCCT--GCCCCAGATGCt
novel.24	ENSSSCT00000019648	156.00	-27.50	156.00	-27.50	131409	22	1332	935	ENSSSCT00000019648 (1332 nt)	tgaccGGATGC---GGTGTCTACGt	acccaCCTGCGGGCCTGCAGATGCa
novel.24	ENSSSCT00000005252	159.00	-23.09	159.00	-23.09	131427	22	1363	1190	ENSSSCT00000005252 (1363 nt)	tgaccGGATGCGGTGTCTACGt	agactCCTGTG-TACAGATGCt
novel.24	ENSSSCT00000004644	158.00	-23.21	158.00	-23.21	131438	22	1704	1197	ENSSSCT00000004644 (1704 nt)	tgaccggaTGCGGTGTCTACGt	atatttaaGCGTTACAGATGCa
novel.24	ENSSSCT00000013053	152.00	-20.80	152.00	-20.80	131448	22	4023	2061	ENSSSCT00000013053 (4023 nt)	tgaccgGATGCGGTGTCTACGt	gtaaagTTCTGATACAGATGCa
novel.24	ENSSSCT00000015331	159.00	-20.59	159.00	-20.59	131503	22	3446	2196	ENSSSCT00000015331 (3446 nt)	tgACCGGATGCGGT---GTCTACGt	ggTGCCCCAGGCCAGGCCAGATGCt
novel.24	ENSSSCT00000001798	166.00	-27.62	166.00	-27.62	131517	22	1167	659	ENSSSCT00000001798 (1167 nt)	tgaccggaTGCGGTGTCTACGt	acttctacACGTCACAGATGCa
novel.24	ENSSSCT00000031666	145.00	-22.82	145.00	-22.82	131518	22	2004	863	ENSSSCT00000031666 (2004 nt)	tgaCCG-GA-TGCGGTGTCTACGt	tggGGCACTCTTGGAGCAGATGCa
novel.24	ENSSSCT00000005323	155.00	-21.09	155.00	-21.09	131633	22	3249	2991	ENSSSCT00000005323 (3249 nt)	tgACCGGATGCGGT-GTCTACGt	tcTAGCTTGCTTTGTCAGATGCa
novel.24	ENSSSCT00000013483	176.00	-30.46	176.00	-30.46	131637	22	606	547	ENSSSCT00000013483 (606 nt)	tgACCGGATGCGGTGTCTACGt	tgTGGTGTAGGTCACAGATGCa
novel.24	ENSSSCT00000028793	160.00	-25.20	160.00	-25.20	131651	22	3194	1567	ENSSSCT00000028793 (3194 nt)	tgaccGGATGCGG--TGTCTACGt	gggctCCTACTTCTTACAGATGCa
novel.24	ENSSSCT00000030886	142.00	-22.07	142.00	-22.07	131677	22	2733	75	ENSSSCT00000030886 (2733 nt)	tgACCGGATGCGGTGTCTACGt	gcTCGCC-AGAAGGCAGATGCg
novel.24	ENSSSCT00000013519	152.00	-26.33	152.00	-26.33	131679	22	3109	2436	ENSSSCT00000013519 (3109 nt)	tgACCGGATGCGGTGTCTACGt	ccTGGCCT---CATCAGATGCa
novel.24	ENSSSCT00000010618	164.00	-23.88	164.00	-23.88	131680	22	2737	752	ENSSSCT00000010618 (2737 nt)	tgACCGGATGCGGTGTCTACGt	tgTGTCCTTTAACACAGATGCa
novel.24	ENSSSCT00000008316	155.00	-24.19	155.00	-24.19	131723	22	3742	2648	ENSSSCT00000008316 (3742 nt)	tgACCGGATGCGGT--GTCTACGt	ccTGGTGGACACTAGCCAGATGCg
novel.24	ENSSSCT00000014245	159.00	-21.58	159.00	-21.58	131750	22	315	177	ENSSSCT00000014245 (315 nt)	tgACCGGATGCGGT-GTCTACGt	taTGGCCCTGGCTGCCAGATGCc
novel.24	ENSSSCT00000023363	154.00	-20.37	154.00	-20.37	131755	22	3290	1305	ENSSSCT00000023363 (3290 nt)	tgaCCGGAT-GCGGTGTCTACGt	ggcGGCCCAGGGACTCAGATGCt
novel.24	ENSSSCT00000033880	152.00	-20.39	152.00	-20.39	131786	22	848	613	ENSSSCT00000033880 (848 nt)	tgaccggatgCGGTGTCTACGt	gctttgtggaGTTACAGATGCt
novel.24	ENSSSCT00000014452	156.00	-20.87	156.00	-20.87	131799	22	123	22	ENSSSCT00000014452 (123 nt)	tgaccGGATG-CGGTGTCTACGt	acattTCTATAGTCCCAGATGCa
novel.24	ENSSSCT00000002804	146.00	-23.10	146.00	-23.10	131806	22	4976	1049	ENSSSCT00000002804 (4976 nt)	tgaCCGGATGCGGTGTCTACGt	ggaGGCC-A--CAGCAGATGCg
novel.24	ENSSSCT00000010875	328.00	-52.85	176.00	-30.46	131808	22	407	225 313	ENSSSCT00000010875 (407 nt)	tgACCGGATGCGGTGTCTACGt,tgACCGGATGCGGTGTCTACGt	tgTGGTGTAGGTCACAGATGCa,ccTGG-CAACTTC-CAGATGCc
novel.24	ENSSSCT00000026549	158.00	-23.23	158.00	-23.23	131882	22	563	283	ENSSSCT00000026549 (563 nt)	tgACCGGATGCGGTGTCTACGt	ctTGGCCT-CTAAGCAGATGCc
novel.24	ENSSSCT00000026160	147.00	-22.27	147.00	-22.27	131899	22	942	457	ENSSSCT00000026160 (942 nt)	tgACCGGATGCGGTGTCTACGt	ccTGG-TGATGC--CAGATGCt
novel.24	ENSSSCT00000018736	162.00	-24.20	162.00	-24.20	131905	22	4409	3926	ENSSSCT00000018736 (4409 nt)	tgacCGGATGCGGTGTCTACGt	agatGTGTAGGTCGCAGATGCg
novel.24	ENSSSCT00000007151	162.00	-26.11	162.00	-26.11	131907	22	274	61	ENSSSCT00000007151 (274 nt)	tgACCGGATGCGGTGTCTACGt	gtTGATC-GCTCCACAGATGCa
novel.24	ENSSSCT00000004833	153.00	-23.46	153.00	-23.46	131943	22	2210	1567	ENSSSCT00000004833 (2210 nt)	tgaCCGGATGCGGTGTCTACGt	gagGGTCAGCG-GGCAGATGCg
novel.24	ENSSSCT00000005305	166.00	-23.02	166.00	-23.02	131963	22	960	767	ENSSSCT00000005305 (960 nt)	tgACCGGATGCGGTGTCTACGt	gaTTGCTTAC-CTGCAGATGCt
novel.24	ENSSSCT00000027000	154.00	-22.11	154.00	-22.11	131975	22	1150	340	ENSSSCT00000027000 (1150 nt)	tgacCGGATGCGGTGTCTACGt	ccctGCAAGTCTCACAGATGCt
novel.24	ENSSSCT00000027095	166.00	-25.90	166.00	-25.90	132000	22	3349	2330	ENSSSCT00000027095 (3349 nt)	tgacCGGATGCGGTGTCTACGt	cacaGCCTGCTTCCCAGATGCa
novel.24	ENSSSCT00000017757	338.00	-53.78	176.00	-30.40	132010	22	2273	2061 110	ENSSSCT00000017757 (2273 nt)	tgACCGGATGCGGTGTCTACGt,tgacCGGATGCGGTGTCTACGt	tgTGGTGTAGGTCACAGATGCg,tgctGCTGAGGACACAGATGCg
novel.24	ENSSSCT00000017758	176.00	-30.40	176.00	-30.40	132022	22	1955	1743	ENSSSCT00000017758 (1955 nt)	tgACCGGATGCGGTGTCTACGt	tgTGGTGTAGGTCACAGATGCg
novel.24	ENSSSCT00000004965	168.00	-25.25	168.00	-25.25	132038	22	4960	1954	ENSSSCT00000004965 (4960 nt)	tgACCGGATGCGGTGTCTACGt	tgTGGTGTAGGTTGCAGATGCg
novel.24	ENSSSCT00000002535	153.00	-21.06	153.00	-21.06	132064	22	2999	388	ENSSSCT00000002535 (2999 nt)	tgACCGGATGCGGTGTCTACGt	gaTGGGCT--TCCTCAGATGCt
novel.24	ENSSSCT00000035092	168.00	-25.25	168.00	-25.25	132072	22	1812	625	ENSSSCT00000035092 (1812 nt)	tgACCGGATGCGGTGTCTACGt	tgTGGTGTAGGTTGCAGATGCg
novel.24	ENSSSCT00000017368	150.00	-23.69	150.00	-23.69	132083	22	493	204	ENSSSCT00000017368 (493 nt)	tgaCCGGATGC--GGTGTCTACGt	tgcGGCCTCGGAAAGACAGATGCt
novel.24	ENSSSCT00000008870	338.00	-54.18	176.00	-29.90	132098	22	3653	2821 1465	ENSSSCT00000008870 (3653 nt)	tgACCGGATGCGGTGTCTACGt,tgaccggaTGCGGTGTCTACGt	ttTGGCTTAGGTTGCAGATGCa,tagaaatgATGTCACAGATGCa
novel.24	ENSSSCT00000015329	161.00	-23.08	161.00	-23.08	132129	22	4154	3350	ENSSSCT00000015329 (4154 nt)	tgaccGGATGCGGTGTCTACGt	acttcCGTGTGCTGCAGATGCt
novel.24	ENSSSCT00000027958	168.00	-23.79	168.00	-23.79	132142	22	204	12	ENSSSCT00000027958 (204 nt)	tgACCGGATGCGGTGTCTACGt	agTGGGCAACCACACAGATGCt
novel.24	ENSSSCT00000000799	149.00	-20.37	149.00	-20.37	132163	22	1495	316	ENSSSCT00000000799 (1495 nt)	tgaccggaTGCGGT-GTCTACGt	agccaggaGTGTCACCAGATGCt
novel.24	ENSSSCT00000033327	162.00	-25.52	162.00	-25.52	132202	22	1978	367	ENSSSCT00000033327 (1978 nt)	tgACCGGATG-C-GGTGTCTACGt	aaTGGCCACCAGTTCACAGATGCc
novel.24	ENSSSCT00000028889	157.00	-24.11	157.00	-24.11	132274	22	2661	870	ENSSSCT00000028889 (2661 nt)	tgacCGGAT-GCGGTGTCTACGt	aagaGCCTACCATTTCAGATGCa
novel.24	ENSSSCT00000023039	157.00	-22.49	157.00	-22.49	132293	22	1281	572	ENSSSCT00000023039 (1281 nt)	tgacCGGATG-CGGTGTCTACGt	ccctGCCACCTGCTGCAGATGCc
novel.24	ENSSSCT00000023185	160.00	-29.29	160.00	-29.29	132323	22	1515	1026	ENSSSCT00000023185 (1515 nt)	tgaCCGG-A-TGCGG--TGTCTACGt	agaGGCCGTGACGCCCAGCAGATGCc
novel.24	ENSSSCT00000009542	313.00	-48.23	158.00	-26.66	132369	22	1080	362 110	ENSSSCT00000009542 (1080 nt)	tgaCCGGATGCG---GTGTCTACGt,tgaccggatgcGGTGTCTACGt	ctgGGCCTCTCCCTGCACAGATGCa,agcagtggaaaCCACAGATGCt
novel.24	ENSSSCT00000002975	162.00	-23.49	162.00	-23.49	132410	22	2359	365	ENSSSCT00000002975 (2359 nt)	tgaccggaTGCGGTGTCTACGt	cgtgaggaACGCCCCAGATGCc
novel.24	ENSSSCT00000011096	146.00	-21.99	146.00	-21.99	132466	22	1577	1267	ENSSSCT00000011096 (1577 nt)	tgACCGG-ATGCGGT--GTCTACGt	acTGCCCTTAAAACAGCCAGATGCg
novel.24	ENSSSCT00000016495	159.00	-22.09	159.00	-22.09	132487	22	4754	4370	ENSSSCT00000016495 (4754 nt)	tgaCCGGATGCGGTGTCTACGt	tgaGGAGTAGGTTGCAGATGCg
novel.24	ENSSSCT00000025260	157.00	-26.10	157.00	-26.10	132506	22	731	1	ENSSSCT00000025260 (731 nt)	tgaCCGGATGCGGTGTCTACGt	-acGGACTGCG-AGCAGATGCg
novel.24	ENSSSCT00000027382	161.00	-20.82	161.00	-20.82	132507	22	608	179	ENSSSCT00000027382 (608 nt)	tgaccGGATGCGGTGTCTACGt	aactaTCTTCTCTACAGATGCt
novel.24	ENSSSCT00000007743	149.00	-20.64	149.00	-20.64	132508	22	3563	1450	ENSSSCT00000007743 (3563 nt)	tgaccggATGCGGTGTCTACGt	ggagcagTGGGCC-CAGATGCt
novel.24	ENSSSCT00000001151	160.00	-23.94	160.00	-23.94	132525	22	3576	2353	ENSSSCT00000001151 (3576 nt)	tgACCGGATGCGGTGTCTACGt	gcTGTGCTCGGGCACAGATGCt
novel.24	ENSSSCT00000018679	160.00	-21.64	160.00	-21.64	132573	22	2812	556	ENSSSCT00000018679 (2812 nt)	tgACCGGATGCGGTGTCTACGt	ctTGAGCTCAGCCTCAGATGCt
novel.24	ENSSSCT00000026118	162.00	-26.81	162.00	-26.81	132602	22	776	360	ENSSSCT00000026118 (776 nt)	tgACCGGA-TGCG--GTGTCTACGt	ggTGGCTTAATGCAGCTCAGATGCa
novel.24	ENSSSCT00000015172	153.00	-21.30	153.00	-21.30	132667	22	1243	505	ENSSSCT00000015172 (1243 nt)	tgaCCGGATGC-GGT--GTCTACGt	ctgGGTCTTGGACCACTCAGATGCt
novel.24	ENSSSCT00000006849	148.00	-22.06	148.00	-22.06	132672	22	3724	2157	ENSSSCT00000006849 (3724 nt)	tgacCGGA--TGCGG--TGTCTACGt	cacaGCCTCGGGGCCGGGCAGATGCt
novel.24	ENSSSCT00000018811	148.00	-23.37	148.00	-23.37	132675	22	3923	3135	ENSSSCT00000018811 (3923 nt)	tgACCGGATGCGGTGTCTACGt	tcTGGCAT---TCTCAGATGCa
novel.24	ENSSSCT00000011898	161.00	-20.95	161.00	-20.95	132689	22	3275	2359	ENSSSCT00000011898 (3275 nt)	tgaccGGATGCGGTGTCTACGt	aaaatCCTCTATCACAGATGCt
novel.24	ENSSSCT00000009925	154.00	-21.23	154.00	-21.23	132703	22	3794	514	ENSSSCT00000009925 (3794 nt)	tgaccGGATGCGGTGTCTACGt	agaaaCCTA--CAACAGATGCt
novel.24	ENSSSCT00000016497	153.00	-20.78	153.00	-20.78	132736	22	2547	1514	ENSSSCT00000016497 (2547 nt)	tgaCCGGATGCGGTGTCTACGt	tgaGGCGT-CCCAGCAGATGCt
novel.24	ENSSSCT00000031919	148.00	-20.36	148.00	-20.36	132809	22	1550	166	ENSSSCT00000031919 (1550 nt)	tgACCGGATGCGGTGTCTACGt	ctTGGAACCCGTGCCAGATGCt
novel.24	ENSSSCT00000022338	336.00	-48.52	168.00	-25.25	132833	22	2751	720 1238	ENSSSCT00000022338 (2751 nt)	tgACCGGATGCGGTGTCTACGt,tgACCGGATGCGGTGTCTACGt	tgTGGTGTAGGTTGCAGATGCg,tgTGGTGTAAGTTGCAGATGCa
novel.24	ENSSSCT00000024138	159.00	-22.57	159.00	-22.57	132847	22	2921	1360	ENSSSCT00000024138 (2921 nt)	tgaCCGGATGCGGTGTCTACGt	acaGGCATAC-CC-CAGATGCt
novel.24	ENSSSCT00000000665	172.00	-29.93	172.00	-29.93	132850	22	3201	768	ENSSSCT00000000665 (3201 nt)	tgACCGGATGCGGTGTCTACGt	tgTGGTGTAGGTCGCAGATGCg
novel.24	ENSSSCT00000024674	144.00	-22.40	144.00	-22.40	132893	22	4796	535	ENSSSCT00000024674 (4796 nt)	tgaCCGGA---TGC-GGT--GTCTACGt	tcgGGCCTCTCAGGTTCAACCAGATGCa
novel.24	ENSSSCT00000006084	159.00	-21.80	159.00	-21.80	132909	22	1612	1176	ENSSSCT00000006084 (1612 nt)	tgACCGGAT--GCGGTGTCTACGt	ggTGGTTGAGTCACTACAGATGCc
novel.24	ENSSSCT00000007414	157.00	-20.06	157.00	-20.06	132924	22	282	125	ENSSSCT00000007414 (282 nt)	tgacCGGA-TGCGGTGTCTACGt	tccaGCCTCATGGTCCAGATGCc
novel.24	ENSSSCT00000025111	154.00	-20.34	154.00	-20.34	132956	22	511	328	ENSSSCT00000025111 (511 nt)	tgACCGGATGCGGTGTCTACGt	ctTGGGTTAAATC-CAGATGCc
novel.24	ENSSSCT00000000914	168.00	-25.25	168.00	-25.25	133034	22	2365	1631	ENSSSCT00000000914 (2365 nt)	tgACCGGATGCGGTGTCTACGt	tgTGGTGTAGGTTGCAGATGCg
novel.24	ENSSSCT00000025388	145.00	-22.04	145.00	-22.04	133043	22	2216	1387	ENSSSCT00000025388 (2216 nt)	tgACCG--GATGCGGTGTCTACGt	gcTGGTAACAGAGCT-CAGATGCt
novel.26	ENSSSCT00000027090	157.00	-26.01	157.00	-26.01	133091	22	4965	577	ENSSSCT00000027090 (4965 nt)	tgaCCGGA-TGC-GGTGTCTACGt	cgaGGTGTGAAGACCACAGATGCa
novel.26	ENSSSCT00000013253	151.00	-25.51	151.00	-25.51	133097	22	1970	786	ENSSSCT00000013253 (1970 nt)	tgAC-CGGATGCGGTGTCTACGt	tcTGTGCCCAT-CC-CAGATGCa
novel.26	ENSSSCT00000004702	151.00	-20.31	151.00	-20.31	133100	22	1572	979	ENSSSCT00000004702 (1572 nt)	tgACCGGATG-CGGTGTCTACGt	tcTGAATTACTGTGTCAGATGCt
novel.26	ENSSSCT00000006796	149.00	-20.85	149.00	-20.85	133114	22	4993	1998	ENSSSCT00000006796 (4993 nt)	tgaccGGATGCGGTGTCTACGt	atcatCCTGAATAGCAGATGCa
novel.26	ENSSSCT00000022535	305.00	-45.41	156.00	-23.67	133128	22	1680	216 4	ENSSSCT00000022535 (1680 nt)	tgacCGGATGCGGTGTCTACGt,tgacCGGATGCGGTGTCTACGt	tagtGCC-ATGGCCCAGATGCa,ggacGCCTA--TC-CAGATGCa
novel.26	ENSSSCT00000010578	159.00	-24.87	159.00	-24.87	133135	22	1825	1654	ENSSSCT00000010578 (1825 nt)	tgACCGGATGCGG--TGTCTACGt	cgTGGTAAATGTCAGACAGATGCa
novel.26	ENSSSCT00000027391	164.00	-26.84	164.00	-26.84	133147	22	1383	852	ENSSSCT00000027391 (1383 nt)	tgACCGGATGCGGTGTCTACGt	caTGGCC-A-GCCTCAGATGCt
novel.26	ENSSSCT00000016365	297.00	-41.15	151.00	-21.00	133198	22	847	724 95	ENSSSCT00000016365 (847 nt)	tgacCGGATGCG--GTGTCTACGt,tgACCGGATGCGGTGTCTACGt	gtatGCC-ACTTTACACAGATGCt,ctTGGAAAATGAT-CAGATGCa
novel.26	ENSSSCT00000006300	152.00	-26.21	152.00	-26.21	133212	22	3189	1037	ENSSSCT00000006300 (3189 nt)	tgaCCGGATGCGG---TGTCTACGt	cgaGGCC-GCGCTTGAGCAGATGCt
novel.26	ENSSSCT00000012434	172.00	-31.25	172.00	-31.25	133230	22	1087	628	ENSSSCT00000012434 (1087 nt)	tgACCGGATGCGGTGTCTACGt	ccTGACTCCCGCCACAGATGCa
novel.26	ENSSSCT00000011749	164.00	-28.41	164.00	-28.41	133243	22	1726	159	ENSSSCT00000011749 (1726 nt)	tgaCCGGA-TGCGGTGTCTACGt	gcgGGCCTCAC-CTGCAGATGCa
novel.26	ENSSSCT00000000072	323.00	-54.48	168.00	-29.23	133309	22	4745	2803 158	ENSSSCT00000000072 (4745 nt)	tgACCGGATGCGGTGTCTACGt,tgACCGGATGCG-GTGTCTACGt	tgTGGTGTAGGTTGCAGATGCg,gcTGCCCGAGACGCGCAGATGCg
novel.26	ENSSSCT00000018466	153.00	-23.34	153.00	-23.34	133311	22	499	178	ENSSSCT00000018466 (499 nt)	tgaCCGGATGCGGTGTCTACGt	cagGGCCAGAGGC-CAGATGCa
novel.26	ENSSSCT00000028687	159.00	-23.56	159.00	-23.56	133324	22	2841	1165	ENSSSCT00000028687 (2841 nt)	tgACCGGATGCG-GTGTCTACGt	caTGCTCTTTGTACGCAGATGCa
novel.26	ENSSSCT00000015179	162.00	-25.62	162.00	-25.62	133332	22	1689	1147	ENSSSCT00000015179 (1689 nt)	tgACCGGAT-GCGG-TGTCTACGt	caTGGTTTATTGCCTCCAGATGCc
novel.26	ENSSSCT00000006208	168.00	-25.25	168.00	-25.25	133363	22	734	538	ENSSSCT00000006208 (734 nt)	tgACCGGATGCGGTGTCTACGt	tgTGGTGTAGGTTGCAGATGCg
novel.26	ENSSSCT00000003795	155.00	-21.43	155.00	-21.43	133366	22	994	402	ENSSSCT00000003795 (994 nt)	tgaCCGGATGCGGTGTCTACGt	cacGGCTGCCCTCCCAGATGCt
novel.26	ENSSSCT00000023723	176.00	-30.10	176.00	-30.10	133386	22	2705	1533	ENSSSCT00000023723 (2705 nt)	tgACCGGATGCGGTGTCTACGt	tgTGGTGTAGGCCGCAGATGCt
novel.26	ENSSSCT00000002652	162.00	-22.25	162.00	-22.25	133409	22	1091	926	ENSSSCT00000002652 (1091 nt)	tgACCGGATGCGGTGTCTACGt	aaTGACTTG-GCCCCAGATGCa
novel.26	ENSSSCT00000028828	176.00	-30.40	176.00	-30.40	133425	22	1490	621	ENSSSCT00000028828 (1490 nt)	tgACCGGATGCGGTGTCTACGt	tgTGGTGTAGGTCACAGATGCg
novel.26	ENSSSCT00000002255	148.00	-20.15	148.00	-20.15	133429	22	1696	172	ENSSSCT00000002255 (1696 nt)	tgaccGGA-TGCGGTGTCTACGt	ctctcCCTCATCCGTCAGATGCa
novel.26	ENSSSCT00000016639	162.00	-29.73	162.00	-29.73	133443	22	1724	1390	ENSSSCT00000016639 (1724 nt)	tgACCGGATGCGGTGTCTACGt	tcTGGTCCCTGCC-CAGATGCc
novel.26	ENSSSCT00000032432	144.00	-21.65	144.00	-21.65	133449	22	2579	931	ENSSSCT00000032432 (2579 nt)	tgACCGGATGCGGTGTCTACGt	tcTGGAAACCTTTTCAGATGCa
novel.26	ENSSSCT00000014290	156.00	-22.22	156.00	-22.22	133484	22	1366	730	ENSSSCT00000014290 (1366 nt)	tgacCGGATGCGGTGTCTACGt	gcccGCCTGGGGC-CAGATGCc
novel.26	ENSSSCT00000001143	145.00	-20.52	145.00	-20.52	133518	22	2246	1740	ENSSSCT00000001143 (2246 nt)	tgacCGGATG-CG--GT-GTCTACGt	accaGCC-ACAGCAACACCAGATGCa
novel.26	ENSSSCT00000009516	148.00	-20.31	148.00	-20.31	133525	22	1207	1014	ENSSSCT00000009516 (1207 nt)	tgaccGGATGCGGT---GTCTACGt	ttcccTCTGAGTCAGCGCAGATGCc
novel.26	ENSSSCT00000031098	152.00	-20.08	152.00	-20.08	133538	22	1017	799	ENSSSCT00000031098 (1017 nt)	tgacCGGATGCGGTGTCTACGt	gggtGTTTAC-AGACAGATGCa
novel.26	ENSSSCT00000032573	168.00	-25.82	168.00	-25.82	133552	22	1948	947	ENSSSCT00000032573 (1948 nt)	tgACCGGATGCGGTGTCTACGt	atTGCTTTGTCCCACAGATGCa
novel.26	ENSSSCT00000003057	352.00	-64.47	180.00	-34.54	133567	22	2780	2457 2722	ENSSSCT00000003057 (2780 nt)	tgACCGGATGCGGTGTCTACGt,tgACCGGATGCGGTGTCTACGt	tgTGGTCTAGGTCGCAGATGCa,tgTGGTGTAGGTCGCAGATGCg
novel.26	ENSSSCT00000008704	160.00	-23.49	160.00	-23.49	133689	22	594	158	ENSSSCT00000008704 (594 nt)	tgACCGGATGCGGTGTCTACGt	tcTTGTCTGCGGGCCAGATGCt
novel.26	ENSSSCT00000010735	149.00	-25.04	149.00	-25.04	133696	22	2038	19	ENSSSCT00000010735 (2038 nt)	tgACCGGATGCGGTGTCTACGt	acTGGGCT--TTCTCAGATGCg
novel.26	ENSSSCT00000031676	155.00	-26.30	155.00	-26.30	133697	22	1183	979	ENSSSCT00000031676 (1183 nt)	tgACCGGATGCGGT---GTCTACGt	gcTGGCAGACATCACTTCAGATGCt
novel.26	ENSSSCT00000033110	149.00	-20.05	149.00	-20.05	133704	22	586	356	ENSSSCT00000033110 (586 nt)	tgaCCGGATGCGGTGTCTACGt	ggcGTCATCTGCT-CAGATGCa
novel.26	ENSSSCT00000025080	147.00	-20.23	147.00	-20.23	133730	22	2788	2489	ENSSSCT00000025080 (2788 nt)	tgaccGGATGCGGTGTCTACGt	aacaaCTGATG-AACAGATGCa
novel.26	ENSSSCT00000016371	180.00	-32.75	180.00	-32.75	133766	22	3064	1853	ENSSSCT00000016371 (3064 nt)	tgACCGGATGCGGTGTCTACGt	tgTGGTGTAGGCCACAGATGCa
novel.26	ENSSSCT00000024022	162.00	-27.93	162.00	-27.93	133777	22	910	777	ENSSSCT00000024022 (910 nt)	tgAC-CGGATGCGG-TGTCTACGt	gcTGTGCCTATACCTCCAGATGCc
novel.26	ENSSSCT00000007652	155.00	-21.40	155.00	-21.40	133778	22	1059	138	ENSSSCT00000007652 (1059 nt)	tgACCGGATGCGGT---GTCTACGt	ccTGGACAGCACCACCTCAGATGCt
novel.26	ENSSSCT00000000030	319.00	-47.12	162.00	-25.66	133791	22	4831	279 909	ENSSSCT00000000030 (4831 nt)	tgAC-CGGATGCGGT-GTCTACGt,tgaccGGATGCGGTGTCTACGt	ccTGAGCCGGCACCAGCAGATGCc,cacacCCTGGAACACAGATGCt
novel.26	ENSSSCT00000004568	168.00	-25.25	168.00	-25.25	133792	22	2446	1819	ENSSSCT00000004568 (2446 nt)	tgACCGGATGCGGTGTCTACGt	tgTGGTGTAGGTTGCAGATGCg
novel.26	ENSSSCT00000003477	154.00	-20.15	154.00	-20.15	133801	22	3653	3143	ENSSSCT00000003477 (3653 nt)	tgaccGGATGCGGTGTCTACGt	gggttCCCACGC--CAGATGCc
novel.26	ENSSSCT00000001088	158.00	-20.16	158.00	-20.16	133809	22	1746	1623	ENSSSCT00000001088 (1746 nt)	tgacCGGATGCGGTGTCTACGt	tgcaGTGTAGGTTGCAGATGCa
novel.26	ENSSSCT00000022825	146.00	-21.37	146.00	-21.37	133860	22	924	824	ENSSSCT00000022825 (924 nt)	tgaCCGGATGCGG----TGTCTACGt	tgaGTCCCACGTCCTGTCCAGATGCg
novel.26	ENSSSCT00000028225	147.00	-20.42	147.00	-20.42	133864	22	3035	760	ENSSSCT00000028225 (3035 nt)	tgaccGGATGCGGTGTCTACGt	ccacaCCTAATAC-CAGATGCa
novel.26	ENSSSCT00000033745	148.00	-21.76	148.00	-21.76	133916	22	856	671	ENSSSCT00000033745 (856 nt)	tgACCGGATGCGGTGTCTACGt	ttTGGTTTA---TTCAGATGCg
novel.26	ENSSSCT00000004370	154.00	-21.54	154.00	-21.54	133932	22	642	462	ENSSSCT00000004370 (642 nt)	tgacCGGATGCGGTGTCTACGt	acctGCCAGCATTTCAGATGCg
novel.26	ENSSSCT00000016571	162.00	-24.30	162.00	-24.30	133961	22	1855	984	ENSSSCT00000016571 (1855 nt)	tgACCGGATGCGGTGTCTACGt	ccTGCCCTGC-TCTCAGATGCt
novel.26	ENSSSCT00000011813	156.00	-22.79	156.00	-22.79	134026	22	1972	755	ENSSSCT00000011813 (1972 nt)	tgaccGGATGCG-GTGTCTACGt	tctctCCTTGGCTCGCAGATGCt
novel.26	ENSSSCT00000007723	158.00	-25.28	158.00	-25.28	134042	22	2995	2052	ENSSSCT00000007723 (2995 nt)	tgACCGGATGCGGTGTCTACGt	tcTGGCTGGAGCT-CAGATGCc
novel.26	ENSSSCT00000002617	151.00	-20.05	151.00	-20.05	134068	22	2827	534	ENSSSCT00000002617 (2827 nt)	tgACCGGATG--CGGTGTCTACGt	acTGCAGTACAGGTCCCAGATGCa
novel.26	ENSSSCT00000006679	167.00	-25.03	167.00	-25.03	134070	22	1278	1164	ENSSSCT00000006679 (1278 nt)	tgACCGGATGC-GGTGTCTACGt	ctTTGCTAACGACCGCAGATGCt
novel.26	ENSSSCT00000029802	329.00	-50.55	176.00	-30.40	134074	22	4648	3673 3175	ENSSSCT00000029802 (4648 nt)	tgACCGGATGCGGTGTCTACGt,tgaccggaTGC-GGTGTCTACGt	tgTGGTGTAGGTCACAGATGCg,atattttgATGACTACAGATGCa
novel.26	ENSSSCT00000010093	172.00	-29.93	172.00	-29.93	134089	22	285	126	ENSSSCT00000010093 (285 nt)	tgACCGGATGCGGTGTCTACGt	tgTGGTGTAGGTCGCAGATGCg
novel.26	ENSSSCT00000010713	146.00	-20.02	146.00	-20.02	134091	22	1866	901	ENSSSCT00000010713 (1866 nt)	tgacCGGATGCGGTGTCTACGt	aggaGCCT-C-ATGCAGATGCa
novel.26	ENSSSCT00000003400	147.00	-20.65	147.00	-20.65	134125	22	1639	983	ENSSSCT00000003400 (1639 nt)	tgACCGGATGCGGTGTCTACGt	ccTGG-CTGAGT--CAGATGCt
novel.26	ENSSSCT00000005569	161.00	-20.82	161.00	-20.82	134149	22	2159	1730	ENSSSCT00000005569 (2159 nt)	tgaccGGATGCGGTGTCTACGt	aactaTCTTCTCTACAGATGCt
novel.26	ENSSSCT00000025007	164.00	-25.34	164.00	-25.34	134170	22	2064	1897	ENSSSCT00000025007 (2064 nt)	tgACCGGATGCGGTGTCTACGt	tgTGGTGTAGGTGGCAGATGCa
novel.26	ENSSSCT00000031683	167.00	-28.80	167.00	-28.80	134179	22	1639	718	ENSSSCT00000031683 (1639 nt)	tgaCCGGATGCGGTGTCTACGt	gggGGTGTAGGTCGCAGATGCg
novel.26	ENSSSCT00000016142	172.00	-27.81	172.00	-27.81	134198	22	1366	688	ENSSSCT00000016142 (1366 nt)	tgACCGGATGCGGTGTCTACGt	tgTGGTGTAGGTCGCAGATGCt
novel.26	ENSSSCT00000017270	154.00	-20.87	154.00	-20.87	134226	22	811	445	ENSSSCT00000017270 (811 nt)	tgacCGGATGCGGTGTCTACGt	ctctGTCTGACCTTCAGATGCc
novel.26	ENSSSCT00000016177	147.00	-21.98	147.00	-21.98	134254	22	1078	102	ENSSSCT00000016177 (1078 nt)	tgACCGGATGCGGTGTCTACGt	aaTGGCC----CAGCAGATGCa
novel.26	ENSSSCT00000007539	153.00	-24.02	153.00	-24.02	134280	22	1559	1340	ENSSSCT00000007539 (1559 nt)	tgACCGGATGC---GGTGTCTACGt	caTGATC-ACGTGTTCACAGATGCg
novel.26	ENSSSCT00000010724	156.00	-21.52	156.00	-21.52	134344	22	235	120	ENSSSCT00000010724 (235 nt)	tgacCGGATGCGGTGTCTACGt	cccaGCCT-CCTCTCAGATGCa
novel.26	ENSSSCT00000023070	158.00	-24.79	158.00	-24.79	134348	22	1007	885	ENSSSCT00000023070 (1007 nt)	tgACCG--GATGCG-GTGTCTACGt	tgTGGCAGTTGTGCACCCAGATGCg
novel.26	ENSSSCT00000010224	161.00	-26.94	161.00	-26.94	134380	22	310	200	ENSSSCT00000010224 (310 nt)	tgACCGGATGCGGT--GTCTACGt	tcTGGCTT-TGCTATTCAGATGCt
novel.26	ENSSSCT00000016503	166.00	-25.31	166.00	-25.31	134382	22	1162	596	ENSSSCT00000016503 (1162 nt)	tgacCGGATGCGGTGTCTACGt	tacaGTGTAGGTCACAGATGCa
novel.26	ENSSSCT00000029903	159.00	-21.92	159.00	-21.92	134424	22	3272	3165	ENSSSCT00000029903 (3272 nt)	tgaCCGGATGCGGTGTCTACGt	ccaGGTTAACCCTTCAGATGCa
novel.26	ENSSSCT00000018121	156.00	-21.63	156.00	-21.63	134441	22	3431	750	ENSSSCT00000018121 (3431 nt)	tgaccggatgCGGTGTCTACGt	tatgtagggaGTCACAGATGCt
novel.26	ENSSSCT00000002103	162.00	-25.02	162.00	-25.02	134450	22	2540	1173	ENSSSCT00000002103 (2540 nt)	tgACCGG-ATGCG-GTGTCTACGt	ctTGGCCGTATCCACTCAGATGCt
novel.26	ENSSSCT00000017407	153.00	-21.51	153.00	-21.51	134470	22	770	156	ENSSSCT00000017407 (770 nt)	tgaCCGG-ATGCG-GTGTCTACGt	ccaGGCTGTGGGTATACAGATGCt
novel.26	ENSSSCT00000031695	159.00	-24.14	159.00	-24.14	134499	22	4060	1173	ENSSSCT00000031695 (4060 nt)	tgACCGGATGCGGTGTCTACGt	gaTGGCC-ACG--GCAGATGCc
novel.26	ENSSSCT00000025962	490.00	-78.92	176.00	-30.46	134506	22	2737	1590 1180 264	ENSSSCT00000025962 (2737 nt)	tgACCGGATGCGGTGTCTACGt,tgACCGGATGCGGTGTCTACGt,tgacCGGATG-CGGT----GTCTACGt	tgTGGTGTAGGTCACAGATGCa,tgTGGTGTAGGTTGCAGATGCg,gtctGCC-ACAGCCAAGACCAGATGCt
novel.26	ENSSSCT00000035642	147.00	-25.04	147.00	-25.04	134517	22	525	204	ENSSSCT00000035642 (525 nt)	tgaccGGATGCG-GT----GTCTACGt	tgtccCCTACACACAGGGGCAGATGCa
novel.26	ENSSSCT00000004725	156.00	-20.19	156.00	-20.19	134552	22	1537	939	ENSSSCT00000004725 (1537 nt)	tgACCGGATGCGGTGTCTACGt	caTGTTTCGTGATACAGATGCa
novel.26	ENSSSCT00000004256	158.00	-21.67	158.00	-21.67	134559	22	1373	1161	ENSSSCT00000004256 (1373 nt)	tgacCGGATGCGGTGTCTACGt	ttcaGCCTGGGTGCCAGATGCt
novel.26	ENSSSCT00000012748	151.00	-21.03	151.00	-21.03	134595	22	1978	194	ENSSSCT00000012748 (1978 nt)	tgaccGGATGCGGTGTCTACGt	ctacaCCACTGCC-CAGATGCc
novel.26	ENSSSCT00000001349	164.00	-27.53	164.00	-27.53	134602	22	1055	995	ENSSSCT00000001349 (1055 nt)	tgaccGGAT-GCGGTGTCTACGt	tctcaTTTATTGCCACAGATGCa
novel.26	ENSSSCT00000003559	156.00	-22.07	156.00	-22.07	134617	22	1919	1859	ENSSSCT00000003559 (1919 nt)	tgaccGGATGCGG---TGTCTACGt	gggatCCTATCCCGAAACAGATGCt
novel.26	ENSSSCT00000030979	158.00	-27.51	158.00	-27.51	134700	22	990	357	ENSSSCT00000030979 (990 nt)	tgACCGG--ATG-CGGTGTCTACGt	gcTGGCTCGTTCAGCCTCAGATGCc
novel.26	ENSSSCT00000029658	147.00	-23.84	147.00	-23.84	134706	22	2550	399	ENSSSCT00000029658 (2550 nt)	tgaccggatGCGGTGTCTACGt	aagtgtggtTGCC-CAGATGCa
novel.26	ENSSSCT00000011152	168.00	-25.31	168.00	-25.31	134726	22	1271	898	ENSSSCT00000011152 (1271 nt)	tgACCGGATGCGGTGTCTACGt	taTGGTGTAGGTTGCAGATGCa
novel.26	ENSSSCT00000006142	172.00	-27.00	172.00	-27.00	134737	22	1628	127	ENSSSCT00000006142 (1628 nt)	tgACCGGATGCGGTGTCTACGt	cgTGGGCTTCACCGCAGATGCt
novel.26	ENSSSCT00000030806	149.00	-22.55	149.00	-22.55	134820	22	749	257	ENSSSCT00000030806 (749 nt)	tgACCGGA----TGCGGTGTCTACGt	ctTGGCTTAGAAAAGCT-CAGATGCc
novel.26	ENSSSCT00000017133	164.00	-26.89	164.00	-26.89	134885	22	1487	122	ENSSSCT00000017133 (1487 nt)	tgACCGGATGCGGTGTCTACGt	gcTGGTTCAGACCGCAGATGCt
novel.26	ENSSSCT00000002123	175.00	-29.57	175.00	-29.57	134910	22	903	340	ENSSSCT00000002123 (903 nt)	tgaCCGGATGCGGTGTCTACGt	agaGGCATATGCCTCAGATGCa
novel.26	ENSSSCT00000008253	155.00	-22.20	155.00	-22.20	134918	22	1246	162	ENSSSCT00000008253 (1246 nt)	tgaccGGATGCGGTGTCTACGt	gccacTCCATGCC-CAGATGCc
novel.26	ENSSSCT00000011351	309.00	-45.47	159.00	-25.23	134922	22	346	296 231	ENSSSCT00000011351 (346 nt)	tgACCG--GATGCGGTGTCTACGt,tgACCGGATG-CGG---TGTCTACGt	tcTGGTCACTCAGCAACAGATGCt,tgTGCCTTGCAGCTTGAGCAGATGCc
novel.26	ENSSSCT00000002523	150.00	-23.01	150.00	-23.01	134947	22	1855	513	ENSSSCT00000002523 (1855 nt)	tgACCGGAT-GCGG--TGTCTACGt	gcTGCCCCAGCTCCCAGCAGATGCa
novel.26	ENSSSCT00000031422	153.00	-24.26	153.00	-24.26	134977	22	338	97	ENSSSCT00000031422 (338 nt)	tgaccggatGCGGTGTCTACGt	tgagtaggcTGGCACAGATGCa
novel.26	ENSSSCT00000022716	156.00	-22.82	156.00	-22.82	134996	22	1670	551	ENSSSCT00000022716 (1670 nt)	tgaccGGATGCG-GTGTCTACGt	gggctCTTGTTCTCACAGATGCc
novel.26	ENSSSCT00000002043	161.00	-26.99	161.00	-26.99	135049	22	3831	129	ENSSSCT00000002043 (3831 nt)	tgacCGGATGCGGT-GTCTACGt	aactGCCTGTGTGAGCAGATGCt
novel.26	ENSSSCT00000028613	152.00	-20.37	152.00	-20.37	135057	22	3172	2953	ENSSSCT00000028613 (3172 nt)	tgaccgGATGCGGTGTCTACGt	tgttaaCCAGACCGCAGATGCt
novel.26	ENSSSCT00000001307	165.00	-26.58	165.00	-26.58	135084	22	2944	141	ENSSSCT00000001307 (2944 nt)	tgaCCGGATGCGGTGTCTACGt	gaaGCTCTGC-CCACAGATGCt
novel.26	ENSSSCT00000016440	157.00	-25.09	157.00	-25.09	135109	22	1400	1168	ENSSSCT00000016440 (1400 nt)	tgACCGGATGCGGTGTCTACGt	ccTGGTCT--GTTCCAGATGCc
novel.26	ENSSSCT00000017154	172.00	-29.93	172.00	-29.93	135113	22	3712	3566	ENSSSCT00000017154 (3712 nt)	tgACCGGATGCGGTGTCTACGt	tgTGGTGTAGGTCGCAGATGCg
novel.26	ENSSSCT00000011564	156.00	-20.95	156.00	-20.95	135114	22	2976	1	ENSSSCT00000011564 (2976 nt)	tgaccggatgCGGTGTCTACGt	---------gGCCGCAGATGCt
novel.26	ENSSSCT00000011786	152.00	-21.20	152.00	-21.20	135146	22	560	72	ENSSSCT00000011786 (560 nt)	tgaccGGATG-CGGTGTCTACGt	caccaCCCGCAGCAGCAGATGCa
novel.26	ENSSSCT00000018500	153.00	-23.41	153.00	-23.41	135158	22	435	39	ENSSSCT00000018500 (435 nt)	tgACCG-GATG--CGGT-GTCTACGt	ccTGCCTCTGCTGGCCGTCAGATGCc
novel.26	ENSSSCT00000002558	326.00	-50.75	176.00	-30.46	135188	22	3608	802 2323	ENSSSCT00000002558 (3608 nt)	tgACCGGATGCGGTGTCTACGt,tgaccggatgcgGTGTCTACGt	tgTGGTGTAGGTCACAGATGCa,tttaatttgataCACAGATGCa
novel.26	ENSSSCT00000025899	155.00	-23.09	155.00	-23.09	135214	22	2902	378	ENSSSCT00000025899 (2902 nt)	tgaccggatgcGGTGTCTACGt	ccagattggaaCCACAGATGCc
novel.26	ENSSSCT00000013686	156.00	-21.37	156.00	-21.37	135216	22	378	178	ENSSSCT00000013686 (378 nt)	tgacCGGATG-CGG-TGTCTACGt	atctGTCTCCAGCTGACAGATGCt
novel.26	ENSSSCT00000013393	152.00	-20.39	152.00	-20.39	135222	22	934	613	ENSSSCT00000013393 (934 nt)	tgaccggatgCGGTGTCTACGt	gctttgtggaGTTACAGATGCt
novel.26	ENSSSCT00000035409	176.00	-30.46	176.00	-30.46	135228	22	1212	1077	ENSSSCT00000035409 (1212 nt)	tgACCGGATGCGGTGTCTACGt	tgTGGTGTAGGTCACAGATGCa
novel.26	ENSSSCT00000018226	154.00	-21.34	154.00	-21.34	135243	22	1282	354	ENSSSCT00000018226 (1282 nt)	tgacCGGATGCGGTGTCTACGt	tgccGCAGGCGACCCAGATGCc
novel.26	ENSSSCT00000017759	176.00	-30.40	176.00	-30.40	135248	22	1928	1716	ENSSSCT00000017759 (1928 nt)	tgACCGGATGCGGTGTCTACGt	tgTGGTGTAGGTCACAGATGCg
novel.26	ENSSSCT00000006280	158.00	-22.34	158.00	-22.34	135272	22	4472	3138	ENSSSCT00000006280 (4472 nt)	tgACCGGATGCGGTGTCTACGt	ggTGG-CTCCCACGCAGATGCt
novel.26	ENSSSCT00000025140	154.00	-20.99	154.00	-20.99	135313	22	4240	2078	ENSSSCT00000025140 (4240 nt)	tgACCGGATGCGGTGTCTACGt	acTTGCC-ATCCAGCAGATGCc
novel.26	ENSSSCT00000010546	154.00	-21.48	154.00	-21.48	135325	22	635	582	ENSSSCT00000010546 (635 nt)	tgaccGGATGCGGTGTCTACGt	tgtatCCTGTGC--CAGATGCt
novel.26	ENSSSCT00000025283	172.00	-27.94	172.00	-27.94	135328	22	4369	1112	ENSSSCT00000025283 (4369 nt)	tgACCGGATGCGGTGTCTACGt	tgTGGTATAGGTCGCAGATGCa
novel.26	ENSSSCT00000017515	151.00	-21.61	151.00	-21.61	135333	22	1343	519	ENSSSCT00000017515 (1343 nt)	tgaccggatgCGGT-GTCTACGt	cccagaattgGCCACCAGATGCt
novel.26	ENSSSCT00000027801	176.00	-30.46	176.00	-30.46	135381	22	2884	2086	ENSSSCT00000027801 (2884 nt)	tgACCGGATGCGGTGTCTACGt	tgTGGTGTAGGTCACAGATGCa
novel.26	ENSSSCT00000000184	148.00	-21.00	148.00	-21.00	135415	22	2296	525	ENSSSCT00000000184 (2296 nt)	tgaCCG-GATGCGGTGTCTACGt	cagGGCACTG-GGGGCAGATGCt
novel.26	ENSSSCT00000029030	166.00	-25.31	166.00	-25.31	135444	22	3802	2634	ENSSSCT00000029030 (3802 nt)	tgacCGGATGCGGTGTCTACGt	tgcaGTGTAGGTCACAGATGCa
novel.26	ENSSSCT00000004260	310.00	-43.82	156.00	-23.46	135447	22	2858	769 680	ENSSSCT00000004260 (2858 nt)	tgACCGGATGCGGTGTCTACGt,tgACCGGATGCGGTGTCTACGt	ttTGGCTCAGAAAACAGATGCc,taTGGCTGTTGTT-CAGATGCa
novel.26	ENSSSCT00000028559	319.00	-52.73	164.00	-27.34	135646	22	1888	1231 879	ENSSSCT00000028559 (1888 nt)	tgACCGGATGCGGTGTCTACGt,tgACCGGATGC---GGTGTCTACGt	gtTGGGGTGAGCCTCAGATGCa,ccTGGCCTGGGAACTTCCAGATGCc
novel.26	ENSSSCT00000024844	159.00	-22.44	159.00	-22.44	135683	22	4633	1760	ENSSSCT00000024844 (4633 nt)	tgACCGGATG--CGGTGTCTACGt	taTAGCCTGCTTTCCCCAGATGCc
novel.26	ENSSSCT00000015314	156.00	-22.27	156.00	-22.27	135710	22	2634	1749	ENSSSCT00000015314 (2634 nt)	tgACCGGATGCGGTGTCTACGt	ccTTGCCTTC-CC-CAGATGCt
novel.26	ENSSSCT00000008846	176.00	-28.41	176.00	-28.41	135789	22	4011	647	ENSSSCT00000008846 (4011 nt)	tgACCGGATGCGGTGTCTACGt	tgTGGTATAGGTCACAGATGCa
novel.26	ENSSSCT00000025040	143.00	-20.06	143.00	-20.06	135798	22	4829	3516	ENSSSCT00000025040 (4829 nt)	tgaCCGGATGCGGTGTCTACGt	agcGGCAGA-ACC-CAGATGCc
novel.26	ENSSSCT00000016669	176.00	-30.40	176.00	-30.40	135819	22	913	759	ENSSSCT00000016669 (913 nt)	tgACCGGATGCGGTGTCTACGt	tgTGGTGTAGGTCACAGATGCg
novel.26	ENSSSCT00000003379	176.00	-30.40	176.00	-30.40	135843	22	1327	933	ENSSSCT00000003379 (1327 nt)	tgACCGGATGCGGTGTCTACGt	tgTGGTGTAGGTCACAGATGCg
novel.26	ENSSSCT00000008042	145.00	-21.78	145.00	-21.78	135852	22	4273	3130	ENSSSCT00000008042 (4273 nt)	tgACCGGATGCGGT--GTCTACGt	gcTGG-CAAGGTTGACCAGATGCc
novel.26	ENSSSCT00000001797	166.00	-27.62	166.00	-27.62	135865	22	1262	659	ENSSSCT00000001797 (1262 nt)	tgaccggaTGCGGTGTCTACGt	acttctacACGTCACAGATGCa
novel.26	ENSSSCT00000003197	155.00	-22.09	155.00	-22.09	135868	22	2188	1392	ENSSSCT00000003197 (2188 nt)	tgaccGGATGCG--GT-GTCTACGt	gccctCCTACCCAGCACCAGATGCt
novel.26	ENSSSCT00000018355	163.00	-24.72	163.00	-24.72	135869	22	4618	1535	ENSSSCT00000018355 (4618 nt)	tgaCCGGATGCGGTGTCTACGt	tgcGGTGTAGGTCTCAGATGCg
novel.26	ENSSSCT00000017240	156.00	-21.68	156.00	-21.68	135902	22	2809	2219	ENSSSCT00000017240 (2809 nt)	tgaccGGATGCG-GTGTCTACGt	cactaCCCATACACACAGATGCt
novel.26	ENSSSCT00000006036	166.00	-27.78	166.00	-27.78	135909	22	703	368	ENSSSCT00000006036 (703 nt)	tgACCGGATGCGGTGTCTACGt	ccTGGCCCG-GCCCCAGATGCc
novel.26	ENSSSCT00000025711	168.00	-24.53	168.00	-24.53	135926	22	2501	1717	ENSSSCT00000025711 (2501 nt)	tgACCGGATGCGGTGTCTACGt	tgTGGCATAGTCTGCAGATGCa
novel.26	ENSSSCT00000015028	145.00	-22.36	145.00	-22.36	135953	22	536	259	ENSSSCT00000015028 (536 nt)	tgaccggaTGCGG-TGTCTACGt	ccactgtgAGGCCTCCAGATGCg
novel.26	ENSSSCT00000004194	176.00	-32.87	176.00	-32.87	135986	22	4655	2400	ENSSSCT00000004194 (4655 nt)	tgACCGGATGCGGTGTCTACGt	taTGGTGTATGTCGCAGATGCa
novel.26	ENSSSCT00000025989	173.00	-25.76	173.00	-25.76	136003	22	4071	2441	ENSSSCT00000025989 (4071 nt)	tgaccGGATGCGGTGTCTACGt	tagctTCTAAGCCACAGATGCt
novel.26	ENSSSCT00000024950	160.00	-22.86	160.00	-22.86	136044	22	3048	2472	ENSSSCT00000024950 (3048 nt)	tgaccGGA-TGCGGTGTCTACGt	ctcacCTTCACGTCCCAGATGCt
novel.26	ENSSSCT00000007377	152.00	-23.03	152.00	-23.03	136053	22	3223	2309	ENSSSCT00000007377 (3223 nt)	tgacCGGATGCGGTGTCTACGt	ggatGCGTGCG-AGCAGATGCa
novel.26	ENSSSCT00000030998	155.00	-21.83	155.00	-21.83	136129	22	4629	3884	ENSSSCT00000030998 (4629 nt)	tgaCCGGATGCGGTGTCTACGt	tgaGGCAGTCCCCCCAGATGCa
novel.26	ENSSSCT00000006966	160.00	-22.07	160.00	-22.07	136187	22	295	155	ENSSSCT00000006966 (295 nt)	tgACCGGATGCGGTGTCTACGt	ccTGTCAAAGGCCTCAGATGCt
novel.26	ENSSSCT00000013959	466.00	-76.18	162.00	-26.91	136214	22	2360	1159 2200 479	ENSSSCT00000013959 (2360 nt)	tgaCCGGA--TGCGGTGTCTACGt,tgaccggatgcGGTGTCTACGt,tgACCGG-ATGCG-GT----GTCTACGt	ctgGGCCTGGGCTCCCCAGATGCc,aatgaggaagaCCACAGATGCa,cgTGGCCGTGCGTATAGGACCAGATGCa
novel.26	ENSSSCT00000025950	151.00	-20.19	151.00	-20.19	136230	22	2496	1515	ENSSSCT00000025950 (2496 nt)	tgaccgGATGCG--GTGTCTACGt	ctcccgCTGCTCCTCGCAGATGCc
novel.26	ENSSSCT00000023229	148.00	-20.79	148.00	-20.79	136310	22	1654	579	ENSSSCT00000023229 (1654 nt)	tgacCGGATG-CGGT-GTCTACGt	ctatGCCCACAACTGCCAGATGCa
novel.26	ENSSSCT00000006279	160.00	-24.42	160.00	-24.42	136347	22	1272	37	ENSSSCT00000006279 (1272 nt)	tgACCGGATGCGGTGTCTACGt	tgTGCACACCCCCACAGATGCa
novel.26	ENSSSCT00000015918	147.00	-20.86	147.00	-20.86	136351	22	1273	349	ENSSSCT00000015918 (1273 nt)	tgaCCGGATGCGGTGTCTACGt	tcgGGCCCGGAGAGCAGATGCt
novel.26	ENSSSCT00000015343	154.00	-22.65	154.00	-22.65	136373	22	1285	499	ENSSSCT00000015343 (1285 nt)	tgACCGGATGCGGTGTCTACGt	ccTAGCCTGGGAT-CAGATGCt
novel.26	ENSSSCT00000014108	164.00	-25.59	164.00	-25.59	136422	22	2154	1432	ENSSSCT00000014108 (2154 nt)	tgACCGGATGCGGTGTCTACGt	tgTGGTGTGGGTTGCAGATGCa
novel.26	ENSSSCT00000001351	164.00	-27.53	164.00	-27.53	136425	22	1053	995	ENSSSCT00000001351 (1053 nt)	tgaccGGAT-GCGGTGTCTACGt	tctcaTTTATTGCCACAGATGCa
novel.26	ENSSSCT00000034523	160.00	-26.40	160.00	-26.40	136451	22	364	60	ENSSSCT00000034523 (364 nt)	tgACCGGATGCGGTGTCTACGt	gcTGGGACATTTCACAGATGCg
novel.26	ENSSSCT00000015326	159.00	-22.14	159.00	-22.14	136476	22	4623	1812	ENSSSCT00000015326 (4623 nt)	tgaCCGGATGCGGTGTCTACGt	ttgGGAGTGCGATGCAGATGCc
novel.26	ENSSSCT00000007824	150.00	-22.13	150.00	-22.13	136516	22	1161	1091	ENSSSCT00000007824 (1161 nt)	tgaCCGGA-TGCGGTGTCTACGt	ggcGTCTTGAAGGCCCAGATGCg
novel.26	ENSSSCT00000017481	148.00	-20.18	148.00	-20.18	136551	22	2402	1569	ENSSSCT00000017481 (2402 nt)	tgaccGGATGCGG--TGTCTACGt	aagttCCTCTGATGGACAGATGCa
novel.26	ENSSSCT00000036376	157.00	-22.49	157.00	-22.49	136593	22	1232	189	ENSSSCT00000036376 (1232 nt)	tgacCGGATG-CGGTGTCTACGt	ccctGCCACCTGCTGCAGATGCc
novel.26	ENSSSCT00000014136	171.00	-29.73	171.00	-29.73	136603	22	1618	814	ENSSSCT00000014136 (1618 nt)	tgaCCGGATGCGGTGTCTACGt	tacGGTGTAGGTCACAGATGCa
novel.26	ENSSSCT00000003894	302.00	-43.56	155.00	-23.21	136637	22	4561	2974 3160	ENSSSCT00000003894 (4561 nt)	tgACCG-GATGCGGTGTCTACGt,tgACCGGATGC---GGTGTCTACGt	tgTGGCTCAGGGAAACAGATGCg,ccTAGCCTGGGAACTTCCAGATGCc
novel.26	ENSSSCT00000007455	154.00	-20.72	154.00	-20.72	136653	22	457	380	ENSSSCT00000007455 (457 nt)	tgaccggaTGCGGTGTCTACGt	tacagaggATCTCACAGATGCa
novel.26	ENSSSCT00000023082	172.00	-29.99	172.00	-29.99	136677	22	1374	207	ENSSSCT00000023082 (1374 nt)	tgACCGGATGCGGTGTCTACGt	tgTGGTGTAGGTCGCAGATGCa
novel.26	ENSSSCT00000029915	158.00	-21.61	158.00	-21.61	136681	22	1170	550	ENSSSCT00000029915 (1170 nt)	tgaCCGGA-TGCGGTGTCTACGt	aaaGGTCTCAATTTACAGATGCt
novel.26	ENSSSCT00000006035	155.00	-22.91	155.00	-22.91	136707	22	965	214	ENSSSCT00000006035 (965 nt)	tgaccGGATGCGGTGTCTACGt	gccacCTTCTGCC-CAGATGCc
novel.26	ENSSSCT00000010878	175.00	-31.37	175.00	-31.37	136709	22	1323	1	ENSSSCT00000010878 (1323 nt)	tgaCCGGATGCGGTGTCTACGt	---GGCCTGCCCGACAGATGCa
novel.26	ENSSSCT00000014755	155.00	-23.29	155.00	-23.29	136716	22	1187	500	ENSSSCT00000014755 (1187 nt)	tgaccGGA--TGCGG-TGTCTACGt	gggccCCTGAACACCTACAGATGCc
novel.26	ENSSSCT00000000653	168.00	-25.25	168.00	-25.25	136743	22	771	618	ENSSSCT00000000653 (771 nt)	tgACCGGATGCGGTGTCTACGt	tgTGGTGTAGGTTGCAGATGCg
novel.26	ENSSSCT00000012598	176.00	-27.22	176.00	-27.22	136762	22	3274	2365	ENSSSCT00000012598 (3274 nt)	tgACCGGATGCGGTGTCTACGt	tgTGGCATAGGCTGCAGATGCa
novel.26	ENSSSCT00000030804	159.00	-21.50	159.00	-21.50	136778	22	4539	3902	ENSSSCT00000030804 (4539 nt)	tgaCCGGATGCGGTGTCTACGt	aagGATTTTGGTCACAGATGCc
novel.26	ENSSSCT00000015053	157.00	-20.68	157.00	-20.68	136788	22	1187	325	ENSSSCT00000015053 (1187 nt)	tgaccGGATGCGGTGTCTACGt	cacttCTTGGTTCACAGATGCt
novel.26	ENSSSCT00000018839	165.00	-24.18	165.00	-24.18	136790	22	2511	537	ENSSSCT00000018839 (2511 nt)	tgaccGGATGCGGTGTCTACGt	actttCATATGCTGCAGATGCg
novel.26	ENSSSCT00000031873	176.00	-28.41	176.00	-28.41	136840	22	3716	3066	ENSSSCT00000031873 (3716 nt)	tgACCGGATGCGGTGTCTACGt	tgTGGTATAGGTCACAGATGCa
novel.26	ENSSSCT00000035269	162.00	-22.25	162.00	-22.25	136874	22	1084	926	ENSSSCT00000035269 (1084 nt)	tgACCGGATGCGGTGTCTACGt	aaTGACTTG-GCCCCAGATGCa
novel.26	ENSSSCT00000033889	152.00	-21.20	152.00	-21.20	136880	22	497	72	ENSSSCT00000033889 (497 nt)	tgaccGGATG-CGGTGTCTACGt	caccaCCCGCAGCAGCAGATGCa
novel.26	ENSSSCT00000014928	152.00	-21.09	152.00	-21.09	136886	22	1967	1	ENSSSCT00000014928 (1967 nt)	tgaccGGATG--CGGTGTCTACGt	---ccCCTGCCAGGTGCAGATGCa
novel.26	ENSSSCT00000027153	156.00	-25.20	156.00	-25.20	136932	22	3281	1898	ENSSSCT00000027153 (3281 nt)	tgaCCG-GATGCGGTGTCTACGt	cagGGCACTGTG-AACAGATGCt
novel.26	ENSSSCT00000028255	155.00	-20.28	155.00	-20.28	136964	22	1568	36	ENSSSCT00000028255 (1568 nt)	tgACCGGATGCG-GTGTCTACGt	aaTGATTTCCATGCACAGATGCt
novel.26	ENSSSCT00000036335	143.00	-22.15	143.00	-22.15	136969	22	3532	1085	ENSSSCT00000036335 (3532 nt)	tgACCGGAT-----GCGGTGTCTACGt	ttTGGCCAAGTGATTGAAGCAGATGCc
novel.26	ENSSSCT00000026749	148.00	-20.89	148.00	-20.89	137007	22	1630	612	ENSSSCT00000026749 (1630 nt)	tgaccggaTGCGGTGTCTACGt	cctaaatgAGGCC-CAGATGCa
novel.26	ENSSSCT00000010822	150.00	-22.63	150.00	-22.63	137029	22	3146	2256	ENSSSCT00000010822 (3146 nt)	tgacCGGATGCGGTGTCTACGt	acaaGCCTG---TACAGATGCg
novel.26	ENSSSCT00000018048	162.00	-27.50	162.00	-27.50	137038	22	1788	79	ENSSSCT00000018048 (1788 nt)	tgACCGGATGCGGTGTCTACGt	aaTGGGCCACACC-CAGATGCa
novel.26	ENSSSCT00000017233	157.00	-25.17	157.00	-25.17	137044	22	2884	1699	ENSSSCT00000017233 (2884 nt)	tgaCCGGATGCGGTGTCTACGt	tcaGACCTGTG-AACAGATGCa
novel.26	ENSSSCT00000029923	155.00	-21.34	155.00	-21.34	137074	22	4403	4081	ENSSSCT00000029923 (4403 nt)	tgaccGGATGCGGTGTCTACGt	gccacCCTA-AACACAGATGCc
novel.26	ENSSSCT00000010811	149.00	-20.42	149.00	-20.42	137139	22	877	551	ENSSSCT00000010811 (877 nt)	tgACCGGA--TGCGGTGTCTACGt	aaTTGTCTAAAAGCT-CAGATGCt
novel.26	ENSSSCT00000031734	158.00	-23.66	158.00	-23.66	137181	22	1589	1246	ENSSSCT00000031734 (1589 nt)	tgaCCGGATG-CGGTGTCTACGt	gcaGCCCCGCAGCCCCAGATGCa
novel.26	ENSSSCT00000026589	322.00	-50.19	164.00	-25.45	137322	22	3748	2896 115	ENSSSCT00000026589 (3748 nt)	tgaccGGATGCGGT-GTCTACGt,tgaccgGATGCGGTGTCTACGt	cctacTCTACTCCATCAGATGCa,gcaccaCCACGCC-CAGATGCc
novel.26	ENSSSCT00000032798	154.00	-27.09	154.00	-27.09	137336	22	489	291	ENSSSCT00000032798 (489 nt)	tgacCGGATGCGGTGTCTACGt	ccaaGCTGGCTTCCCAGATGCg
novel.26	ENSSSCT00000028192	155.00	-22.91	155.00	-22.91	137339	22	2836	214	ENSSSCT00000028192 (2836 nt)	tgaccGGATGCGGTGTCTACGt	gccacCTTCTGCC-CAGATGCc
novel.26	ENSSSCT00000031102	171.00	-29.10	171.00	-29.10	137355	22	4613	4476	ENSSSCT00000031102 (4613 nt)	tgaCCGGATGCGGTGTCTACGt	tgaGGTGTAGGTCACAGATGCg
novel.26	ENSSSCT00000014665	149.00	-20.34	149.00	-20.34	137358	22	1312	833	ENSSSCT00000014665 (1312 nt)	tgacCGGATGC--GGTGTCTACGt	ctctGTCTGAGACCTCCAGATGCc
novel.26	ENSSSCT00000011014	153.00	-20.29	153.00	-20.29	137361	22	1789	1690	ENSSSCT00000011014 (1789 nt)	tgACCGGATGCGGTGTCTACGt	caTGGGCT--TCTGCAGATGCt
novel.26	ENSSSCT00000008701	155.00	-20.47	155.00	-20.47	137378	22	3373	1714	ENSSSCT00000008701 (3373 nt)	tgAC-CGGATGCGGTGTCTACGt	ggTGAGCAGAGGTGACAGATGCc
novel.26	ENSSSCT00000003515	152.00	-20.43	152.00	-20.43	137381	22	1181	1014	ENSSSCT00000003515 (1181 nt)	tgACCGGATGCGGTGTCTACGt	ggTGACAGGGGTGACAGATGCa
novel.26	ENSSSCT00000014597	167.00	-25.54	167.00	-25.54	137399	22	577	252	ENSSSCT00000014597 (577 nt)	tgaCCGGATGCGGTGTCTACGt	ccgGGCCAGTGTTGCAGATGCt
novel.26	ENSSSCT00000029382	148.00	-22.19	148.00	-22.19	137433	22	1950	1184	ENSSSCT00000029382 (1950 nt)	tgaccgGATGCGGTGTCTACGt	cagccgCAGCATGACAGATGCa
novel.26	ENSSSCT00000013265	162.00	-25.52	162.00	-25.52	137440	22	1103	367	ENSSSCT00000013265 (1103 nt)	tgACCGGATG-C-GGTGTCTACGt	aaTGGCCACCAGTTCACAGATGCc
novel.26	ENSSSCT00000035454	160.00	-26.40	160.00	-26.40	137458	22	705	60	ENSSSCT00000035454 (705 nt)	tgACCGGATGCGGTGTCTACGt	gcTGGGACATTTCACAGATGCg
novel.26	ENSSSCT00000003502	149.00	-22.42	149.00	-22.42	137470	22	4822	4331	ENSSSCT00000003502 (4822 nt)	tgaccggaTGCGG-TGTCTACGt	ggtgtaggAGGCCTGCAGATGCa
novel.26	ENSSSCT00000015925	158.00	-25.67	158.00	-25.67	137498	22	1743	728	ENSSSCT00000015925 (1743 nt)	tgACCGGA-TGCGG-TGTCTACGt	tcTGCTCTCACACCTGCAGATGCg
novel.26	ENSSSCT00000012622	146.00	-21.00	146.00	-21.00	137671	22	998	934	ENSSSCT00000012622 (998 nt)	tgACCGG-ATGCGGT-GTCTACGt	gtTGGCTGTGGAATATCAGATGCt
novel.26	ENSSSCT00000002573	147.00	-22.14	147.00	-22.14	137683	22	3824	1319	ENSSSCT00000002573 (3824 nt)	tgaCCGGATGCGGT---GTCTACGt	gtgGGCC--CGGCAGGCCAGATGCt
novel.26	ENSSSCT00000036240	160.00	-26.40	160.00	-26.40	137724	22	776	60	ENSSSCT00000036240 (776 nt)	tgACCGGATGCGGTGTCTACGt	gcTGGGACATTTCACAGATGCg
novel.26	ENSSSCT00000011216	168.00	-23.89	168.00	-23.89	137750	22	569	492	ENSSSCT00000011216 (569 nt)	tgACCGGATGCGGTGTCTACGt	tgTGGTGTAGGTCTCAGATGCt
novel.26	ENSSSCT00000011684	150.00	-21.44	150.00	-21.44	137757	22	4536	2317	ENSSSCT00000011684 (4536 nt)	tgaccggatgcgGTGTCTACGt	ctgcgcgagaagCACAGATGCt
novel.26	ENSSSCT00000008616	154.00	-23.44	154.00	-23.44	137761	22	3231	927	ENSSSCT00000008616 (3231 nt)	tgACCGGATGCGGTGTCTACGt	ctTGGCC-GGGAGGCAGATGCc
novel.26	ENSSSCT00000026860	157.00	-23.47	157.00	-23.47	137780	22	2848	203	ENSSSCT00000026860 (2848 nt)	tgaccGGATGCGGTGTCTACGt	aagctCCTGCTACCCAGATGCg
novel.26	ENSSSCT00000027513	165.00	-22.98	165.00	-22.98	137790	22	2654	2540	ENSSSCT00000027513 (2654 nt)	tgaccGGATGCGGTGTCTACGt	tccacCTTGCGCTTCAGATGCc
novel.26	ENSSSCT00000027221	489.00	-77.80	176.00	-30.46	137821	22	3772	3060 2188 1374	ENSSSCT00000027221 (3772 nt)	tgACCGGATGCGGTGTCTACGt,tgACCGGATGCGGTGTCTACGt,tgaccggATGCGGTGTCTACGt	tgTGGTGTAGGTCACAGATGCa,cgTGGTGTAGATCGCAGATGCg,gccaggaTGGGCC-CAGATGCc
novel.26	ENSSSCT00000010720	153.00	-24.24	153.00	-24.24	137877	22	500	263	ENSSSCT00000010720 (500 nt)	tgaCCGGATG-C-GGTGTCTACGt	gggGGCCTCCAGAATGCAGATGCa
novel.26	ENSSSCT00000014293	484.00	-75.63	168.00	-27.25	137948	22	3377	1353 2937 233	ENSSSCT00000014293 (3377 nt)	tgACCGGATGCGGTGTCTACGt,tgACCGGATGCGGTGTCTACGt,tgaccGGATGCGG--TGTCTACGt	tgTGGTGTCGGTCACAGATGCa,tgTGGTGCAGGTCACAGATGCa,ctcctTTTCCGCTGGGCAGATGCa
novel.26	ENSSSCT00000003750	176.00	-30.40	176.00	-30.40	138059	22	845	693	ENSSSCT00000003750 (845 nt)	tgACCGGATGCGGTGTCTACGt	tgTGGTGTAGGTCACAGATGCg
novel.26	ENSSSCT00000002098	174.00	-35.13	174.00	-35.13	138061	22	925	3	ENSSSCT00000002098 (925 nt)	tgACCGGATGCGGTGTCTACGt	ccTGGCCTGGGCC-CAGATGCc
novel.26	ENSSSCT00000030958	149.00	-21.63	149.00	-21.63	138078	22	1327	661	ENSSSCT00000030958 (1327 nt)	tgaccggaTGCG-GTGTCTACGt	acacacgcACACATACAGATGCa
novel.26	ENSSSCT00000029394	176.00	-32.87	176.00	-32.87	138110	22	3137	2866	ENSSSCT00000029394 (3137 nt)	tgACCGGATGCGGTGTCTACGt	tgTGGTGTATGTCGCAGATGCa
novel.26	ENSSSCT00000029951	151.00	-24.54	151.00	-24.54	138157	22	1763	1140	ENSSSCT00000029951 (1763 nt)	tgaCCGGATGCGGTGTCTACGt	ctgGGATTGCCTGCCAGATGCg
novel.26	ENSSSCT00000025705	165.00	-26.13	165.00	-26.13	138177	22	1535	855	ENSSSCT00000025705 (1535 nt)	tgaccGGATGCGGTGTCTACGt	acttcCATATGCTGCAGATGCg
novel.26	ENSSSCT00000028615	165.00	-24.06	165.00	-24.06	138239	22	409	290	ENSSSCT00000028615 (409 nt)	tgaccGGATGCGGTGTCTACGt	tgcaaCATAGGTCACAGATGCa
novel.26	ENSSSCT00000008167	148.00	-23.34	148.00	-23.34	138260	22	3702	389	ENSSSCT00000008167 (3702 nt)	tgaCCGGA--TG--CGGT---GTCTACGt	ctaGGCCTTCACCAGTCAAGTCAGATGCt
novel.26	ENSSSCT00000033560	176.00	-30.40	176.00	-30.40	138267	22	2109	1175	ENSSSCT00000033560 (2109 nt)	tgACCGGATGCGGTGTCTACGt	tgTGGTGTAGGTCACAGATGCg
novel.26	ENSSSCT00000007349	154.00	-20.14	154.00	-20.14	138274	22	1908	1346	ENSSSCT00000007349 (1908 nt)	tgACCGGATGCGGTGTCTACGt	tgTGGTCCA-ATTGCAGATGCa
novel.26	ENSSSCT00000010661	176.00	-33.32	176.00	-33.32	138305	22	4596	4234	ENSSSCT00000010661 (4596 nt)	tgACCGGATGCGGTGTCTACGt	tcTGGTTTAGGTTACAGATGCa
novel.26	ENSSSCT00000011993	157.00	-21.29	157.00	-21.29	138310	22	2713	998	ENSSSCT00000011993 (2713 nt)	tgaccGGATGCGGTGTCTACGt	cgtatTCCACTTTACAGATGCa
novel.26	ENSSSCT00000023183	148.00	-21.76	148.00	-21.76	138318	22	851	671	ENSSSCT00000023183 (851 nt)	tgACCGGATGCGGTGTCTACGt	ttTGGTTTA---TTCAGATGCg
novel.26	ENSSSCT00000032957	168.00	-25.25	168.00	-25.25	138326	22	767	618	ENSSSCT00000032957 (767 nt)	tgACCGGATGCGGTGTCTACGt	tgTGGTGTAGGTTGCAGATGCg
novel.26	ENSSSCT00000013803	172.00	-29.99	172.00	-29.99	138330	22	1576	699	ENSSSCT00000013803 (1576 nt)	tgACCGGATGCGGTGTCTACGt	tgTGGTGTAGGTCGCAGATGCa
novel.26	ENSSSCT00000016950	146.00	-20.97	146.00	-20.97	138350	22	1297	927	ENSSSCT00000016950 (1297 nt)	tgACC-GGATGCGG--TGTCTACGt	ttTGGTTCGGATCCAAACAGATGCa
novel.26	ENSSSCT00000027684	153.00	-23.46	153.00	-23.46	138375	22	4613	3970	ENSSSCT00000027684 (4613 nt)	tgaCCGGATGCGGTGTCTACGt	gagGGTCAGCG-GGCAGATGCg
novel.26	ENSSSCT00000018780	316.00	-46.11	166.00	-25.71	138380	22	2117	744 1038	ENSSSCT00000018780 (2117 nt)	tgaCCGG-ATGCGGTGTCTACGt,tgaccggatgcgGTGTCTACGt	aaaGGCCTTACTTTGCAGATGCg,ccccatgtggaaCACAGATGCt
novel.26	ENSSSCT00000027461	167.00	-24.91	167.00	-24.91	138402	22	1291	456	ENSSSCT00000027461 (1291 nt)	tgACCGGATGCG--GTGTCTACGt	tgTGGGCTCCGCAGTACAGATGCc
novel.26	ENSSSCT00000028925	149.00	-21.30	149.00	-21.30	138407	22	3039	2647	ENSSSCT00000028925 (3039 nt)	tgaccGGATGCGGTGTCTACGt	agccaTCTGCCTGTCAGATGCc
novel.26	ENSSSCT00000028572	305.00	-43.91	155.00	-22.09	138420	22	4309	1672 2943	ENSSSCT00000028572 (4309 nt)	tgACCGGATGC---GGTGTCTACGt,tgaccggaTGCGGTGTCTACGt	ccTGGCCCAGGGAACTCCAGATGCc,gagctgtgGTGTTGCAGATGCa
novel.26	ENSSSCT00000025187	157.00	-20.48	157.00	-20.48	138425	22	2341	1936	ENSSSCT00000025187 (2341 nt)	tgACCGGATGCGGTGTCTACGt	ccTGTCTTAGGC--CAGATGCt
novel.26	ENSSSCT00000011508	156.00	-23.55	156.00	-23.55	138426	22	1149	991	ENSSSCT00000011508 (1149 nt)	tgaccggatgCGGTGTCTACGt	aactgtggtgGTCACAGATGCc
novel.26	ENSSSCT00000029947	160.00	-23.19	160.00	-23.19	138460	22	3469	2653	ENSSSCT00000029947 (3469 nt)	tgACCGGATGCGGTGTCTACGt	atTGCTCCTCGATACAGATGCt
novel.26	ENSSSCT00000034196	162.00	-25.52	162.00	-25.52	138475	22	1082	367	ENSSSCT00000034196 (1082 nt)	tgACCGGATG-C-GGTGTCTACGt	aaTGGCCACCAGTTCACAGATGCc
novel.26	ENSSSCT00000004065	148.00	-21.21	148.00	-21.21	138487	22	402	87	ENSSSCT00000004065 (402 nt)	tgaccgGATGCGGTGTCTACGt	gaccagCTGGTCTCCAGATGCc
novel.26	ENSSSCT00000030744	152.00	-26.04	152.00	-26.04	138517	22	799	241	ENSSSCT00000030744 (799 nt)	tgAC-CGGATGCGGTGTCTACGt	gcTGAGCCTTCTC--CAGATGCa
novel.26	ENSSSCT00000000148	146.00	-20.58	146.00	-20.58	138529	22	3647	2864	ENSSSCT00000000148 (3647 nt)	tgaccggaTGCGGTGTCTACGt	tatccataAGGATGCAGATGCa
novel.26	ENSSSCT00000011502	153.00	-20.91	153.00	-20.91	138547	22	3053	1197	ENSSSCT00000011502 (3053 nt)	tgACCGGATGCG-GTGTCTACGt	ttTGCCCT-TGTGGACAGATGCg
novel.26	ENSSSCT00000022397	159.00	-27.55	159.00	-27.55	138579	22	4545	4254	ENSSSCT00000022397 (4545 nt)	tgaCCGGATGCGGTGTCTACGt	gcaGGTCT---CCACAGATGCa
novel.26	ENSSSCT00000026587	153.00	-22.06	153.00	-22.06	138596	22	1887	234	ENSSSCT00000026587 (1887 nt)	tgACCGGATGCGGTGTCTACGt	tcTGTACTAGGC--CAGATGCa
novel.26	ENSSSCT00000029900	150.00	-20.56	150.00	-20.56	138649	22	905	310	ENSSSCT00000029900 (905 nt)	tgaCCGGATG-CGGTGTCTACGt	ccgGGGGTGCAGGTGCAGATGCa
novel.26	ENSSSCT00000035590	148.00	-22.96	148.00	-22.96	138672	22	3415	486	ENSSSCT00000035590 (3415 nt)	tgaccggaTGCGGTGTCTACGt	gcgcggtgATG-CGCAGATGCa
novel.26	ENSSSCT00000003355	153.00	-20.53	153.00	-20.53	138690	22	4441	2908	ENSSSCT00000003355 (4441 nt)	tgacCGGATGCG--GTGTCTACGt	tcctGTCACCGTTGCACAGATGCc
novel.26	ENSSSCT00000000824	151.00	-20.05	151.00	-20.05	138691	22	1704	354	ENSSSCT00000000824 (1704 nt)	tgaCCGGATGCGGTGTCTACGt	ttgGGTCCAGCTTTCAGATGCt
novel.26	ENSSSCT00000031037	158.00	-21.81	158.00	-21.81	138733	22	4040	793	ENSSSCT00000031037 (4040 nt)	tgaccggaTGCGGTGTCTACGt	agccaaaaACATCACAGATGCt
novel.26	ENSSSCT00000028714	164.00	-25.10	164.00	-25.10	138788	22	2753	2488	ENSSSCT00000028714 (2753 nt)	tgACCGGATGCGGTGTCTACGt	taTGGTGGAGGTCGCAGATGCc
novel.26	ENSSSCT00000022733	154.00	-21.36	154.00	-21.36	138796	22	3579	3162	ENSSSCT00000022733 (3579 nt)	tgacCGGATGCGGTGTCTACGt	tgcaGTGTAGCTCGCAGATGCa
novel.26	ENSSSCT00000036494	149.00	-24.97	149.00	-24.97	138809	22	1124	483	ENSSSCT00000036494 (1124 nt)	tgaCCGGATGCGGTGTCTACGt	tcaGGCCT---CC-CAGATGCa
novel.26	ENSSSCT00000035500	154.00	-24.67	154.00	-24.67	138841	22	219	109	ENSSSCT00000035500 (219 nt)	tgaCCGGATGCGGTGTCTACGt	gggGGCC--CGTC-CAGATGCc
novel.26	ENSSSCT00000003104	150.00	-23.63	150.00	-23.63	138846	22	2389	1894	ENSSSCT00000003104 (2389 nt)	tgaCCGGA----TGCGGTGTCTACGt	ctgGGCCTGGGAATTCTTCAGATGCt
novel.26	ENSSSCT00000032040	156.00	-20.48	156.00	-20.48	138876	22	1180	245	ENSSSCT00000032040 (1180 nt)	tgACCGGATGCGGTGTCTACGt	ctTGTTTTGCTAAACAGATGCa
novel.26	ENSSSCT00000000126	144.00	-21.39	144.00	-21.39	138890	22	1050	855	ENSSSCT00000000126 (1050 nt)	tgaCCGGATGCGGTGTCTACGt	gcaGGC--AGCCTCCAGATGCt
novel.26	ENSSSCT00000027792	154.00	-20.06	154.00	-20.06	138891	22	2002	1276	ENSSSCT00000027792 (2002 nt)	tgaccgGATGCGGTGTCTACGt	gagctgCTACACT-CAGATGCt
novel.26	ENSSSCT00000007715	176.00	-28.35	176.00	-28.35	138896	22	1536	1274	ENSSSCT00000007715 (1536 nt)	tgACCGGATGCGGTGTCTACGt	tgTGGTATAGGTCACAGATGCg
novel.26	ENSSSCT00000036009	179.00	-35.32	179.00	-35.32	138947	22	3131	2542	ENSSSCT00000036009 (3131 nt)	tgACCGGAT--GCGGTGTCTACGt	caTGGTCTATGTGCCACAGATGCa
novel.26	ENSSSCT00000011944	160.00	-25.81	160.00	-25.81	139003	22	3219	173	ENSSSCT00000011944 (3219 nt)	tgaccGGATGC-GGTGTCTACGt	gggaaCTTGCGTCCCCAGATGCa
novel.26	ENSSSCT00000008772	307.00	-42.56	156.00	-21.58	139009	22	2596	1671 1595	ENSSSCT00000008772 (2596 nt)	tgaCCGGATGCGGT--GTCTACGt,tgACCGGA--TGCGGTGTCTACGt	tggGGCC-ATCCCACCCAGATGCc,gcTGCCTTGGGGGTCCCAGATGCc
novel.26	ENSSSCT00000033779	164.00	-24.97	164.00	-24.97	139015	22	1216	357	ENSSSCT00000033779 (1216 nt)	tgacCGGATGCGGTGTCTACGt	agatGCTTAC-ACACAGATGCa
novel.26	ENSSSCT00000008928	146.00	-21.07	146.00	-21.07	139016	22	870	511	ENSSSCT00000008928 (870 nt)	tgACCGGATGCGGTGTCTACGt	gcTGGTGAGAACC-CAGATGCc
novel.26	ENSSSCT00000003569	164.00	-25.46	164.00	-25.46	139017	22	1854	915	ENSSSCT00000003569 (1854 nt)	tgaccGGATGCG-GTGTCTACGt	cttaaCCTCTGCACACAGATGCt
novel.26	ENSSSCT00000011919	176.00	-27.78	176.00	-27.78	139052	22	1006	447	ENSSSCT00000011919 (1006 nt)	tgACCGGATGCGGTGTCTACGt	tgTGGTGTAGGTCACAGATGCc
novel.26	ENSSSCT00000005429	153.00	-20.73	153.00	-20.73	139063	22	4764	2971	ENSSSCT00000005429 (4764 nt)	tgaCCGGATGCGGTGTCTACGt	taaGGCCCA-ATGACAGATGCt
novel.26	ENSSSCT00000017739	155.00	-24.27	155.00	-24.27	139066	22	1170	23	ENSSSCT00000017739 (1170 nt)	tgaccgGATGCG--GTGTCTACGt	ccacagCTGCGCCTCCCAGATGCc
novel.26	ENSSSCT00000006762	145.00	-20.18	145.00	-20.18	139070	22	937	486	ENSSSCT00000006762 (937 nt)	tgACCGGATGCGGTGTCTACGt	agTGGCCT----C-CAGATGCt
novel.26	ENSSSCT00000009367	160.00	-20.87	160.00	-20.87	139088	22	2531	336	ENSSSCT00000009367 (2531 nt)	tgaccGGATGCGGT-GTCTACGt	ggttcCCTCCGCAATCAGATGCc
novel.26	ENSSSCT00000010108	168.00	-26.46	168.00	-26.46	139091	22	2268	732	ENSSSCT00000010108 (2268 nt)	tgACCGGATGCGGTGTCTACGt	tcTTGCCAGTTCCACAGATGCa
novel.26	ENSSSCT00000023504	147.00	-21.08	147.00	-21.08	139093	22	1790	663	ENSSSCT00000023504 (1790 nt)	tgaCCGGATGCGGTGTCTACGt	ctgGGGCTG-GTT-CAGATGCa
novel.26	ENSSSCT00000031259	153.00	-25.52	153.00	-25.52	139114	22	3176	2344	ENSSSCT00000031259 (3176 nt)	tgACCGGATGCGGTGTCTACGt	gcTGGC--AGCCCTCAGATGCc
novel.26	ENSSSCT00000007822	155.00	-20.02	155.00	-20.02	139119	22	692	34	ENSSSCT00000007822 (692 nt)	tgaccGGATGCGGTGTCTACGt	atccaCCAAGGCC-CAGATGCc
novel.26	ENSSSCT00000008815	150.00	-20.79	150.00	-20.79	139157	22	2691	453	ENSSSCT00000008815 (2691 nt)	tgacCGGATGCGGTGTCTACGt	agcaGACTGACACGCAGATGCt
novel.26	ENSSSCT00000035640	154.00	-27.09	154.00	-27.09	139202	22	420	55	ENSSSCT00000035640 (420 nt)	tgacCGGATGCGGTGTCTACGt	ccaaGCTGGCTTCCCAGATGCg
novel.26	ENSSSCT00000011535	158.00	-26.99	158.00	-26.99	139223	22	1470	916	ENSSSCT00000011535 (1470 nt)	tgaccgGATGCGGTGTCTACGt	acactgCT-CTCCACAGATGCa
novel.26	ENSSSCT00000030814	171.00	-27.22	171.00	-27.22	139227	22	1149	1070	ENSSSCT00000030814 (1149 nt)	tgaCCGGATGCGGTGTCTACGt	tggGGTATAGGTCACAGATGCg
novel.26	ENSSSCT00000036324	148.00	-21.52	148.00	-21.52	139251	22	697	178	ENSSSCT00000036324 (697 nt)	tgaccggaTGCGGTGTCTACGt	gaggagtgGTGCC-CAGATGCc
novel.26	ENSSSCT00000006210	156.00	-21.25	156.00	-21.25	139257	22	814	12	ENSSSCT00000006210 (814 nt)	tgaccGGATGCGG-TGTCTACGt	tccctCTGAGGCCAACAGATGCt
novel.26	ENSSSCT00000029144	160.00	-22.12	160.00	-22.12	139290	22	2243	1346	ENSSSCT00000029144 (2243 nt)	tgaccgGATGCGGTGTCTACGt	tgtttgCTGTGTAACAGATGCa
novel.26	ENSSSCT00000029413	164.00	-24.12	164.00	-24.12	139297	22	4802	631	ENSSSCT00000029413 (4802 nt)	tgACCGGATGCGGTGTCTACGt	tgTGGTGTTGGTCGCAGATGCt
novel.26	ENSSSCT00000027308	150.00	-21.76	150.00	-21.76	139330	22	927	266	ENSSSCT00000027308 (927 nt)	tgaCCGGATGCGG---TGTCTACGt	tgcGGCTCATCCTGGAACAGATGCa
novel.26	ENSSSCT00000017765	176.00	-30.46	176.00	-30.46	139362	22	902	447	ENSSSCT00000017765 (902 nt)	tgACCGGATGCGGTGTCTACGt	tgTGGTGTAGGTCACAGATGCa
novel.26	ENSSSCT00000010193	165.00	-27.84	165.00	-27.84	139377	22	2576	1240	ENSSSCT00000010193 (2576 nt)	tgaccGGATGCGGTGTCTACGt	ctatcCATAGGCCGCAGATGCa
novel.26	ENSSSCT00000031051	159.00	-26.92	159.00	-26.92	139383	22	2965	1269	ENSSSCT00000031051 (2965 nt)	tgaCCGGATGCGGTGTCTACGt	acgGTCTTCCAACACAGATGCa
novel.26	ENSSSCT00000027935	161.00	-26.07	161.00	-26.07	139400	22	2472	1176	ENSSSCT00000027935 (2472 nt)	tgAC-CGGATGCGGTGTCTACGt	gaTGAGGCT-CACCACAGATGCg
novel.26	ENSSSCT00000024417	151.00	-21.18	151.00	-21.18	139437	22	1609	579	ENSSSCT00000024417 (1609 nt)	tgaccGGATGCGGTGTCTACGt	tgctaTTTATGTT-CAGATGCa
novel.26	ENSSSCT00000017231	167.00	-25.03	167.00	-25.03	139450	22	2034	461	ENSSSCT00000017231 (2034 nt)	tgACCGGATG-CGGTGTCTACGt	tgTGGCTTTTGGCTGCAGATGCt
novel.26	ENSSSCT00000026150	161.00	-23.81	161.00	-23.81	139452	22	4475	2754	ENSSSCT00000026150 (4475 nt)	tgACCGGATGCGGT-GTCTACGt	tgTGGACCA-GCCACCAGATGCt
novel.26	ENSSSCT00000014041	147.00	-22.41	147.00	-22.41	139497	22	1659	1165	ENSSSCT00000014041 (1659 nt)	tgACCGGATGCGGT---GTCTACGt	gcTGCTTTGTGACGGGCCAGATGCa
novel.26	ENSSSCT00000012468	150.00	-21.86	150.00	-21.86	139559	22	2966	476	ENSSSCT00000012468 (2966 nt)	tgACCGGATGCGGTGTCTACGt	ccTGG-CTCTTTAGCAGATGCc
novel.26	ENSSSCT00000000748	168.00	-29.67	168.00	-29.67	139569	22	1180	801	ENSSSCT00000000748 (1180 nt)	tgACCGGATGCGGTGTCTACGt	gcTGG-CTA-GTCACAGATGCc
novel.26	ENSSSCT00000027740	150.00	-26.37	150.00	-26.37	139586	22	1192	179	ENSSSCT00000027740 (1192 nt)	tgACCG-GATGCGGT--GTCTACGt	gcTGGTACTGCAATAAGCAGATGCa
novel.26	ENSSSCT00000025452	152.00	-20.94	152.00	-20.94	139603	22	3729	1179	ENSSSCT00000025452 (3729 nt)	tgACCGGATGCGGTGTCTACGt	tgTGGC---TGTCTCAGATGCc
novel.26	ENSSSCT00000003837	151.00	-23.32	151.00	-23.32	139636	22	802	426	ENSSSCT00000003837 (802 nt)	tgACCGGATGCG-GTGTCTACGt	gcTGATGAACCTGCACAGATGCa
novel.26	ENSSSCT00000024889	315.00	-48.40	168.00	-25.25	139682	22	2239	1256 1812	ENSSSCT00000024889 (2239 nt)	tgACCGGATGCGGTGTCTACGt,tgaccGGATGCGGTGTCTACGt	tgTGGTGTAGGTTGCAGATGCg,aggacCCTG-GGAGCAGATGCa
novel.26	ENSSSCT00000019369	153.00	-23.47	153.00	-23.47	139737	22	2197	1304	ENSSSCT00000019369 (2197 nt)	tgaCCGGA-TG-CGGTGTCTACGt	agaGGCGTGGCGGTCTCAGATGCa
novel.26	ENSSSCT00000009731	158.00	-22.27	158.00	-22.27	139756	22	1524	48	ENSSSCT00000009731 (1524 nt)	tgaccGGATGCGGTGTCTACGt	aacaaCCT--GCTACAGATGCt
novel.26	ENSSSCT00000016759	161.00	-23.11	161.00	-23.11	139780	22	207	122	ENSSSCT00000016759 (207 nt)	tgaccGGATGCGGTGTCTACGt	gggctCTTACTTCTCAGATGCa
novel.26	ENSSSCT00000001908	157.00	-23.40	157.00	-23.40	139823	22	2767	1274	ENSSSCT00000001908 (2767 nt)	tgaccGGATGCGGTGTCTACGt	acctcCATTTGCTGCAGATGCg
novel.26	ENSSSCT00000027005	158.00	-21.52	158.00	-21.52	139830	22	690	22	ENSSSCT00000027005 (690 nt)	tgacCGGATGCGGTGTCTACGt	cccaGCCTGGCTCCCAGATGCc
novel.26	ENSSSCT00000027628	317.00	-50.09	162.00	-25.59	139838	22	2269	1007 913	ENSSSCT00000027628 (2269 nt)	tgacCGGATGCGGTGTCTACGt,tgaCCGGATGCGGTGTCTACGt	gtctGTGTGTGCTGCAGATGCa,tgcGGAGCACGTGGCAGATGCg
novel.26	ENSSSCT00000027459	154.00	-20.21	154.00	-20.21	139878	22	2926	655	ENSSSCT00000027459 (2926 nt)	tgaccggaTGCGGTGTCTACGt	aaggaagaAAGCCTCAGATGCt
novel.26	ENSSSCT00000029034	164.00	-23.55	164.00	-23.55	139916	22	3666	2149	ENSSSCT00000029034 (3666 nt)	tgACCGGATGCGGTGTCTACGt	tgTGGTGTGAGTTGCAGATGCa
novel.26	ENSSSCT00000027987	165.00	-22.98	165.00	-22.98	139918	22	2651	2540	ENSSSCT00000027987 (2651 nt)	tgaccGGATGCGGTGTCTACGt	tccacCTTGCGCTTCAGATGCc
novel.26	ENSSSCT00000012546	154.00	-22.76	154.00	-22.76	139924	22	2421	2258	ENSSSCT00000012546 (2421 nt)	tgaccgGATGCGGTGTCTACGt	cttccaCT-TGCCCCAGATGCa
novel.26	ENSSSCT00000024843	168.00	-23.25	168.00	-23.25	139962	22	3263	1701	ENSSSCT00000024843 (3263 nt)	tgACCGGATGCGGTGTCTACGt	taTGGTATAGGTCCCAGATGCa
novel.26	ENSSSCT00000023473	176.00	-30.40	176.00	-30.40	139989	22	2320	1734	ENSSSCT00000023473 (2320 nt)	tgACCGGATGCGGTGTCTACGt	tgTGGTGTAGGTCACAGATGCg
novel.26	ENSSSCT00000011602	154.00	-27.11	154.00	-27.11	140009	22	3762	2675	ENSSSCT00000011602 (3762 nt)	tgaccggaTGCGGTGTCTACGt	agctggggAGGGCACAGATGCa
novel.26	ENSSSCT00000010116	145.00	-21.85	145.00	-21.85	140041	22	1413	70	ENSSSCT00000010116 (1413 nt)	tgaCCGGATGCGGTGTCTACGt	gtaGGAACACG-AGCAGATGCa
novel.26	ENSSSCT00000033667	160.00	-22.07	160.00	-22.07	140045	22	390	250	ENSSSCT00000033667 (390 nt)	tgACCGGATGCGGTGTCTACGt	ccTGTCAAAGGCCTCAGATGCt
novel.26	ENSSSCT00000014878	146.00	-20.08	146.00	-20.08	140053	22	3577	1159	ENSSSCT00000014878 (3577 nt)	tgaccggaTGCGGTGTCTACGt	ccacttgcATTTCCCAGATGCa
novel.26	ENSSSCT00000012589	158.00	-23.00	158.00	-23.00	140065	22	2243	2146	ENSSSCT00000012589 (2243 nt)	tgacCGGATGCGGTGTCTACGt	ttaaGTCTTTGAAACAGATGCa
novel.26	ENSSSCT00000026460	154.00	-22.41	154.00	-22.41	140132	22	1532	770	ENSSSCT00000026460 (1532 nt)	tgaCCGGATGCGG--TGTCTACGt	ctgGGTCCAGGCTGGGCAGATGCa
novel.26	ENSSSCT00000010810	308.00	-42.47	161.00	-22.02	140140	22	2737	1742 906	ENSSSCT00000010810 (2737 nt)	tgaCCGGATGCGGTGTCTACGt,tgaCCGGATGCGGTGTCTACGt	atcGCCCTGC-CTGCAGATGCc,ctaGTTCTG-GTC-CAGATGCa
novel.26	ENSSSCT00000032589	147.00	-20.85	147.00	-20.85	140179	22	449	386	ENSSSCT00000032589 (449 nt)	tgACCGGATGC---GGTGTCTACGt	ccTAGCCTGGGAACTTCCAGATGCt
novel.26	ENSSSCT00000031300	161.00	-24.70	161.00	-24.70	140201	22	1312	122	ENSSSCT00000031300 (1312 nt)	tgacCGGAT-GCGGTGTCTACGt	aaatGCTTGCCGACGCAGATGCa
novel.26	ENSSSCT00000034695	160.00	-26.40	160.00	-26.40	140220	22	118	60	ENSSSCT00000034695 (118 nt)	tgACCGGATGCGGTGTCTACGt	gcTGGGACATTTCACAGATGCg
novel.26	ENSSSCT00000028506	148.00	-20.35	148.00	-20.35	140358	22	3334	19	ENSSSCT00000028506 (3334 nt)	tgACCGGATGCGGTGTCTACGt	cgTGG-CTG-GGAGCAGATGCt
novel.26	ENSSSCT00000001929	154.00	-20.88	154.00	-20.88	140373	22	1185	96	ENSSSCT00000001929 (1185 nt)	tgaCCGGATGCGGT-GTCTACGt	accGGCTTCTGGGAGCAGATGCt
novel.26	ENSSSCT00000036692	162.00	-26.11	162.00	-26.11	140473	22	408	195	ENSSSCT00000036692 (408 nt)	tgACCGGATGCGGTGTCTACGt	gtTGATC-GCTCCACAGATGCa
novel.26	ENSSSCT00000014073	149.00	-22.86	149.00	-22.86	140478	22	1479	114	ENSSSCT00000014073 (1479 nt)	tgacCGGATGCGGT----GTCTACGt	cagcGCCCGAGCCAGGGGCAGATGCa
novel.26	ENSSSCT00000035555	179.00	-35.32	179.00	-35.32	140515	22	3274	2762	ENSSSCT00000035555 (3274 nt)	tgACCGGAT--GCGGTGTCTACGt	caTGGTCTATGTGCCACAGATGCa
novel.26	ENSSSCT00000007113	146.00	-20.68	146.00	-20.68	140523	22	2488	2357	ENSSSCT00000007113 (2488 nt)	tgaccggatgcgGTGTCTACGt	ggggaataaaaaTACAGATGCa
novel.26	ENSSSCT00000006684	168.00	-25.31	168.00	-25.31	140544	22	3669	725	ENSSSCT00000006684 (3669 nt)	tgACCGGATGCGGTGTCTACGt	tgTGGTGTAGGTTGCAGATGCa
novel.26	ENSSSCT00000023382	168.00	-25.24	168.00	-25.24	140599	22	2590	1465	ENSSSCT00000023382 (2590 nt)	tgACCGGATGCGGTGTCTACGt	tgTGGTTTAGGTAGCAGATGCa
novel.26	ENSSSCT00000024667	162.00	-24.84	162.00	-24.84	140675	22	2290	341	ENSSSCT00000024667 (2290 nt)	tgacCGGATGCGGTGTCTACGt	cgcaGTGTAGGTCGCAGATGCa
novel.26	ENSSSCT00000005361	159.00	-23.93	159.00	-23.93	140690	22	211	165	ENSSSCT00000005361 (211 nt)	tgaCCGGATGCGGTGTCTACGt	aaaGGCCCCTTCCCCAGATGCa
novel.26	ENSSSCT00000014241	151.00	-23.19	151.00	-23.19	140730	22	2169	1178	ENSSSCT00000014241 (2169 nt)	tgACCGGATGCGGT-GTCTACGt	ttTGGGCACCTCGACCAGATGCa
novel.26	ENSSSCT00000031669	147.00	-20.55	147.00	-20.55	140745	22	336	259	ENSSSCT00000031669 (336 nt)	tgaccgGATGCGG---TGTCTACGt	gccaaaCCACACCATGACAGATGCa
novel.26	ENSSSCT00000003835	153.00	-20.95	153.00	-20.95	140746	22	3412	2189	ENSSSCT00000003835 (3412 nt)	tgACCGGATGCGGTGTCTACGt	tgTGGGCAA--CCTCAGATGCa
novel.26	ENSSSCT00000036482	148.00	-20.90	148.00	-20.90	140809	22	1744	1024	ENSSSCT00000036482 (1744 nt)	tgaCCG-GATGCGGTGTCTACGt	agcGGTGCTGTGGT-CAGATGCt
novel.26	ENSSSCT00000023811	149.00	-24.95	149.00	-24.95	140826	22	989	433	ENSSSCT00000023811 (989 nt)	tgACCGGAT----GCG-GT-GTCTACGt	aaTGGCCTGTATTCTCACATCAGATGCa
novel.26	ENSSSCT00000004157	168.00	-25.25	168.00	-25.25	140878	22	1280	439	ENSSSCT00000004157 (1280 nt)	tgACCGGATGCGGTGTCTACGt	tgTGGTGTAGGTTGCAGATGCg
novel.26	ENSSSCT00000026605	156.00	-21.25	156.00	-21.25	140879	22	428	12	ENSSSCT00000026605 (428 nt)	tgaccGGATGCGG-TGTCTACGt	tccctCTGAGGCCAACAGATGCt
novel.26	ENSSSCT00000015052	145.00	-22.45	145.00	-22.45	140958	22	2508	2292	ENSSSCT00000015052 (2508 nt)	tgacCGGATG---CGGTGTCTACGt	cagaGCCCACGAAGAGGCAGATGCa
novel.26	ENSSSCT00000023253	163.00	-27.71	163.00	-27.71	140983	22	2608	1764	ENSSSCT00000023253 (2608 nt)	tgaCCGGATGCGGTGTCTACGt	cgaGGCCCCCGGAACAGATGCa
novel.26	ENSSSCT00000024413	331.00	-55.51	176.00	-28.28	141055	22	1806	1330 775	ENSSSCT00000024413 (1806 nt)	tgACCGGATGCGGTGTCTACGt,tgaCCGGATGCGGTGTCTACGt	tgTGGTGTAGGTCACAGATGCt,cagGGTC-A-GTCGCAGATGCa
novel.26	ENSSSCT00000006311	148.00	-21.57	148.00	-21.57	141059	22	2492	1980	ENSSSCT00000006311 (2492 nt)	tgaccggaTGCGGTGTCTACGt	cccaggtgACTCC-CAGATGCg
novel.26	ENSSSCT00000016246	162.00	-26.76	162.00	-26.76	141062	22	1245	585	ENSSSCT00000016246 (1245 nt)	tgaCCG-GATGCGGTGTCTACGt	agaGGCATTGGGCCCCAGATGCa
novel.26	ENSSSCT00000013036	166.00	-23.06	166.00	-23.06	141067	22	1043	1	ENSSSCT00000013036 (1043 nt)	tgaCCGGATG-CGGTGTCTACGt	ctcGGTGTACAGCAACAGATGCt
novel.26	ENSSSCT00000028769	162.00	-25.32	162.00	-25.32	141073	22	1968	1742	ENSSSCT00000028769 (1968 nt)	tgaccgGATGCGGTGTCTACGt	atgaaaTTA-GCCACAGATGCa
novel.26	ENSSSCT00000032183	158.00	-21.18	158.00	-21.18	141133	22	2955	2230	ENSSSCT00000032183 (2955 nt)	tgacCGGATGCGGTGTCTACGt	tgcaGTGTAGATCACAGATGCa
novel.26	ENSSSCT00000029279	155.00	-25.46	155.00	-25.46	141153	22	3333	689	ENSSSCT00000029279 (3333 nt)	tgACC--GGATGCGGTGTCTACGt	ccTGGCACCTGTCAAACAGATGCt
novel.26	ENSSSCT00000003797	156.00	-26.54	156.00	-26.54	141155	22	4500	4356	ENSSSCT00000003797 (4500 nt)	tgaCCG--GATGCGGTGTCTACGt	ggaGGCATCTGCGTT-CAGATGCg
novel.26	ENSSSCT00000011185	165.00	-22.43	165.00	-22.43	141215	22	3923	198	ENSSSCT00000011185 (3923 nt)	tgaccGGATGCGGTGTCTACGt	agctcCTTCCGACACAGATGCc
novel.26	ENSSSCT00000024251	153.00	-20.15	153.00	-20.15	141235	22	3647	2699	ENSSSCT00000024251 (3647 nt)	tgaccGGATGCGGTGTCTACGt	gcaccTCTCTACCCCAGATGCc
novel.26	ENSSSCT00000025115	159.00	-23.64	159.00	-23.64	141281	22	4989	2217	ENSSSCT00000025115 (4989 nt)	tgaCCGGATGCGGTGTCTACGt	ctgGGCTGGTTCTGCAGATGCt
novel.26	ENSSSCT00000026653	150.00	-24.08	150.00	-24.08	141301	22	2150	692	ENSSSCT00000026653 (2150 nt)	tgaCCGGATGCGG----TGTCTACGt	ctgGGCCTCAGCCCCTTCCAGATGCc
novel.26	ENSSSCT00000024863	159.00	-28.01	159.00	-28.01	141321	22	3408	1340	ENSSSCT00000024863 (3408 nt)	tgACCGGATGCGGTGTCTACGt	ctTGGCC--C-TCACAGATGCa
novel.26	ENSSSCT00000034004	162.00	-25.52	162.00	-25.52	141364	22	1099	367	ENSSSCT00000034004 (1099 nt)	tgACCGGATG-C-GGTGTCTACGt	aaTGGCCACCAGTTCACAGATGCc
novel.26	ENSSSCT00000028246	159.00	-28.70	159.00	-28.70	141419	22	165	63	ENSSSCT00000028246 (165 nt)	tgACCGGATGCGG----TGTCTACGt	gcTGCCCTGCTCCCTGGACAGATGCa
novel.26	ENSSSCT00000019242	151.00	-20.79	151.00	-20.79	141449	22	4674	3316	ENSSSCT00000019242 (4674 nt)	tgaccGGATGCGGTGTCTACGt	cacatCTTGC-TAACAGATGCa
novel.26	ENSSSCT00000005278	156.00	-22.64	156.00	-22.64	141457	22	4486	2458	ENSSSCT00000005278 (4486 nt)	tgaccGGAT-GCGGTGTCTACGt	tcccaCCTGCCGACTCAGATGCg
novel.26	ENSSSCT00000011166	146.00	-20.35	146.00	-20.35	141491	22	2595	47	ENSSSCT00000011166 (2595 nt)	tgACCGGA--TGCGGT----GTCTACGt	ttTAGCCTTAATTCCAGTTCCAGATGCa
novel.26	ENSSSCT00000023465	147.00	-20.11	147.00	-20.11	141500	22	2214	1132	ENSSSCT00000023465 (2214 nt)	tgaccGGATGCGGTGTCTACGt	ttcctTTTTTGTC-CAGATGCt
novel.26	ENSSSCT00000035840	157.00	-20.82	157.00	-20.82	141580	22	127	92	ENSSSCT00000035840 (127 nt)	tgaccGGATGCGGTGTCTACGt	attatCCCGCTTTACAGATGCa
novel.26	ENSSSCT00000018897	168.00	-25.25	168.00	-25.25	141597	22	1473	625	ENSSSCT00000018897 (1473 nt)	tgACCGGATGCGGTGTCTACGt	tgTGGTGTAGGTTGCAGATGCg
novel.26	ENSSSCT00000023266	152.00	-20.05	152.00	-20.05	141607	22	2539	1793	ENSSSCT00000023266 (2539 nt)	tgaCCGGATGCGGTGTCTACGt	cccGCCCTTTGC--CAGATGCa
novel.26	ENSSSCT00000029611	149.00	-23.40	149.00	-23.40	141610	22	1384	774	ENSSSCT00000029611 (1384 nt)	tgacCGGAT--GCGGTGTCTACGt	gactGCTTGTCCATAACAGATGCa
novel.26	ENSSSCT00000031848	325.00	-51.78	169.00	-30.88	141740	22	4314	2628 2545	ENSSSCT00000031848 (4314 nt)	tgaccGGATGCGGTGTCTACGt,tgACCGGATGCGGTGTCTACGt	acttcCATATGCCGCAGATGCa,tgTGGTGTGGATTGCAGATGCg
novel.26	ENSSSCT00000024923	168.00	-25.31	168.00	-25.31	141743	22	2698	2650	ENSSSCT00000024923 (2698 nt)	tgACCGGATGCGGTGTCTACGt	tgTGGTGTAGGTTGCAGATGCa
novel.26	ENSSSCT00000026411	168.00	-25.25	168.00	-25.25	141790	22	4040	1050	ENSSSCT00000026411 (4040 nt)	tgACCGGATGCGGTGTCTACGt	tgTGGTGTAGGTTGCAGATGCg
novel.26	ENSSSCT00000030933	168.00	-23.21	168.00	-23.21	141804	22	3623	2890	ENSSSCT00000030933 (3623 nt)	tgACCGGATGCGGTGTCTACGt	tgTGGTGTAAGTTGCAGATGCg
novel.26	ENSSSCT00000008362	153.00	-21.10	153.00	-21.10	141836	22	4165	467	ENSSSCT00000008362 (4165 nt)	tgaccggatGCGGTGTCTACGt	tctataaatCACCGCAGATGCa
novel.26	ENSSSCT00000012104	144.00	-20.13	144.00	-20.13	141856	22	3486	1566	ENSSSCT00000012104 (3486 nt)	tgAC-CGGATGCGGTGTCTACGt	taTGTGCAGATG--GCAGATGCa
novel.26	ENSSSCT00000024369	168.00	-25.25	168.00	-25.25	141889	22	789	557	ENSSSCT00000024369 (789 nt)	tgACCGGATGCGGTGTCTACGt	tgTGGTGTAGGTTGCAGATGCg
novel.26	ENSSSCT00000011587	160.00	-20.01	160.00	-20.01	141930	22	1350	892	ENSSSCT00000011587 (1350 nt)	tgaccgGATGCGGTGTCTACGt	gagatgCTGCTACACAGATGCc
novel.26	ENSSSCT00000011461	158.00	-24.17	158.00	-24.17	141963	22	1149	742	ENSSSCT00000011461 (1149 nt)	tgaCCGGAT-GCGGTGTCTACGt	aacGGCTAACCACCTCAGATGCa
novel.26	ENSSSCT00000031020	172.00	-27.95	172.00	-27.95	142068	22	3240	1333	ENSSSCT00000031020 (3240 nt)	tgACCGGATGCGGTGTCTACGt	tgTGGTGTAAGTCGCAGATGCa
novel.26	ENSSSCT00000022899	168.00	-25.25	168.00	-25.25	142073	22	384	251	ENSSSCT00000022899 (384 nt)	tgACCGGATGCGGTGTCTACGt	tgTGGTGTAGGTTGCAGATGCg
novel.26	ENSSSCT00000012830	148.00	-21.20	148.00	-21.20	142098	22	3494	1165	ENSSSCT00000012830 (3494 nt)	tgaccggatGCGGT-GTCTACGt	aagcagcacTGTCATCAGATGCa
novel.26	ENSSSCT00000006912	161.00	-21.89	161.00	-21.89	142108	22	4919	4697	ENSSSCT00000006912 (4919 nt)	tgACCGGATGCGGTGTCTACGt	ctTGTCCT--GGCACAGATGCt
novel.26	ENSSSCT00000007335	160.00	-20.83	160.00	-20.83	142110	22	2055	1584	ENSSSCT00000007335 (2055 nt)	tgACCGGATGCGGTGTCTACGt	ccTGCCCTTTCCTCCAGATGCc
novel.26	ENSSSCT00000034445	168.00	-29.67	168.00	-29.67	142113	22	1453	801	ENSSSCT00000034445 (1453 nt)	tgACCGGATGCGGTGTCTACGt	gcTGG-CTA-GTCACAGATGCc
novel.26	ENSSSCT00000014849	172.00	-29.99	172.00	-29.99	142128	22	1582	1059	ENSSSCT00000014849 (1582 nt)	tgACCGGATGCGGTGTCTACGt	tgTGGTGTAGGTCGCAGATGCa
novel.26	ENSSSCT00000027306	147.00	-22.58	147.00	-22.58	142165	22	1962	1824	ENSSSCT00000027306 (1962 nt)	tgAC-CGGATGCGGTGTCTACGt	ggTGCGCCT---CTCCAGATGCg
novel.26	ENSSSCT00000030900	155.00	-21.56	155.00	-21.56	142187	22	752	136	ENSSSCT00000030900 (752 nt)	tgaccGGATG-CGGT-GTCTACGt	gagccCCCGCAGCCACCAGATGCc
novel.26	ENSSSCT00000030659	152.00	-20.90	152.00	-20.90	142193	22	412	27	ENSSSCT00000030659 (412 nt)	tgaccGGATGCG-GTGTCTACGt	gactcCCTCTGCTTCCAGATGCt
novel.26	ENSSSCT00000034858	305.00	-45.41	156.00	-23.67	142206	22	479	436 224	ENSSSCT00000034858 (479 nt)	tgacCGGATGCGGTGTCTACGt,tgacCGGATGCGGTGTCTACGt	tagtGCC-ATGGCCCAGATGCa,ggacGCCTA--TC-CAGATGCa
novel.26	ENSSSCT00000026609	160.00	-24.15	160.00	-24.15	142259	22	3468	1399	ENSSSCT00000026609 (3468 nt)	tgACCGGATGCGGTGTCTACGt	ttTGG-CAAC-TCACAGATGCc
novel.26	ENSSSCT00000010112	147.00	-21.76	147.00	-21.76	142266	22	1144	219	ENSSSCT00000010112 (1144 nt)	tgACCGGATGCGG---TGTCTACGt	cgTTGACTGAGTTTAAACAGATGCt
novel.26	ENSSSCT00000026803	160.00	-22.48	160.00	-22.48	142332	22	1212	131	ENSSSCT00000026803 (1212 nt)	tgaccGGA-TGCGGTGTCTACGt	cccttCTTCACATCACAGATGCa
novel.26	ENSSSCT00000036237	158.00	-22.50	158.00	-22.50	142337	22	452	218	ENSSSCT00000036237 (452 nt)	tgACCGGATGCGGTGTCTACGt	ttTGG-CTAGACGGCAGATGCt
novel.26	ENSSSCT00000029641	172.00	-29.93	172.00	-29.93	142399	22	1155	988	ENSSSCT00000029641 (1155 nt)	tgACCGGATGCGGTGTCTACGt	tgTGGTGTAGGTCGCAGATGCg
novel.26	ENSSSCT00000009432	154.00	-20.13	154.00	-20.13	142408	22	431	248	ENSSSCT00000009432 (431 nt)	tgaccggaTGCGGTGTCTACGt	tataccacACGGAACAGATGCt
novel.26	ENSSSCT00000010343	160.00	-21.62	160.00	-21.62	142413	22	1128	350	ENSSSCT00000010343 (1128 nt)	tgACCGGATGCGGTGTCTACGt	tgTGGTGTTGGTTGCAGATGCa
novel.26	ENSSSCT00000015218	157.00	-23.06	157.00	-23.06	142431	22	2959	2233	ENSSSCT00000015218 (2959 nt)	tgACCGGATGCGGTGTCTACGt	acTGTTCTGTG--ACAGATGCt
novel.26	ENSSSCT00000012197	146.00	-24.96	146.00	-24.96	142488	22	2548	885	ENSSSCT00000012197 (2548 nt)	tgACCGGA-TGCG----GTGTCTACGt	tgTGGCTTCGTGCATTTGGCAGATGCg
novel.26	ENSSSCT00000026579	147.00	-20.35	147.00	-20.35	142497	22	3120	2738	ENSSSCT00000026579 (3120 nt)	tgACCGGATGC---GGTGTCTACGt	ccTAGCCTGGGAACTTCCAGATGCc
novel.26	ENSSSCT00000007887	146.00	-21.64	146.00	-21.64	142519	22	1821	122	ENSSSCT00000007887 (1821 nt)	tgaccggaTGCGGTGTCTACGt	tgcacggaGCGTGCCAGATGCa
novel.26	ENSSSCT00000032291	160.00	-20.97	160.00	-20.97	142543	22	4855	1102	ENSSSCT00000032291 (4855 nt)	tgACCGGATGCGGTGTCTACGt	tgTGGTGTAGACAGCAGATGCa
novel.26	ENSSSCT00000022785	144.00	-22.47	144.00	-22.47	142625	22	3402	2842	ENSSSCT00000022785 (3402 nt)	tgaCCGGA-TGCGGTGTCTACGt	gtgGGATTGGAGTC-CAGATGCa
novel.26	ENSSSCT00000002942	156.00	-25.50	156.00	-25.50	142641	22	384	122	ENSSSCT00000002942 (384 nt)	tgacCGGATGCGGTGTCTACGt	cactGCCGCCG-TACAGATGCa
novel.26	ENSSSCT00000017130	153.00	-23.85	153.00	-23.85	142657	22	627	161	ENSSSCT00000017130 (627 nt)	tgACCGGATGCGGTGTCTACGt	ctTGCCCT--TACACAGATGCa
novel.26	ENSSSCT00000009375	168.00	-25.95	168.00	-25.95	142664	22	1925	1081	ENSSSCT00000009375 (1925 nt)	tgACCGGATGCGGTGTCTACGt	ctTGGTGTAGGTTGCAGATGCa
novel.26	ENSSSCT00000023675	176.00	-28.28	176.00	-28.28	142703	22	3654	1298	ENSSSCT00000023675 (3654 nt)	tgACCGGATGCGGTGTCTACGt	tgTGGTGTAGGTCACAGATGCt
novel.26	ENSSSCT00000009428	168.00	-28.59	168.00	-28.59	142731	22	1382	1246	ENSSSCT00000009428 (1382 nt)	tgACCGGATGCGGTGTCTACGt	tcTGGTGTAGGTTGCAGATGCa
novel.26	ENSSSCT00000009547	153.00	-21.03	153.00	-21.03	142742	22	662	523	ENSSSCT00000009547 (662 nt)	tgaCCGGATGCGGTGTCTACGt	gggGGGGTAT-ACACAGATGCg
novel.26	ENSSSCT00000032497	176.00	-30.46	176.00	-30.46	142754	22	2123	1695	ENSSSCT00000032497 (2123 nt)	tgACCGGATGCGGTGTCTACGt	tgTGGTGTAGGTCACAGATGCa
novel.26	ENSSSCT00000001070	153.00	-20.40	153.00	-20.40	142769	22	778	32	ENSSSCT00000001070 (778 nt)	tgacCGGATG-CGGTGTCTACGt	ctccGCCGGCAACAACAGATGCg
novel.26	ENSSSCT00000007931	322.00	-41.38	165.00	-20.97	142773	22	4349	647 3234	ENSSSCT00000007931 (4349 nt)	tgaccGGATGCGGTGTCTACGt,tgacCGGATGCG-GTGTCTACGt	cccacCCCATTCCACAGATGCc,tactGTTTACATGTACAGATGCc
novel.26	ENSSSCT00000012636	156.00	-20.67	156.00	-20.67	142789	22	3769	825	ENSSSCT00000012636 (3769 nt)	tgACCGGATGCGGTGTCTACGt	ggTGGAGTCCACTCCAGATGCa
novel.26	ENSSSCT00000011056	153.00	-20.19	153.00	-20.19	142797	22	3150	1055	ENSSSCT00000011056 (3150 nt)	tgACCGGATGCGGT-GTCTACGt	taTGG-TTGAGACATCAGATGCa
novel.26	ENSSSCT00000003924	155.00	-20.70	155.00	-20.70	142833	22	4127	1995	ENSSSCT00000003924 (4127 nt)	tgaccgGATG-CGGTGTCTACGt	tccatgTTGCTGCCTCAGATGCt
novel.26	ENSSSCT00000028212	162.00	-27.93	162.00	-27.93	142850	22	2193	777	ENSSSCT00000028212 (2193 nt)	tgAC-CGGATGCGG-TGTCTACGt	gcTGTGCCTATACCTCCAGATGCc
novel.26	ENSSSCT00000002221	161.00	-27.00	161.00	-27.00	142895	22	2161	505	ENSSSCT00000002221 (2161 nt)	tgaCCGGAT--GCGGT-GTCTACGt	agaGGCTTAGCCACCAGCAGATGCa
novel.26	ENSSSCT00000025525	168.00	-25.25	168.00	-25.25	142951	22	2330	1064	ENSSSCT00000025525 (2330 nt)	tgACCGGATGCGGTGTCTACGt	tgTGGTGTAGGTTGCAGATGCg
novel.26	ENSSSCT00000011515	149.00	-20.42	149.00	-20.42	142956	22	2951	1904	ENSSSCT00000011515 (2951 nt)	tgacCGGATGCGGT--GTCTACGt	aagaGCCTCTGGAAGCCAGATGCg
novel.26	ENSSSCT00000024348	172.00	-24.94	172.00	-24.94	142984	22	2355	2166	ENSSSCT00000024348 (2355 nt)	tgACCGGATGCGGTGTCTACGt	tgTAGCATAGGTCACAGATGCa
novel.26	ENSSSCT00000033496	144.00	-20.70	144.00	-20.70	143013	22	208	86	ENSSSCT00000033496 (208 nt)	tgaCCG-GA-TGC--GGTGTCTACGt	gaaGGCTCTGATGTATTTCAGATGCt
novel.26	ENSSSCT00000010962	149.00	-22.26	149.00	-22.26	143058	22	2658	1260	ENSSSCT00000010962 (2658 nt)	tgaCCGGATG-CGG--TGTCTACGt	agaGGAATGCAGCCTGGCAGATGCt
novel.26	ENSSSCT00000006979	160.00	-27.31	160.00	-27.31	143072	22	2072	1201	ENSSSCT00000006979 (2072 nt)	tgaccGGATGCGGT--GTCTACGt	tcccaCCTGGGCCAACCAGATGCa
novel.26	ENSSSCT00000001064	157.00	-26.54	157.00	-26.54	143099	22	1115	603	ENSSSCT00000001064 (1115 nt)	tgaCCGGATGCGGTGTCTACGt	ccaGGCCAGC-CTCCAGATGCa
novel.26	ENSSSCT00000014747	158.00	-21.40	158.00	-21.40	143128	22	658	211	ENSSSCT00000014747 (658 nt)	tgaccggATGCG-GTGTCTACGt	tgagaaaTACACACACAGATGCa
novel.26	ENSSSCT00000009659	309.00	-47.20	159.00	-25.92	143153	22	3138	256 633	ENSSSCT00000009659 (3138 nt)	tgacCGGATGCGGT--GTCTACGt,tgaccggatgcgGTGTCTACGt	cgctGCC-ACGTCAATCAGATGCt,gtataggataaaCACAGATGCa
novel.26	ENSSSCT00000018861	165.00	-30.41	165.00	-30.41	143161	22	2176	907	ENSSSCT00000018861 (2176 nt)	tgaCCGG--ATG-CGGTGTCTACGt	acaGGCCGGTGCTGCTACAGATGCg
novel.26	ENSSSCT00000028843	165.00	-27.66	165.00	-27.66	143224	22	654	267	ENSSSCT00000028843 (654 nt)	tgaccGGATGCGGTGTCTACGt	cagaaCCTGGGCTGCAGATGCa
novel.26	ENSSSCT00000026921	167.00	-25.53	167.00	-25.53	143226	22	2403	528	ENSSSCT00000026921 (2403 nt)	tgaCCGGATGCGGTGTCTACGt	ccaGATCTATGCAGCAGATGCa
novel.26	ENSSSCT00000024415	153.00	-21.22	153.00	-21.22	143238	22	993	500	ENSSSCT00000024415 (993 nt)	tgaccGGATGCGGTGTCTACGt	tcaatCCTGCAAGGCAGATGCa
novel.26	ENSSSCT00000014625	168.00	-25.25	168.00	-25.25	143249	22	2809	2670	ENSSSCT00000014625 (2809 nt)	tgACCGGATGCGGTGTCTACGt	tgTGGTGTAGGTTGCAGATGCg
novel.26	ENSSSCT00000031311	172.00	-27.53	172.00	-27.53	143286	22	3631	2756	ENSSSCT00000031311 (3631 nt)	tgACCGGATGCGGTGTCTACGt	tgTGGTGTAGGCTGCAGATGCg
novel.26	ENSSSCT00000017403	146.00	-20.18	146.00	-20.18	143305	22	766	697	ENSSSCT00000017403 (766 nt)	tgaccggatgCGGTGTCTACGt	atcaaatggaGCC-CAGATGCt
novel.26	ENSSSCT00000033690	159.00	-24.27	159.00	-24.27	143396	22	1257	589	ENSSSCT00000033690 (1257 nt)	tgaCCGGATGCGGTGTCTACGt	cacGGCCAGGACCCCAGATGCt
novel.26	ENSSSCT00000015025	156.00	-23.94	156.00	-23.94	143432	22	3516	2882	ENSSSCT00000015025 (3516 nt)	tgacCGGA--TGCGG-TGTCTACGt	ccaaGCCTTCATGTTGACAGATGCa
novel.26	ENSSSCT00000010321	170.00	-27.25	170.00	-27.25	143467	22	3789	1205	ENSSSCT00000010321 (3789 nt)	tgacCGGATGCGGTGTCTACGt	ggcaGCATAGGTCACAGATGCa
novel.26	ENSSSCT00000015356	157.00	-24.06	157.00	-24.06	143476	22	3064	1281	ENSSSCT00000015356 (3064 nt)	tgaCCGG-ATGCGG-TGTCTACGt	tcaGGCCATGTATCAACAGATGCc
novel.26	ENSSSCT00000017519	168.00	-30.87	168.00	-30.87	143487	22	2899	436	ENSSSCT00000017519 (2899 nt)	tgACCGGATGCGGTGTCTACGt	ccTGTGCTTTGTCACAGATGCa
novel.26	ENSSSCT00000005694	154.00	-20.31	154.00	-20.31	143514	22	4152	1789	ENSSSCT00000005694 (4152 nt)	tgaccGGATGCGGTGTCTACGt	atcccCGTACGC--CAGATGCt
novel.26	ENSSSCT00000031999	163.00	-24.18	163.00	-24.18	143524	22	3970	1493	ENSSSCT00000031999 (3970 nt)	tgaCCGGATGCGGTGTCTACGt	tacGGCCATCACCTCAGATGCt
novel.26	ENSSSCT00000009457	162.00	-24.47	162.00	-24.47	143555	22	2392	2197	ENSSSCT00000009457 (2392 nt)	tgaCCGGATGCG-GTGTCTACGt	tcaGCCCGACTCTCACAGATGCa
novel.26	ENSSSCT00000025505	152.00	-23.04	152.00	-23.04	143626	22	1790	263	ENSSSCT00000025505 (1790 nt)	tgACCGGATG-CGGT---GTCTACGt	tgTGGCC-ACAGCAACTCCAGATGCt
novel.26	ENSSSCT00000009912	176.00	-28.35	176.00	-28.35	143635	22	1060	705	ENSSSCT00000009912 (1060 nt)	tgACCGGATGCGGTGTCTACGt	tgTGGTATAGGTCACAGATGCg
novel.26	ENSSSCT00000005533	164.00	-25.53	164.00	-25.53	143648	22	3558	1829	ENSSSCT00000005533 (3558 nt)	tgACCGGATGCGGTGTCTACGt	tgTGGTGTGGGTTGCAGATGCg
novel.26	ENSSSCT00000035723	172.00	-29.99	172.00	-29.99	143657	22	1391	699	ENSSSCT00000035723 (1391 nt)	tgACCGGATGCGGTGTCTACGt	tgTGGTGTAGGTCGCAGATGCa
novel.26	ENSSSCT00000032502	158.00	-24.17	158.00	-24.17	143672	22	1146	743	ENSSSCT00000032502 (1146 nt)	tgaCCGGAT-GCGGTGTCTACGt	aacGGCTAACCACCTCAGATGCa
novel.26	ENSSSCT00000022514	169.00	-30.65	169.00	-30.65	143678	22	4742	2200	ENSSSCT00000022514 (4742 nt)	tgaCCGGATGCGGTGTCTACGt	gaaGGTTTG-GCCACAGATGCa
novel.26	ENSSSCT00000032914	160.00	-25.81	160.00	-25.81	143705	22	3193	173	ENSSSCT00000032914 (3193 nt)	tgaccGGATGC-GGTGTCTACGt	gggaaCTTGCGTCCCCAGATGCa
novel.26	ENSSSCT00000018545	165.00	-25.50	165.00	-25.50	143728	22	2562	1405	ENSSSCT00000018545 (2562 nt)	tgaccGGATGCGGTGTCTACGt	accccCATATGCTGCAGATGCg
novel.26	ENSSSCT00000010619	167.00	-27.19	167.00	-27.19	143786	22	629	304	ENSSSCT00000010619 (629 nt)	tgacCGGATGCGGTGTCTACGt	gggtGCCT--GCCACAGATGCt
novel.26	ENSSSCT00000028217	321.00	-48.54	172.00	-27.88	143793	22	1532	422 110	ENSSSCT00000028217 (1532 nt)	tgACCGGATGCGGTGTCTACGt,tgaCCGG-ATGC--GGTGTCTACGt	tgTGGTATAGGTCGCAGATGCg,ataGGTCATGTGACTCTCAGATGCt
novel.26	ENSSSCT00000033268	160.00	-26.40	160.00	-26.40	143795	22	120	60	ENSSSCT00000033268 (120 nt)	tgACCGGATGCGGTGTCTACGt	gcTGGGACATTTCACAGATGCg
novel.26	ENSSSCT00000034395	168.00	-27.14	168.00	-27.14	143823	22	1074	12	ENSSSCT00000034395 (1074 nt)	tgACCGGATGCGGTGTCTACGt	tcTGGCATGGGTGACAGATGCt
novel.26	ENSSSCT00000026273	163.00	-25.84	163.00	-25.84	143825	22	2585	1710	ENSSSCT00000026273 (2585 nt)	tgACCGGA-TGCGGTGTCTACGt	atTGCCATGAGGTCACAGATGCg
novel.26	ENSSSCT00000017361	150.00	-20.13	150.00	-20.13	143836	22	3914	28	ENSSSCT00000017361 (3914 nt)	tgACCGGATGCGGTGTCTACGt	ttTGAATTGCTTC-CAGATGCa
novel.26	ENSSSCT00000028627	160.00	-22.86	160.00	-22.86	143839	22	4126	494	ENSSSCT00000028627 (4126 nt)	tgACCGGATGCGGTGTCTACGt	tgTGGTGCAGGTCTCAGATGCa
novel.26	ENSSSCT00000011165	154.00	-20.88	154.00	-20.88	143855	22	1933	1428	ENSSSCT00000011165 (1933 nt)	tgaccggaTGCGGTGTCTACGt	ctggaaaaACACTGCAGATGCc
novel.26	ENSSSCT00000010948	150.00	-21.67	150.00	-21.67	143860	22	1146	791	ENSSSCT00000010948 (1146 nt)	tgaCCGGATGCGGTGTCTACGt	ccgGGCC-A--CCTCAGATGCt
novel.26	ENSSSCT00000030803	145.00	-20.24	145.00	-20.24	143864	22	4703	2204	ENSSSCT00000030803 (4703 nt)	tgaccggaTGCGGT--GTCTACGt	cagaggtaGCGACAGGCAGATGCa
novel.26	ENSSSCT00000024810	156.00	-20.04	156.00	-20.04	143870	22	2755	500	ENSSSCT00000024810 (2755 nt)	tgACCGGATGCGGTGTCTACGt	gaTGCCCGGCTACCCAGATGCg
novel.26	ENSSSCT00000016827	148.00	-20.53	148.00	-20.53	143873	22	827	501	ENSSSCT00000016827 (827 nt)	tgACCGGATGCGGTGTCTACGt	taTTGTCTA---AACAGATGCa
novel.26	ENSSSCT00000029922	154.00	-20.17	154.00	-20.17	143926	22	1819	204	ENSSSCT00000029922 (1819 nt)	tgacCGGATGCGGTGTCTACGt	tgcaGTTTGCAGCTCAGATGCt
novel.26	ENSSSCT00000007699	159.00	-23.28	159.00	-23.28	143928	22	774	120	ENSSSCT00000007699 (774 nt)	tgACCGGATGCGGT-GTCTACGt	caTGACAGAGGCCAGCAGATGCa
novel.26	ENSSSCT00000009091	147.00	-20.81	147.00	-20.81	143950	22	3616	2513	ENSSSCT00000009091 (3616 nt)	tgaccggatgcGGTGTCTACGt	aggaaatcagcCTGCAGATGCt
novel.26	ENSSSCT00000031219	160.00	-24.19	160.00	-24.19	143959	22	1757	1356	ENSSSCT00000031219 (1757 nt)	tgaccGGATG--CGGTGTCTACGt	gaactTCTACCTGCTGCAGATGCa
novel.26	ENSSSCT00000009515	302.00	-45.14	152.00	-23.31	143963	22	3185	1056 2356	ENSSSCT00000009515 (3185 nt)	tgaCCGGATGCGGT-GTCTACGt,tgACCGGATGCGGTGTCTACGt	gagGGCC-AGATCACCAGATGCa,tgTGCTGGACACC-CAGATGCt
novel.26	ENSSSCT00000016955	150.00	-20.15	150.00	-20.15	144022	22	1494	313	ENSSSCT00000016955 (1494 nt)	tgacCGGATGCGGTGTCTACGt	tactGTTGGTTTTACAGATGCt
novel.26	ENSSSCT00000001657	153.00	-22.10	153.00	-22.10	144043	22	545	426	ENSSSCT00000001657 (545 nt)	tgaCCGGATGCGGTGTCTACGt	aagGATCTG-GTTGCAGATGCa
novel.26	ENSSSCT00000002924	148.00	-21.83	148.00	-21.83	144078	22	722	14	ENSSSCT00000002924 (722 nt)	tgaCCGGATGCGGT-GTCTACGt	ccgGGCC-ACCTGGCCAGATGCt
novel.26	ENSSSCT00000028960	160.00	-21.59	160.00	-21.59	144086	22	3517	955	ENSSSCT00000028960 (3517 nt)	tgACCGGATGCGGTGTCTACGt	tgTGGTTTAGCTTCCAGATGCc
novel.26	ENSSSCT00000026073	150.00	-23.55	150.00	-23.55	144127	22	3265	2946	ENSSSCT00000026073 (3265 nt)	tgaCCGGATGCGGTGTCTACGt	aaaGGCC--C-CCTCAGATGCa
novel.26	ENSSSCT00000014600	165.00	-25.97	165.00	-25.97	144133	22	4602	3079	ENSSSCT00000014600 (4602 nt)	tgaccGGATGCGGTGTCTACGt	acctcCATATGCTGCAGATGCg
novel.26	ENSSSCT00000023673	152.00	-23.23	152.00	-23.23	144139	22	3623	2379	ENSSSCT00000023673 (3623 nt)	tgACCGGATGCGGTGTCTACGt	acTGGAAGCCACAACAGATGCt
novel.26	ENSSSCT00000022417	168.00	-24.32	168.00	-24.32	144155	22	3561	2976	ENSSSCT00000022417 (3561 nt)	tgACCGGATGCGGTGTCTACGt	tgTGTTGTAGGTCACAGATGCg
novel.26	ENSSSCT00000006501	145.00	-26.06	145.00	-26.06	144176	22	4218	594	ENSSSCT00000006501 (4218 nt)	tgacCGGATGCGGT----GTCTACGt	cactGCCGTCGTCGGAGCCAGATGCa
novel.26	ENSSSCT00000025659	144.00	-21.20	144.00	-21.20	144188	22	2978	2020	ENSSSCT00000025659 (2978 nt)	tgacCGG-AT-GCGGTGTCTACGt	ccacGCCGTAGCATGCCAGATGCt
novel.26	ENSSSCT00000033498	156.00	-24.79	156.00	-24.79	144192	22	1447	829	ENSSSCT00000033498 (1447 nt)	tgaccGGA-TGCGGTGTCTACGt	ccaacCCTGGCTCCCCAGATGCa
novel.26	ENSSSCT00000007811	159.00	-22.45	159.00	-22.45	144195	22	1449	187	ENSSSCT00000007811 (1449 nt)	tgaccGGATGCGGTGTCTACGt	ccactCCTG-GGCACAGATGCc
novel.26	ENSSSCT00000003581	155.00	-23.32	155.00	-23.32	144210	22	568	133	ENSSSCT00000003581 (568 nt)	tgaccGGATGCGGTGTCTACGt	ctcctTCTGC-CCCCAGATGCg
novel.26	ENSSSCT00000012231	168.00	-25.25	168.00	-25.25	144220	22	2339	1851	ENSSSCT00000012231 (2339 nt)	tgACCGGATGCGGTGTCTACGt	tgTGGTGTAGGTTGCAGATGCg
novel.26	ENSSSCT00000024663	159.00	-26.21	159.00	-26.21	144272	22	3362	426	ENSSSCT00000024663 (3362 nt)	tgaccGGATGCGGTGTCTACGt	atgttCCTGTG-CGCAGATGCg
novel.26	ENSSSCT00000007586	171.00	-29.33	171.00	-29.33	144367	22	601	309	ENSSSCT00000007586 (601 nt)	tgaCCGGATGCGGTGTCTACGt	tggGGTGTAGGTCACAGATGCa
novel.26	ENSSSCT00000027783	168.00	-30.21	168.00	-30.21	144389	22	4109	2164	ENSSSCT00000027783 (4109 nt)	tgACCGGATGCGGTGTCTACGt	tgTGGTGTGGGTCGCAGATGCg
novel.26	ENSSSCT00000025512	145.00	-22.22	145.00	-22.22	144418	22	2604	1205	ENSSSCT00000025512 (2604 nt)	tgacCGGATG-CGGTGTCTACGt	tgcaGCTGGCAGGAGCAGATGCc
novel.26	ENSSSCT00000015487	156.00	-22.28	156.00	-22.28	144427	22	1692	1546	ENSSSCT00000015487 (1692 nt)	tgaccGGA-TGCGGTGTCTACGt	ttcatCTTAATGGTACAGATGCa
novel.26	ENSSSCT00000015170	148.00	-20.34	148.00	-20.34	144433	22	4039	962	ENSSSCT00000015170 (4039 nt)	tgaccgGATGCGGTGTCTACGt	gaactgCAGTGTAGCAGATGCa
novel.26	ENSSSCT00000031745	162.00	-25.06	162.00	-25.06	144491	22	2842	2347	ENSSSCT00000031745 (2842 nt)	tgACCGGATGCGGTGTCTACGt	ccTGTTCTAT-TTACAGATGCg
novel.26	ENSSSCT00000028701	160.00	-23.54	160.00	-23.54	144492	22	4286	2768	ENSSSCT00000028701 (4286 nt)	tgacCGGATG-C-GGTGTCTACGt	tccaGCCGGCAGTCCACAGATGCc
novel.26	ENSSSCT00000001171	167.00	-25.65	167.00	-25.65	144493	22	3653	12	ENSSSCT00000001171 (3653 nt)	tgACCGG-ATGCGGTGTCTACGt	cgTGTCCACGTGCCACAGATGCc
novel.26	ENSSSCT00000007121	164.00	-22.50	164.00	-22.50	144507	22	1055	201	ENSSSCT00000007121 (1055 nt)	tgaccgGATGCGGTGTCTACGt	cagaagTTACACCGCAGATGCc
novel.26	ENSSSCT00000022352	153.00	-22.48	153.00	-22.48	144546	22	1328	530	ENSSSCT00000022352 (1328 nt)	tgaCCGGATGCGGTGTCTACGt	ctaGCTCTTTGTC-CAGATGCa
novel.26	ENSSSCT00000032106	143.00	-20.06	143.00	-20.06	144556	22	5713	121	ENSSSCT00000032106 (5713 nt)	tgaccGGATGCGGTGTCTACGt	gggcaCCCA-GATCCAGATGCa
novel.26	ENSSSCT00000003015	154.00	-21.19	154.00	-21.19	144588	22	4569	273	ENSSSCT00000003015 (4569 nt)	tgacCGGA-TGCGGTGTCTACGt	ggcaGCCTAACGT--CAGATGCt
novel.26	ENSSSCT00000022658	313.00	-47.79	159.00	-24.73	144659	22	3709	1632 2074	ENSSSCT00000022658 (3709 nt)	tgACCGGATGCG--GTGTCTACGt,tgacCGGATGCGGTGTCTACGt	tcTTGTAAACGCTTCACAGATGCg,gtcaGCCTGGAAAACAGATGCa
novel.26	ENSSSCT00000002542	146.00	-21.53	146.00	-21.53	144665	22	778	126	ENSSSCT00000002542 (778 nt)	tgaccggaTGCGGTGTCTACGt	acagctggATCTGACAGATGCt
novel.26	ENSSSCT00000004448	161.00	-25.73	161.00	-25.73	144682	22	4688	3897	ENSSSCT00000004448 (4688 nt)	tgACCGGATGCGGTGTCTACGt	aaTTGCCT--GCCCCAGATGCt
novel.26	ENSSSCT00000019648	156.00	-27.50	156.00	-27.50	144718	22	1332	935	ENSSSCT00000019648 (1332 nt)	tgaccGGATGC---GGTGTCTACGt	acccaCCTGCGGGCCTGCAGATGCa
novel.26	ENSSSCT00000005252	159.00	-23.09	159.00	-23.09	144736	22	1363	1190	ENSSSCT00000005252 (1363 nt)	tgaccGGATGCGGTGTCTACGt	agactCCTGTG-TACAGATGCt
novel.26	ENSSSCT00000004644	158.00	-23.21	158.00	-23.21	144747	22	1704	1197	ENSSSCT00000004644 (1704 nt)	tgaccggaTGCGGTGTCTACGt	atatttaaGCGTTACAGATGCa
novel.26	ENSSSCT00000013053	152.00	-20.80	152.00	-20.80	144757	22	4023	2061	ENSSSCT00000013053 (4023 nt)	tgaccgGATGCGGTGTCTACGt	gtaaagTTCTGATACAGATGCa
novel.26	ENSSSCT00000015331	159.00	-20.59	159.00	-20.59	144812	22	3446	2196	ENSSSCT00000015331 (3446 nt)	tgACCGGATGCGGT---GTCTACGt	ggTGCCCCAGGCCAGGCCAGATGCt
novel.26	ENSSSCT00000001798	166.00	-27.62	166.00	-27.62	144826	22	1167	659	ENSSSCT00000001798 (1167 nt)	tgaccggaTGCGGTGTCTACGt	acttctacACGTCACAGATGCa
novel.26	ENSSSCT00000031666	145.00	-22.82	145.00	-22.82	144827	22	2004	863	ENSSSCT00000031666 (2004 nt)	tgaCCG-GA-TGCGGTGTCTACGt	tggGGCACTCTTGGAGCAGATGCa
novel.26	ENSSSCT00000005323	155.00	-21.09	155.00	-21.09	144942	22	3249	2991	ENSSSCT00000005323 (3249 nt)	tgACCGGATGCGGT-GTCTACGt	tcTAGCTTGCTTTGTCAGATGCa
novel.26	ENSSSCT00000013483	176.00	-30.46	176.00	-30.46	144946	22	606	547	ENSSSCT00000013483 (606 nt)	tgACCGGATGCGGTGTCTACGt	tgTGGTGTAGGTCACAGATGCa
novel.26	ENSSSCT00000028793	160.00	-25.20	160.00	-25.20	144960	22	3194	1567	ENSSSCT00000028793 (3194 nt)	tgaccGGATGCGG--TGTCTACGt	gggctCCTACTTCTTACAGATGCa
novel.26	ENSSSCT00000030886	142.00	-22.07	142.00	-22.07	144986	22	2733	75	ENSSSCT00000030886 (2733 nt)	tgACCGGATGCGGTGTCTACGt	gcTCGCC-AGAAGGCAGATGCg
novel.26	ENSSSCT00000013519	152.00	-26.33	152.00	-26.33	144988	22	3109	2436	ENSSSCT00000013519 (3109 nt)	tgACCGGATGCGGTGTCTACGt	ccTGGCCT---CATCAGATGCa
novel.26	ENSSSCT00000010618	164.00	-23.88	164.00	-23.88	144989	22	2737	752	ENSSSCT00000010618 (2737 nt)	tgACCGGATGCGGTGTCTACGt	tgTGTCCTTTAACACAGATGCa
novel.26	ENSSSCT00000008316	155.00	-24.19	155.00	-24.19	145032	22	3742	2648	ENSSSCT00000008316 (3742 nt)	tgACCGGATGCGGT--GTCTACGt	ccTGGTGGACACTAGCCAGATGCg
novel.26	ENSSSCT00000014245	159.00	-21.58	159.00	-21.58	145059	22	315	177	ENSSSCT00000014245 (315 nt)	tgACCGGATGCGGT-GTCTACGt	taTGGCCCTGGCTGCCAGATGCc
novel.26	ENSSSCT00000023363	154.00	-20.37	154.00	-20.37	145064	22	3290	1305	ENSSSCT00000023363 (3290 nt)	tgaCCGGAT-GCGGTGTCTACGt	ggcGGCCCAGGGACTCAGATGCt
novel.26	ENSSSCT00000033880	152.00	-20.39	152.00	-20.39	145095	22	848	613	ENSSSCT00000033880 (848 nt)	tgaccggatgCGGTGTCTACGt	gctttgtggaGTTACAGATGCt
novel.26	ENSSSCT00000014452	156.00	-20.87	156.00	-20.87	145108	22	123	22	ENSSSCT00000014452 (123 nt)	tgaccGGATG-CGGTGTCTACGt	acattTCTATAGTCCCAGATGCa
novel.26	ENSSSCT00000002804	146.00	-23.10	146.00	-23.10	145115	22	4976	1049	ENSSSCT00000002804 (4976 nt)	tgaCCGGATGCGGTGTCTACGt	ggaGGCC-A--CAGCAGATGCg
novel.26	ENSSSCT00000010875	328.00	-52.85	176.00	-30.46	145117	22	407	225 313	ENSSSCT00000010875 (407 nt)	tgACCGGATGCGGTGTCTACGt,tgACCGGATGCGGTGTCTACGt	tgTGGTGTAGGTCACAGATGCa,ccTGG-CAACTTC-CAGATGCc
novel.26	ENSSSCT00000026549	158.00	-23.23	158.00	-23.23	145191	22	563	283	ENSSSCT00000026549 (563 nt)	tgACCGGATGCGGTGTCTACGt	ctTGGCCT-CTAAGCAGATGCc
novel.26	ENSSSCT00000026160	147.00	-22.27	147.00	-22.27	145208	22	942	457	ENSSSCT00000026160 (942 nt)	tgACCGGATGCGGTGTCTACGt	ccTGG-TGATGC--CAGATGCt
novel.26	ENSSSCT00000018736	162.00	-24.20	162.00	-24.20	145214	22	4409	3926	ENSSSCT00000018736 (4409 nt)	tgacCGGATGCGGTGTCTACGt	agatGTGTAGGTCGCAGATGCg
novel.26	ENSSSCT00000007151	162.00	-26.11	162.00	-26.11	145216	22	274	61	ENSSSCT00000007151 (274 nt)	tgACCGGATGCGGTGTCTACGt	gtTGATC-GCTCCACAGATGCa
novel.26	ENSSSCT00000004833	153.00	-23.46	153.00	-23.46	145252	22	2210	1567	ENSSSCT00000004833 (2210 nt)	tgaCCGGATGCGGTGTCTACGt	gagGGTCAGCG-GGCAGATGCg
novel.26	ENSSSCT00000005305	166.00	-23.02	166.00	-23.02	145272	22	960	767	ENSSSCT00000005305 (960 nt)	tgACCGGATGCGGTGTCTACGt	gaTTGCTTAC-CTGCAGATGCt
novel.26	ENSSSCT00000027000	154.00	-22.11	154.00	-22.11	145284	22	1150	340	ENSSSCT00000027000 (1150 nt)	tgacCGGATGCGGTGTCTACGt	ccctGCAAGTCTCACAGATGCt
novel.26	ENSSSCT00000027095	166.00	-25.90	166.00	-25.90	145309	22	3349	2330	ENSSSCT00000027095 (3349 nt)	tgacCGGATGCGGTGTCTACGt	cacaGCCTGCTTCCCAGATGCa
novel.26	ENSSSCT00000017757	338.00	-53.78	176.00	-30.40	145319	22	2273	2061 110	ENSSSCT00000017757 (2273 nt)	tgACCGGATGCGGTGTCTACGt,tgacCGGATGCGGTGTCTACGt	tgTGGTGTAGGTCACAGATGCg,tgctGCTGAGGACACAGATGCg
novel.26	ENSSSCT00000017758	176.00	-30.40	176.00	-30.40	145331	22	1955	1743	ENSSSCT00000017758 (1955 nt)	tgACCGGATGCGGTGTCTACGt	tgTGGTGTAGGTCACAGATGCg
novel.26	ENSSSCT00000004965	168.00	-25.25	168.00	-25.25	145347	22	4960	1954	ENSSSCT00000004965 (4960 nt)	tgACCGGATGCGGTGTCTACGt	tgTGGTGTAGGTTGCAGATGCg
novel.26	ENSSSCT00000002535	153.00	-21.06	153.00	-21.06	145373	22	2999	388	ENSSSCT00000002535 (2999 nt)	tgACCGGATGCGGTGTCTACGt	gaTGGGCT--TCCTCAGATGCt
novel.26	ENSSSCT00000035092	168.00	-25.25	168.00	-25.25	145381	22	1812	625	ENSSSCT00000035092 (1812 nt)	tgACCGGATGCGGTGTCTACGt	tgTGGTGTAGGTTGCAGATGCg
novel.26	ENSSSCT00000017368	150.00	-23.69	150.00	-23.69	145392	22	493	204	ENSSSCT00000017368 (493 nt)	tgaCCGGATGC--GGTGTCTACGt	tgcGGCCTCGGAAAGACAGATGCt
novel.26	ENSSSCT00000008870	338.00	-54.18	176.00	-29.90	145407	22	3653	2821 1465	ENSSSCT00000008870 (3653 nt)	tgACCGGATGCGGTGTCTACGt,tgaccggaTGCGGTGTCTACGt	ttTGGCTTAGGTTGCAGATGCa,tagaaatgATGTCACAGATGCa
novel.26	ENSSSCT00000015329	161.00	-23.08	161.00	-23.08	145438	22	4154	3350	ENSSSCT00000015329 (4154 nt)	tgaccGGATGCGGTGTCTACGt	acttcCGTGTGCTGCAGATGCt
novel.26	ENSSSCT00000027958	168.00	-23.79	168.00	-23.79	145451	22	204	12	ENSSSCT00000027958 (204 nt)	tgACCGGATGCGGTGTCTACGt	agTGGGCAACCACACAGATGCt
novel.26	ENSSSCT00000000799	149.00	-20.37	149.00	-20.37	145472	22	1495	316	ENSSSCT00000000799 (1495 nt)	tgaccggaTGCGGT-GTCTACGt	agccaggaGTGTCACCAGATGCt
novel.26	ENSSSCT00000033327	162.00	-25.52	162.00	-25.52	145511	22	1978	367	ENSSSCT00000033327 (1978 nt)	tgACCGGATG-C-GGTGTCTACGt	aaTGGCCACCAGTTCACAGATGCc
novel.26	ENSSSCT00000028889	157.00	-24.11	157.00	-24.11	145583	22	2661	870	ENSSSCT00000028889 (2661 nt)	tgacCGGAT-GCGGTGTCTACGt	aagaGCCTACCATTTCAGATGCa
novel.26	ENSSSCT00000023039	157.00	-22.49	157.00	-22.49	145602	22	1281	572	ENSSSCT00000023039 (1281 nt)	tgacCGGATG-CGGTGTCTACGt	ccctGCCACCTGCTGCAGATGCc
novel.26	ENSSSCT00000023185	160.00	-29.29	160.00	-29.29	145632	22	1515	1026	ENSSSCT00000023185 (1515 nt)	tgaCCGG-A-TGCGG--TGTCTACGt	agaGGCCGTGACGCCCAGCAGATGCc
novel.26	ENSSSCT00000009542	313.00	-48.23	158.00	-26.66	145678	22	1080	362 110	ENSSSCT00000009542 (1080 nt)	tgaCCGGATGCG---GTGTCTACGt,tgaccggatgcGGTGTCTACGt	ctgGGCCTCTCCCTGCACAGATGCa,agcagtggaaaCCACAGATGCt
novel.26	ENSSSCT00000002975	162.00	-23.49	162.00	-23.49	145719	22	2359	365	ENSSSCT00000002975 (2359 nt)	tgaccggaTGCGGTGTCTACGt	cgtgaggaACGCCCCAGATGCc
novel.26	ENSSSCT00000011096	146.00	-21.99	146.00	-21.99	145775	22	1577	1267	ENSSSCT00000011096 (1577 nt)	tgACCGG-ATGCGGT--GTCTACGt	acTGCCCTTAAAACAGCCAGATGCg
novel.26	ENSSSCT00000016495	159.00	-22.09	159.00	-22.09	145796	22	4754	4370	ENSSSCT00000016495 (4754 nt)	tgaCCGGATGCGGTGTCTACGt	tgaGGAGTAGGTTGCAGATGCg
novel.26	ENSSSCT00000025260	157.00	-26.10	157.00	-26.10	145815	22	731	1	ENSSSCT00000025260 (731 nt)	tgaCCGGATGCGGTGTCTACGt	-acGGACTGCG-AGCAGATGCg
novel.26	ENSSSCT00000027382	161.00	-20.82	161.00	-20.82	145816	22	608	179	ENSSSCT00000027382 (608 nt)	tgaccGGATGCGGTGTCTACGt	aactaTCTTCTCTACAGATGCt
novel.26	ENSSSCT00000007743	149.00	-20.64	149.00	-20.64	145817	22	3563	1450	ENSSSCT00000007743 (3563 nt)	tgaccggATGCGGTGTCTACGt	ggagcagTGGGCC-CAGATGCt
novel.26	ENSSSCT00000001151	160.00	-23.94	160.00	-23.94	145834	22	3576	2353	ENSSSCT00000001151 (3576 nt)	tgACCGGATGCGGTGTCTACGt	gcTGTGCTCGGGCACAGATGCt
novel.26	ENSSSCT00000018679	160.00	-21.64	160.00	-21.64	145882	22	2812	556	ENSSSCT00000018679 (2812 nt)	tgACCGGATGCGGTGTCTACGt	ctTGAGCTCAGCCTCAGATGCt
novel.26	ENSSSCT00000026118	162.00	-26.81	162.00	-26.81	145911	22	776	360	ENSSSCT00000026118 (776 nt)	tgACCGGA-TGCG--GTGTCTACGt	ggTGGCTTAATGCAGCTCAGATGCa
novel.26	ENSSSCT00000015172	153.00	-21.30	153.00	-21.30	145976	22	1243	505	ENSSSCT00000015172 (1243 nt)	tgaCCGGATGC-GGT--GTCTACGt	ctgGGTCTTGGACCACTCAGATGCt
novel.26	ENSSSCT00000006849	148.00	-22.06	148.00	-22.06	145981	22	3724	2157	ENSSSCT00000006849 (3724 nt)	tgacCGGA--TGCGG--TGTCTACGt	cacaGCCTCGGGGCCGGGCAGATGCt
novel.26	ENSSSCT00000018811	148.00	-23.37	148.00	-23.37	145984	22	3923	3135	ENSSSCT00000018811 (3923 nt)	tgACCGGATGCGGTGTCTACGt	tcTGGCAT---TCTCAGATGCa
novel.26	ENSSSCT00000011898	161.00	-20.95	161.00	-20.95	145998	22	3275	2359	ENSSSCT00000011898 (3275 nt)	tgaccGGATGCGGTGTCTACGt	aaaatCCTCTATCACAGATGCt
novel.26	ENSSSCT00000009925	154.00	-21.23	154.00	-21.23	146012	22	3794	514	ENSSSCT00000009925 (3794 nt)	tgaccGGATGCGGTGTCTACGt	agaaaCCTA--CAACAGATGCt
novel.26	ENSSSCT00000016497	153.00	-20.78	153.00	-20.78	146045	22	2547	1514	ENSSSCT00000016497 (2547 nt)	tgaCCGGATGCGGTGTCTACGt	tgaGGCGT-CCCAGCAGATGCt
novel.26	ENSSSCT00000031919	148.00	-20.36	148.00	-20.36	146118	22	1550	166	ENSSSCT00000031919 (1550 nt)	tgACCGGATGCGGTGTCTACGt	ctTGGAACCCGTGCCAGATGCt
novel.26	ENSSSCT00000022338	336.00	-48.52	168.00	-25.25	146142	22	2751	720 1238	ENSSSCT00000022338 (2751 nt)	tgACCGGATGCGGTGTCTACGt,tgACCGGATGCGGTGTCTACGt	tgTGGTGTAGGTTGCAGATGCg,tgTGGTGTAAGTTGCAGATGCa
novel.26	ENSSSCT00000024138	159.00	-22.57	159.00	-22.57	146156	22	2921	1360	ENSSSCT00000024138 (2921 nt)	tgaCCGGATGCGGTGTCTACGt	acaGGCATAC-CC-CAGATGCt
novel.26	ENSSSCT00000000665	172.00	-29.93	172.00	-29.93	146159	22	3201	768	ENSSSCT00000000665 (3201 nt)	tgACCGGATGCGGTGTCTACGt	tgTGGTGTAGGTCGCAGATGCg
novel.26	ENSSSCT00000024674	144.00	-22.40	144.00	-22.40	146202	22	4796	535	ENSSSCT00000024674 (4796 nt)	tgaCCGGA---TGC-GGT--GTCTACGt	tcgGGCCTCTCAGGTTCAACCAGATGCa
novel.26	ENSSSCT00000006084	159.00	-21.80	159.00	-21.80	146218	22	1612	1176	ENSSSCT00000006084 (1612 nt)	tgACCGGAT--GCGGTGTCTACGt	ggTGGTTGAGTCACTACAGATGCc
novel.26	ENSSSCT00000007414	157.00	-20.06	157.00	-20.06	146233	22	282	125	ENSSSCT00000007414 (282 nt)	tgacCGGA-TGCGGTGTCTACGt	tccaGCCTCATGGTCCAGATGCc
novel.26	ENSSSCT00000025111	154.00	-20.34	154.00	-20.34	146265	22	511	328	ENSSSCT00000025111 (511 nt)	tgACCGGATGCGGTGTCTACGt	ctTGGGTTAAATC-CAGATGCc
novel.26	ENSSSCT00000000914	168.00	-25.25	168.00	-25.25	146343	22	2365	1631	ENSSSCT00000000914 (2365 nt)	tgACCGGATGCGGTGTCTACGt	tgTGGTGTAGGTTGCAGATGCg
novel.26	ENSSSCT00000025388	145.00	-22.04	145.00	-22.04	146352	22	2216	1387	ENSSSCT00000025388 (2216 nt)	tgACCG--GATGCGGTGTCTACGt	gcTGGTAACAGAGCT-CAGATGCt
novel.12	ENSSSCT00000027090	156.00	-21.38	156.00	-21.38	146400	18	4965	796	ENSSSCT00000027090 (4965 nt)	agTAGAGGTGGTCGTGGa	ctAGCTCCCACAGCACCa
novel.12	ENSSSCT00000030440	158.00	-24.17	158.00	-24.17	146436	18	2405	911	ENSSSCT00000030440 (2405 nt)	agtAGAGGT-GGTCGTGGa	catTTTCTAGCCAGCACCt
novel.12	ENSSSCT00000031284	150.00	-21.14	150.00	-21.14	146440	18	4741	3322	ENSSSCT00000031284 (4741 nt)	agtagaggTGGTCGTGGa	tgggcggaACCAGCACCt
novel.12	ENSSSCT00000025216	156.00	-23.18	156.00	-23.18	146463	18	3658	2848	ENSSSCT00000025216 (3658 nt)	agtagaGGTGGTCGTGGa	acacacCCATCAGCACCg
novel.12	ENSSSCT00000032158	152.00	-21.76	152.00	-21.76	146479	18	3944	1779	ENSSSCT00000032158 (3944 nt)	agtagaGGTGGTCGTGGa	gctgtaCCCCCAGCACCt
novel.12	ENSSSCT00000012434	158.00	-21.60	158.00	-21.60	146539	18	1087	823	ENSSSCT00000012434 (1087 nt)	agtaGAGGTGGTCGTGGa	cctgCTTCCCCAGCACCa
novel.12	ENSSSCT00000032227	150.00	-20.30	150.00	-20.30	146544	18	289	196	ENSSSCT00000032227 (289 nt)	agtagaggTGGTCGTGGa	tccctgaaACCAGCACCt
novel.12	ENSSSCT00000001901	315.00	-49.58	161.00	-26.80	146550	18	4285	3264 2112	ENSSSCT00000001901 (4285 nt)	agtAGAGGTGGTCGTGGa,agtaGAGGTGGTCGTGGa	tttTCTCC-CCAGCACCt,aggcCTTGGCCAGCACCt
novel.12	ENSSSCT00000011562	159.00	-22.60	159.00	-22.60	146551	18	1353	1116	ENSSSCT00000011562 (1353 nt)	agtAGAGGTGGTCGTGGa	accTCACCGTCAGCACCc
novel.12	ENSSSCT00000028687	159.00	-21.23	159.00	-21.23	146633	18	2841	2486	ENSSSCT00000028687 (2841 nt)	agtAGAGGTGGTCGTGGa	cacTCTATGCCAGCACCa
novel.12	ENSSSCT00000004359	152.00	-21.55	152.00	-21.55	146700	18	3196	2967	ENSSSCT00000004359 (3196 nt)	agTAGAGGTGGTCGTGGa	gcGTGTTGATCAGCACCa
novel.12	ENSSSCT00000014290	154.00	-21.63	154.00	-21.63	146793	18	1366	418	ENSSSCT00000014290 (1366 nt)	agtaGAGGTGGTCGTGGa	tgtgCTAAACCAGCACCc
novel.12	ENSSSCT00000003812	146.00	-21.71	146.00	-21.71	146794	18	2078	1181	ENSSSCT00000003812 (2078 nt)	agTAGAG---GT--GGTCGTGGa	acATTTCGGGCAACCCAGCACCc
novel.12	ENSSSCT00000027979	151.00	-23.77	151.00	-23.77	146816	18	3391	2918	ENSSSCT00000027979 (3391 nt)	agtagaGGT-GGTCGTGGa	gcccagCCACCCAGCACCt
novel.12	ENSSSCT00000013428	155.00	-23.72	155.00	-23.72	146831	18	2320	1262	ENSSSCT00000013428 (2320 nt)	agTAGAGG-TGGTCGTGGa	tcACCTCCTGTCAGCACCg
novel.12	ENSSSCT00000030284	147.00	-21.78	147.00	-21.78	146918	18	1048	774	ENSSSCT00000030284 (1048 nt)	agTAGA---GGTGGTCGTGGa	tcATCTTGATCCTCAGCACCc
novel.12	ENSSSCT00000009498	158.00	-23.36	158.00	-23.36	146930	18	4384	3869	ENSSSCT00000009498 (4384 nt)	agtaGAGGTGGTCGTGGa	gaccCTGCGCCAGCACCg
novel.12	ENSSSCT00000010798	165.00	-29.14	165.00	-29.14	146976	18	2987	2439	ENSSSCT00000010798 (2987 nt)	agtagAGGTGGTCGTGGa	ccaaaTCCACCAGCACCt
novel.12	ENSSSCT00000014919	154.00	-20.99	154.00	-20.99	146982	18	662	16	ENSSSCT00000014919 (662 nt)	agTAGAGGTGGTCGTGGa	ggACCTCC-TCAGCACCc
novel.12	ENSSSCT00000030247	310.00	-44.48	155.00	-22.24	146984	18	4727	1209 2210	ENSSSCT00000030247 (4727 nt)	agTAGAG-GTGGTCGTGGa,agTAGAG-GTGGTCGTGGa	acAGCTCACAGCAGCACCa,acAGCTCACAGCAGCACCa
novel.12	ENSSSCT00000004405	155.00	-23.45	155.00	-23.45	147015	18	1228	248	ENSSSCT00000004405 (1228 nt)	agtagagGTGGTCGTGGa	ctcctggCACCAGCACCt
novel.12	ENSSSCT00000005895	156.00	-21.83	156.00	-21.83	147079	18	2243	1967	ENSSSCT00000005895 (2243 nt)	agtagaGGTGGTCGTGGa	tgagtgCTACCAGCACCa
novel.12	ENSSSCT00000015152	156.00	-22.67	156.00	-22.67	147084	18	611	580	ENSSSCT00000015152 (611 nt)	agtagaGGTGGTCGTGGa	tcctgaCCATCAGCACCc
novel.12	ENSSSCT00000000030	154.00	-22.16	154.00	-22.16	147100	18	4831	3473	ENSSSCT00000000030 (4831 nt)	agTAGAGGTGGTCGTGGa	taATC-CTTCCAGCACCt
novel.12	ENSSSCT00000003477	153.00	-22.16	153.00	-22.16	147110	18	3653	2962	ENSSSCT00000003477 (3653 nt)	agtaGAGGTG-GTCGTGGa	cgggTTCCATGCAGCACCc
novel.12	ENSSSCT00000002239	595.00	-84.96	153.00	-22.71	147136	18	4176	4095 1517 706 1571	ENSSSCT00000002239 (4176 nt)	agtaGAG-GTGGTCGTGGa,agtagaGGTGGTCGTGGa,agtagagGTGGTCGTGGa,agtagaGGTG--GTCGTGGa	actgCTCGAACCAGCACCc,gcagagCAGCCAGCACCt,cgccaggCCCCAGCACCa,ccacacCCACCTCAGCACCc
novel.12	ENSSSCT00000033060	147.00	-20.83	147.00	-20.83	147266	18	958	226	ENSSSCT00000033060 (958 nt)	agTAGAGGT---GGTCGTGGa	ctATGCCCACATCCAGCACCt
novel.12	ENSSSCT00000015171	152.00	-21.03	152.00	-21.03	147319	18	260	7	ENSSSCT00000015171 (260 nt)	agtagaGGTGGTCGTGGa	agaggcCAACCAGCACCg
novel.12	ENSSSCT00000011813	151.00	-20.20	151.00	-20.20	147335	18	1972	527	ENSSSCT00000011813 (1972 nt)	agTAGAGGTG--GTCGTGGa	gaACCCCCACCACAGCACCt
novel.12	ENSSSCT00000001714	474.00	-69.20	162.00	-24.06	147373	18	1772	288 807 888	ENSSSCT00000001714 (1772 nt)	agtaGAGGTGGTCGTGGa,agtaGAGGTGGTCGTGGa,agTAGAGGTGGTCGTGGa	gttaTTTCACCAGCACCa,ggtcCTCCCTCAGCACCc,ccACCTCCG-CAGCACCc
novel.12	ENSSSCT00000003400	154.00	-21.71	154.00	-21.71	147434	18	1639	797	ENSSSCT00000003400 (1639 nt)	agTAGAGGTGGTCGTGGa	ctGTGTCC-CCAGCACCa
novel.12	ENSSSCT00000016142	154.00	-25.31	154.00	-25.31	147507	18	1366	251	ENSSSCT00000016142 (1366 nt)	agTAG-AGGT-GGTCGTGGa	tcATCACCCACCCAGCACCc
novel.12	ENSSSCT00000012726	162.00	-25.24	162.00	-25.24	147548	18	337	30	ENSSSCT00000012726 (337 nt)	agtaGAGGTGGTCGTGGa	cacaCTTCATCAGCACCa
novel.12	ENSSSCT00000018026	157.00	-23.34	157.00	-23.34	147581	18	2318	534	ENSSSCT00000018026 (2318 nt)	agtAGAGGTGGTCGTGGa	ctcTTTCC-CCAGCACCc
novel.12	ENSSSCT00000012533	167.00	-28.08	167.00	-28.08	147592	18	425	368	ENSSSCT00000012533 (425 nt)	agtAGAGGTGGTCGTGGa	gacTCTGCACCAGCACCt
novel.12	ENSSSCT00000033743	155.00	-22.23	155.00	-22.23	147632	18	4577	4156	ENSSSCT00000033743 (4577 nt)	agTAGAGGT--GGTCGTGGa	aaAGCTCCATTTCAGCACCa
novel.12	ENSSSCT00000023070	160.00	-24.55	160.00	-24.55	147657	18	1007	112	ENSSSCT00000023070 (1007 nt)	agtagaGGTGGTCGTGGa	ctccaaCCACCAGCACCa
novel.12	ENSSSCT00000006766	146.00	-20.24	146.00	-20.24	147678	18	3555	435	ENSSSCT00000006766 (3555 nt)	agtaGAGGTGGTCGTGGa	gggaCATCTTCAGCACCc
novel.12	ENSSSCT00000013005	164.00	-24.48	164.00	-24.48	147705	18	1967	1046	ENSSSCT00000013005 (1967 nt)	agTAGAGGTGGTCGTGGa	gtAGCTCCCCCAGCACCg
novel.12	ENSSSCT00000010929	156.00	-21.47	156.00	-21.47	147711	18	175	93	ENSSSCT00000010929 (175 nt)	agTAGAGGTGGTCGTGGa	tcAGCCCCTCCAGCACCc
novel.12	ENSSSCT00000018759	164.00	-22.99	164.00	-22.99	147735	18	650	103	ENSSSCT00000018759 (650 nt)	agTAGAGGTGGTCGTGGa	cgATCAGCACCAGCACCc
novel.12	ENSSSCT00000011305	155.00	-21.37	155.00	-21.37	147738	18	3684	3010	ENSSSCT00000011305 (3684 nt)	agtagagGTGGTCGTGGa	gagggaaCACCAGCACCc
novel.12	ENSSSCT00000000772	156.00	-21.71	156.00	-21.71	147762	18	538	432	ENSSSCT00000000772 (538 nt)	agtagAGGT-GGTCGTGGa	gaccaTCCAGCCAGCACCa
novel.12	ENSSSCT00000031695	155.00	-21.37	155.00	-21.37	147808	18	4060	120	ENSSSCT00000031695 (4060 nt)	agtagagGTGGTCGTGGa	gtccacaCACCAGCACCc
novel.12	ENSSSCT00000025962	155.00	-21.71	155.00	-21.71	147815	18	2737	2208	ENSSSCT00000025962 (2737 nt)	agtagagGTGGTCGTGGa	actggcaCACCAGCACCc
novel.12	ENSSSCT00000032534	151.00	-20.89	151.00	-20.89	147877	18	735	467	ENSSSCT00000032534 (735 nt)	agtagagGTGGTCGTGGa	agggcaaCGCCAGCACCa
novel.12	ENSSSCT00000012748	151.00	-24.34	151.00	-24.34	147904	18	1978	1160	ENSSSCT00000012748 (1978 nt)	agTAGAGGTG--GTCGTGGa	gcGTGTCCGCTGCAGCACCa
novel.12	ENSSSCT00000006256	166.00	-29.36	166.00	-29.36	147917	18	2898	1622	ENSSSCT00000006256 (2898 nt)	agtaGAGGTGGTCGTGGa	actgCTCCATCAGCACCt
novel.12	ENSSSCT00000016758	158.00	-23.78	158.00	-23.78	147951	18	3888	1472	ENSSSCT00000016758 (3888 nt)	agTAGAGGTGGTCGTGGa	ttGTCT-CATCAGCACCt
novel.12	ENSSSCT00000026039	152.00	-22.51	152.00	-22.51	147965	18	1287	1160	ENSSSCT00000026039 (1287 nt)	agtagaGGTGGTCGTGGa	acggagCCCCCAGCACCc
novel.12	ENSSSCT00000028674	146.00	-21.83	146.00	-21.83	148090	18	3732	3460	ENSSSCT00000028674 (3732 nt)	agtagaggTGGTCGTGGa	cctgccggGCCAGCACCt
novel.12	ENSSSCT00000018620	149.00	-20.41	149.00	-20.41	148091	18	1993	1303	ENSSSCT00000018620 (1993 nt)	agtagAGGTGGTCGTGGa	ccaggTCATCCAGCACCc
novel.12	ENSSSCT00000003841	147.00	-20.14	147.00	-20.14	148100	18	1633	24	ENSSSCT00000003841 (1633 nt)	agtagagGTGGTCGTGGa	gccctggCCCCAGCACCc
novel.12	ENSSSCT00000012523	148.00	-20.20	148.00	-20.20	148114	18	1079	472	ENSSSCT00000012523 (1079 nt)	agtagaGGTGGTCGTGGa	tccaggCAGCCAGCACCt
novel.12	ENSSSCT00000002156	156.00	-24.48	156.00	-24.48	148133	18	1860	1599	ENSSSCT00000002156 (1860 nt)	agtaGAGGTGGTCGTGGa	actgCTCCA-CAGCACCt
novel.12	ENSSSCT00000027319	152.00	-23.75	152.00	-23.75	148169	18	2734	2247	ENSSSCT00000027319 (2734 nt)	agTAGAGGTGGTCGTGGa	gcATCT-CA-CAGCACCa
novel.12	ENSSSCT00000001147	158.00	-21.88	158.00	-21.88	148192	18	534	304	ENSSSCT00000001147 (534 nt)	agtAGAGG-TGGTCGTGGa	gccTCTCTGATCAGCACCa
novel.12	ENSSSCT00000033395	152.00	-21.48	152.00	-21.48	148283	18	2236	1273	ENSSSCT00000033395 (2236 nt)	agtagaGGTGGTCGTGGa	agcaagCCTCCAGCACCc
novel.12	ENSSSCT00000001800	148.00	-20.31	148.00	-20.31	148316	18	1765	1320	ENSSSCT00000001800 (1765 nt)	agtagaGGTGGTCGTGGa	ccgcagCCCTCAGCACCc
novel.12	ENSSSCT00000001461	157.00	-25.44	157.00	-25.44	148324	18	1197	87	ENSSSCT00000001461 (1197 nt)	agtaGAGGT-GGTCGTGGa	gctgTTCCACCCAGCACCt
novel.12	ENSSSCT00000032707	154.00	-20.99	154.00	-20.99	148360	18	1278	16	ENSSSCT00000032707 (1278 nt)	agTAGAGGTGGTCGTGGa	ggACCTCC-TCAGCACCc
novel.12	ENSSSCT00000028613	145.00	-21.59	145.00	-21.59	148366	18	3172	2866	ENSSSCT00000028613 (3172 nt)	agtAGAGG--TG--GTCGTGGa	ggcTCTCCTGGCCTCAGCACCc
novel.12	ENSSSCT00000003942	152.00	-21.65	152.00	-21.65	148452	18	1824	1295	ENSSSCT00000003942 (1824 nt)	agtagaGGTGGTCGTGGa	gaaaagCTGCCAGCACCt
novel.12	ENSSSCT00000016465	156.00	-22.88	156.00	-22.88	148465	18	4953	4734	ENSSSCT00000016465 (4953 nt)	agtagaGGTGGTCGTGGa	ccagaaTCACCAGCACCa
novel.12	ENSSSCT00000015512	155.00	-25.45	155.00	-25.45	148469	18	3443	751	ENSSSCT00000015512 (3443 nt)	agTAGAG--GTGGTCGTGGa	ccATTTCAGTGCCAGCACCt
novel.12	ENSSSCT00000026502	143.00	-25.96	143.00	-25.96	148476	18	4632	4229	ENSSSCT00000026502 (4632 nt)	agTAGAGGT-----GGTCGTGGa	ccATCTTCGTAGTCTCAGCACCt
novel.12	ENSSSCT00000002558	155.00	-21.02	155.00	-21.02	148497	18	3608	330	ENSSSCT00000002558 (3608 nt)	agTAGAGGT-GGTCGTGGa	gaAACCCCAGCCAGCACCc
novel.12	ENSSSCT00000033130	152.00	-20.13	152.00	-20.13	148503	18	416	139	ENSSSCT00000033130 (416 nt)	agtaGAGGTGGTCGTGGa	gagaTTCCA-CAGCACCc
novel.12	ENSSSCT00000011491	151.00	-20.70	151.00	-20.70	148514	18	2724	164	ENSSSCT00000011491 (2724 nt)	agtagagGTGGTCGTGGa	cttcagaTACCAGCACCa
novel.12	ENSSSCT00000005116	150.00	-21.43	150.00	-21.43	148518	18	2565	585	ENSSSCT00000005116 (2565 nt)	agTAGA-GGTG--GTCGTGGa	gcACCTGCCACCACAGCACCa
novel.12	ENSSSCT00000025333	300.00	-44.96	151.00	-23.02	148527	18	1083	375 477	ENSSSCT00000025333 (1083 nt)	agTAGAGGT-GGTCGTGGa,agtAGAG-GTG-GTCGTGGa	ctGTCGCTGCCCAGCACCt,ttcTCCCACACTCAGCACCt
novel.12	ENSSSCT00000001846	152.00	-24.02	152.00	-24.02	148538	18	1990	1242	ENSSSCT00000001846 (1990 nt)	agtaGAGGTGGTCGTGGa	gcgcCTCCG-CAGCACCg
novel.12	ENSSSCT00000011395	167.00	-30.41	167.00	-30.41	148546	18	1456	1230	ENSSSCT00000011395 (1456 nt)	agTAGAG--GTGGTCGTGGa	acATCTCCTCACCAGCACCc
novel.12	ENSSSCT00000006290	146.00	-20.94	146.00	-20.94	148549	18	409	11	ENSSSCT00000006290 (409 nt)	agtaGAGGTGGTCGTGGa	gcccCGCATCCAGCACCt
novel.12	ENSSSCT00000019063	154.00	-20.58	154.00	-20.58	148560	18	1450	1120	ENSSSCT00000019063 (1450 nt)	agtaGAGGTGGTCGTGGa	gtccCCCCCCCAGCACCc
novel.12	ENSSSCT00000032864	150.00	-21.43	150.00	-21.43	148574	18	2654	2272	ENSSSCT00000032864 (2654 nt)	agtaGAGGTGGTCGTGGa	ctcaCCTCAACAGCACCt
novel.12	ENSSSCT00000014173	155.00	-22.87	155.00	-22.87	148576	18	648	465	ENSSSCT00000014173 (648 nt)	agTAGAGGTG-GTCGTGGa	ttGTTCCCACTCAGCACCt
novel.12	ENSSSCT00000014330	152.00	-23.66	152.00	-23.66	148588	18	1270	105	ENSSSCT00000014330 (1270 nt)	agtagaGGTGGTCGTGGa	tctgaaTCGCCAGCACCt
novel.12	ENSSSCT00000013985	154.00	-20.45	154.00	-20.45	148653	18	1797	366	ENSSSCT00000013985 (1797 nt)	agtaGAGGTGGTCGTGGa	tgggCGCCCCCAGCACCc
novel.12	ENSSSCT00000007100	158.00	-23.81	158.00	-23.81	148658	18	3932	3259	ENSSSCT00000007100 (3932 nt)	agtaGAGGTGGTCGTGGa	gaccCTTCCCCAGCACCc
novel.12	ENSSSCT00000001158	146.00	-20.75	146.00	-20.75	148702	18	1476	180	ENSSSCT00000001158 (1476 nt)	agtagaggTGGTCGTGGa	cacgtagaATCAGCACCt
novel.12	ENSSSCT00000000184	154.00	-20.75	154.00	-20.75	148724	18	2296	464	ENSSSCT00000000184 (2296 nt)	agTAGAGGTGGTCGTGGa	ctGTATCC-CCAGCACCg
novel.12	ENSSSCT00000033436	160.00	-27.03	160.00	-27.03	148786	18	699	620	ENSSSCT00000033436 (699 nt)	agtagaGGTGGTCGTGGa	tgtcggCCACCAGCACCa
novel.12	ENSSSCT00000003200	158.00	-24.58	158.00	-24.58	148797	18	189	74	ENSSSCT00000003200 (189 nt)	agTAGAGGTGGTCGTGGa	ttAACTCC-CCAGCACCa
novel.12	ENSSSCT00000014116	153.00	-21.38	153.00	-21.38	148804	18	1499	498	ENSSSCT00000014116 (1499 nt)	agtaGAGGT--GGTCGTGGa	gggaTTCCAGGCCAGCACCa
novel.12	ENSSSCT00000006293	153.00	-22.69	153.00	-22.69	148872	18	1503	330	ENSSSCT00000006293 (1503 nt)	agtaGAG-GTGGTCGTGGa	gcggCTCACCCCAGCACCc
novel.12	ENSSSCT00000031473	155.00	-21.68	155.00	-21.68	148881	18	4980	2111	ENSSSCT00000031473 (4980 nt)	agTAGAGGT--GGTCGTGGa	ccATTCCCACCCCAGCACCa
novel.12	ENSSSCT00000032150	159.00	-22.12	159.00	-22.12	148923	18	2466	92	ENSSSCT00000032150 (2466 nt)	agtAGAGGTGGTCGTGGa	gtcTCTGCTCCAGCACCg
novel.12	ENSSSCT00000031935	166.00	-29.15	166.00	-29.15	148926	18	2242	1096	ENSSSCT00000031935 (2242 nt)	agtaGAGGTGGTCGTGGa	ggggTTCCACCAGCACCt
novel.12	ENSSSCT00000014609	162.00	-23.46	162.00	-23.46	148985	18	732	221	ENSSSCT00000014609 (732 nt)	agtAGAGGTG-GTCGTGGa	tgtTTTCCACGCAGCACCc
novel.12	ENSSSCT00000024844	158.00	-22.69	158.00	-22.69	148992	18	4633	3866	ENSSSCT00000024844 (4633 nt)	agtaGAGGTGGTCGTGGa	tgccCCCCATCAGCACCc
novel.12	ENSSSCT00000000019	151.00	-21.61	151.00	-21.61	149082	18	1233	216	ENSSSCT00000000019 (1233 nt)	agtagaGGT-GGTCGTGGa	ctgcgcCCACCCAGCACCc
novel.12	ENSSSCT00000012953	151.00	-22.31	151.00	-22.31	149106	18	3097	502	ENSSSCT00000012953 (3097 nt)	agtAGAGGTGGTCGTGGa	tttTTACCGGCAGCACCt
novel.12	ENSSSCT00000025493	148.00	-21.86	148.00	-21.86	149143	18	987	13	ENSSSCT00000025493 (987 nt)	agtaGAGGTGGTCGTGGa	gcggCTGC-CCAGCACCc
novel.12	ENSSSCT00000003197	152.00	-22.12	152.00	-22.12	149177	18	2188	1391	ENSSSCT00000003197 (2188 nt)	agtaGAGG-T-GGTCGTGGa	tgccCTCCTACCCAGCACCa
novel.12	ENSSSCT00000023257	312.00	-45.60	156.00	-22.90	149186	18	3220	1482 2236	ENSSSCT00000023257 (3220 nt)	agTAGAGGTGGTCGTGGa,agtagaGGTGGTCGTGGa	agAACCACACCAGCACCc,tgctacTCACCAGCACCc
[truncated: 5,763 more rows]
