# Supplementary material for: Innate Immune Evasion of Porcine Epidemic Diarrhea Virus Through miRNA-193a-5p/IL22/pBD1 Pathway in Intestinal Epithelium
Source: Transbound Emerg Dis. 2025 Nov 11;2025:7421187. doi: 10.1155/tbed/7421187 (PMC12626695; doi:10.1155/tbed/7421187)
Supplement: Supporting Information 4 — Supplement Data S4: We analyzed the target genes involved in KEGG functions, and the detailed information of 273 KEGG pathways is provided in Supplement Data S4. [file 7421187.f4.xls]

pathway_3	pathway_3_num	all_diff_gene_list	pathway_2	pathway_2_num	pathway_1	pathway_1_num
Purine metabolism	30	ENSSSCG00000008226(POLR1A),ENSSSCG00000025571(POLR2G),ENSSSCG00000025783(ENTPD3),ENSSSCG00000026947(GMPR2),ENSSSCG00000008866(GUCY1A3),ENSSSCG00000005627(AK1),ENSSSCG00000028007(POLR1C),ENSSSCG00000016929(PDE4D),ENSSSCG00000004165(PDE7B),ENSSSCG00000001930(PKM),ENSSSCG00000030677(GART),ENSSSCG00000005347(POLR1E),ENSSSCG00000022955(POLR2B),ENSSSCG00000010327(POLR3A),ENSSSCG00000008098(POLR1B),ENSS…	Nucleotide metabolism	33	Metabolism	228
Pyrimidine metabolism	19	ENSSSCG00000008226(POLR1A),ENSSSCG00000025571(POLR2G),ENSSSCG00000025783(ENTPD3),ENSSSCG00000028007(POLR1C),ENSSSCG00000005347(POLR1E),ENSSSCG00000022955(POLR2B),ENSSSCG00000010327(POLR3A),ENSSSCG00000012425(UPRT),ENSSSCG00000008098(POLR1B),ENSSSCG00000026233(POLR3G),ENSSSCG00000005717(UCK1),ENSSSCG00000009622(POLR3D),ENSSSCG00000025454(POLR2C),ENSSSCG00000006682(POLR3GL),ENSSSCG00000008647(CMPK2…	Nucleotide metabolism	33	Metabolism	228
Terpenoid backbone biosynthesis	6	ENSSSCG00000003369(ICMT),ENSSSCG00000029790(PCYOX1),ENSSSCG00000009931(MVK),ENSSSCG00000014080(HMGCR),ENSSSCG00000020885(NUS1),ENSSSCG00000016872(HMGCS1),	Metabolism of terpenoids and polyketides	6	Metabolism	228
Cyanoamino acid metabolism	2	ENSSSCG00000010055(GGT5),ENSSSCG00000010056(GGT1),	Metabolism of other amino acids	13	Metabolism	228
Glutathione metabolism	5	ENSSSCG00000010055(GGT5),ENSSSCG00000001852(IDH2),ENSSSCG00000027121(ODC1),ENSSSCG00000010056(GGT1),ENSSSCG00000007287(GSS),	Metabolism of other amino acids	13	Metabolism	228
Selenocompound metabolism	3	ENSSSCG00000005663(CCBL1),ENSSSCG00000010143(MTR),ENSSSCG00000006925(CCBL2),	Metabolism of other amino acids	13	Metabolism	228
beta-Alanine metabolism	3	ENSSSCG00000011060(GAD2),ENSSSCG00000008571(HADHA),ENSSSCG00000009889(ALDH2),	Metabolism of other amino acids	13	Metabolism	228
Taurine and hypotaurine metabolism	4	ENSSSCG00000010055(GGT5),ENSSSCG00000010056(GGT1),ENSSSCG00000011060(GAD2),ENSSSCG00000000259(CSAD),	Metabolism of other amino acids	13	Metabolism	228
D-Glutamine and D-glutamate metabolism	1	ENSSSCG00000016056(GLS),	Metabolism of other amino acids	13	Metabolism	228
Sulfur metabolism	1	ENSSSCG00000000134(MPST),	Energy metabolism	9	Metabolism	228
Oxidative phosphorylation	7	ENSSSCG00000014289(UQCRQ),ENSSSCG00000016990(ATP6V0E1),ENSSSCG00000016349(NDUFA10),ENSSSCG00000015973(ATP5G3),ENSSSCG00000007524(ATP5E),ENSSSCG00000002776(ATP6V0D1),ENSSSCG00000027085(UQCRFS1),	Energy metabolism	9	Metabolism	228
Nitrogen metabolism	1	ENSSSCG00000006140(CA2),	Energy metabolism	9	Metabolism	228
Mucin type O-Glycan biosynthesis	3	ENSSSCG00000029710(GCNT4),ENSSSCG00000005943(ST3GAL1),ENSSSCG00000017072(GALNT10),	Glycan biosynthesis and metabolism	30	Metabolism	228
Other glycan degradation	4	ENSSSCG00000004133(FUCA2),ENSSSCG00000001927(HEXA),ENSSSCG00000021638(NEU3),ENSSSCG00000027659(FUCA1),	Glycan biosynthesis and metabolism	30	Metabolism	228
N-Glycan biosynthesis	11	ENSSSCG00000002283(FUT8),ENSSSCG00000001819(MAN2A2),ENSSSCG00000006885(ALG14),ENSSSCG00000006360(B4GALT3),ENSSSCG00000014538(MGAT1),ENSSSCG00000003815(ALG6),ENSSSCG00000003505(DDOST),ENSSSCG00000005632(DPM2),ENSSSCG00000010998(B4GALT1),ENSSSCG00000005670(DOLPP1),ENSSSCG00000011229(STT3B),	Glycan biosynthesis and metabolism	30	Metabolism	228
Glycosylphosphatidylinositol(GPI)-anchor biosynthesis	4	ENSSSCG00000005303(PIGO),ENSSSCG00000022069(PIGH),ENSSSCG00000012134(PIGA),ENSSSCG00000005632(DPM2),	Glycan biosynthesis and metabolism	30	Metabolism	228
Other types of O-glycan biosynthesis	9	ENSSSCG00000011504(EOGT),ENSSSCG00000011519(GXYLT2),ENSSSCG00000026246(B3GAT2),ENSSSCG00000007244(POFUT1),ENSSSCG00000008175(CHST10),ENSSSCG00000006360(B4GALT3),ENSSSCG00000010998(B4GALT1),ENSSSCG00000030217(COLGALT2),ENSSSCG00000015259(B3GAT1),	Glycan biosynthesis and metabolism	30	Metabolism	228
Glycosaminoglycan degradation	3	ENSSSCG00000001927(HEXA),ENSSSCG00000007739(GUSB),ENSSSCG00000009237(HPSE),	Glycan biosynthesis and metabolism	30	Metabolism	228
Thiamine metabolism	1	ENSSSCG00000002016(THTPA),	Metabolism of cofactors and vitamins	22	Metabolism	228
One carbon pool by folate	6	ENSSSCG00000003428(MTHFR),ENSSSCG00000030677(GART),ENSSSCG00000022975(AMT),ENSSSCG00000010143(MTR),ENSSSCG00000000839(ALDH1L2),ENSSSCG00000014125(DHFR),	Metabolism of cofactors and vitamins	22	Metabolism	228
Nicotinate and nicotinamide metabolism	2	ENSSSCG00000028359(BST1),ENSSSCG00000028210(NT5C),	Metabolism of cofactors and vitamins	22	Metabolism	228
Folate biosynthesis	3	ENSSSCG00000001596(MOCS1),ENSSSCG00000029508(QDPR),ENSSSCG00000014125(DHFR),	Metabolism of cofactors and vitamins	22	Metabolism	228
Pantothenate and CoA biosynthesis	2	ENSSSCG00000003139(BCAT2),ENSSSCG00000004180(VNN3),	Metabolism of cofactors and vitamins	22	Metabolism	228
Retinol metabolism	4	ENSSSCG00000008995(LRAT),ENSSSCG00000001906(CYP1A1),ENSSSCG00000002297(RDH12),ENSSSCG00000026798(CYP2C42),	Metabolism of cofactors and vitamins	22	Metabolism	228
Ubiquinone and other terpenoid-quinone biosynthesis	1	ENSSSCG00000027381(GGCX),	Metabolism of cofactors and vitamins	22	Metabolism	228
Porphyrin and chlorophyll metabolism	4	ENSSSCG00000007739(GUSB),ENSSSCG00000007942(HMOX2),ENSSSCG00000010797(EARS2),ENSSSCG00000011700(CP),	Metabolism of cofactors and vitamins	22	Metabolism	228
Linoleic acid metabolism	3	ENSSSCG00000026914(PLA2G16),ENSSSCG00000003496(PLA2G2F),ENSSSCG00000026798(CYP2C42),	Lipid metabolism	60	Metabolism	228
alpha-Linolenic acid metabolism	2	ENSSSCG00000026914(PLA2G16),ENSSSCG00000003496(PLA2G2F),	Lipid metabolism	60	Metabolism	228
Sphingolipid metabolism	12	ENSSSCG00000010274(SGPL1),ENSSSCG00000017178(SPHK1),ENSSSCG00000007072(SPTLC3),ENSSSCG00000014627(SMPD1),ENSSSCG00000006644(CERS2),ENSSSCG00000022780(UGCG),ENSSSCG00000026955(ACER2),ENSSSCG00000025005(B4GALT6),ENSSSCG00000025744(KDSR),ENSSSCG00000021638(NEU3),ENSSSCG00000003839(PLPP3),ENSSSCG00000013595(CERS4),	Lipid metabolism	60	Metabolism	228
Glycerophospholipid metabolism	20	ENSSSCG00000002554(PLD4),ENSSSCG00000015276(ETNK2),ENSSSCG00000027205(LPCAT3),ENSSSCG00000007019(GPAT4),ENSSSCG00000017615(DGKE),ENSSSCG00000030303(ACHE),ENSSSCG00000013572(PNPLA6),ENSSSCG00000027629(CDIPT),ENSSSCG00000025901(LCLAT1),ENSSSCG00000004033(AGPAT4),ENSSSCG00000026914(PLA2G16),ENSSSCG00000023191(LYPLA2),ENSSSCG00000009233(GPAT3),ENSSSCG00000012182(PCYT1B),ENSSSCG00000003496(PLA2G2F),EN…	Lipid metabolism	60	Metabolism	228
Fatty acid elongation	3	ENSSSCG00000008571(HADHA),ENSSSCG00000008569(HADHB),ENSSSCG00000023937(ELOVL1),	Lipid metabolism	60	Metabolism	228
Fatty acid degradation	5	ENSSSCG00000001000(ECI2),ENSSSCG00000015784(ACSL1),ENSSSCG00000008571(HADHA),ENSSSCG00000009889(ALDH2),ENSSSCG00000008569(HADHB),	Lipid metabolism	60	Metabolism	228
Biosynthesis of unsaturated fatty acids	3	ENSSSCG00000024015(FADS1),ENSSSCG00000010554(SCD),ENSSSCG00000008571(HADHA),	Lipid metabolism	60	Metabolism	228
Steroid hormone biosynthesis	5	ENSSSCG00000008845(SRD5A3),ENSSSCG00000002777(HSD11B2),ENSSSCG00000001906(CYP1A1),ENSSSCG00000026798(CYP2C42),ENSSSCG00000026520(STS),	Lipid metabolism	60	Metabolism	228
Arachidonic acid metabolism	8	ENSSSCG00000010404(ALOX5),ENSSSCG00000010055(GGT5),ENSSSCG00000005533(PTGS1),ENSSSCG00000010056(GGT1),ENSSSCG00000026914(PLA2G16),ENSSSCG00000007463(PTGIS),ENSSSCG00000003496(PLA2G2F),ENSSSCG00000026798(CYP2C42),	Lipid metabolism	60	Metabolism	228
Ether lipid metabolism	8	ENSSSCG00000002554(PLD4),ENSSSCG00000026914(PLA2G16),ENSSSCG00000024172(PAFAH2),ENSSSCG00000003496(PLA2G2F),ENSSSCG00000029918(CEPT1),ENSSSCG00000003839(PLPP3),ENSSSCG00000002235(LPCAT4),ENSSSCG00000017116(LPCAT1),	Lipid metabolism	60	Metabolism	228
Glycerolipid metabolism	11	ENSSSCG00000012841(PNPLA2),ENSSSCG00000007019(GPAT4),ENSSSCG00000016539(AKR1B1),ENSSSCG00000017615(DGKE),ENSSSCG00000025901(LCLAT1),ENSSSCG00000004033(AGPAT4),ENSSSCG00000009233(GPAT3),ENSSSCG00000024134(MGLL),ENSSSCG00000014861(MOGAT2),ENSSSCG00000009889(ALDH2),ENSSSCG00000003839(PLPP3),	Lipid metabolism	60	Metabolism	228
Synthesis and degradation of ketone bodies	1	ENSSSCG00000016872(HMGCS1),	Lipid metabolism	60	Metabolism	228
Steroid biosynthesis	5	ENSSSCG00000012758(NSDHL),ENSSSCG00000026044(FDFT1),ENSSSCG00000027525(DHCR24),ENSSSCG00000021418(LSS),ENSSSCG00000013389(CYP2R1),	Lipid metabolism	60	Metabolism	228
Fatty acid biosynthesis	1	ENSSSCG00000015784(ACSL1),	Lipid metabolism	60	Metabolism	228
Metabolism of xenobiotics by cytochrome P450	1	ENSSSCG00000001906(CYP1A1),	Xenobiotics biodegradation and metabolism	1	Metabolism	228
Glycolysis / Gluconeogenesis	5	ENSSSCG00000013366(LDHA),ENSSSCG00000001930(PKM),ENSSSCG00000008486(GALM),ENSSSCG00000007286(ACSS2),ENSSSCG00000009889(ALDH2),	Carbohydrate metabolism	51	Metabolism	228
Amino sugar and nucleotide sugar metabolism	9	ENSSSCG00000004456(PGM3),ENSSSCG00000001927(HEXA),ENSSSCG00000027827(GALE),ENSSSCG00000022292(NPL),ENSSSCG00000014393(GNPDA1),ENSSSCG00000024990(MPI),ENSSSCG00000011389(GMPPB),ENSSSCG00000010929(CYB5R1),ENSSSCG00000000038(CYB5R3),	Carbohydrate metabolism	51	Metabolism	228
Glyoxylate and dicarboxylate metabolism	5	ENSSSCG00000022975(AMT),ENSSSCG00000011653(PCCB),ENSSSCG00000016402(AGXT),ENSSSCG00000010523(HOGA1),ENSSSCG00000000064(ACO2),	Carbohydrate metabolism	51	Metabolism	228
Ascorbate and aldarate metabolism	1	ENSSSCG00000009889(ALDH2),	Carbohydrate metabolism	51	Metabolism	228
Pyruvate metabolism	5	ENSSSCG00000027778(GLO1),ENSSSCG00000013366(LDHA),ENSSSCG00000001930(PKM),ENSSSCG00000007286(ACSS2),ENSSSCG00000009889(ALDH2),	Carbohydrate metabolism	51	Metabolism	228
Starch and sucrose metabolism	2	ENSSSCG00000007739(GUSB),ENSSSCG00000003154(GYS1),	Carbohydrate metabolism	51	Metabolism	228
Citrate cycle (TCA cycle)	3	ENSSSCG00000001852(IDH2),ENSSSCG00000002374(DLST),ENSSSCG00000000064(ACO2),	Carbohydrate metabolism	51	Metabolism	228
Inositol phosphate metabolism	14	ENSSSCG00000003642(INPP5B),ENSSSCG00000011546(MTMR14),ENSSSCG00000014811(INPPL1),ENSSSCG00000012650(OCRL),ENSSSCG00000016147(PIKFYVE),ENSSSCG00000002457(ITPK1),ENSSSCG00000007356(PLCG1),ENSSSCG00000015283(PIK3C2B),ENSSSCG00000027629(CDIPT),ENSSSCG00000030547(PIP5K1A),ENSSSCG00000012035(SYNJ1),ENSSSCG00000003000(ITPKC),ENSSSCG00000012743(MTMR1),ENSSSCG00000009994(MTMR3),	Carbohydrate metabolism	51	Metabolism	228
Propanoate metabolism	6	ENSSSCG00000013366(LDHA),ENSSSCG00000011653(PCCB),ENSSSCG00000000939(ACSS3),ENSSSCG00000007286(ACSS2),ENSSSCG00000008571(HADHA),ENSSSCG00000006866(DBT),	Carbohydrate metabolism	51	Metabolism	228
Fructose and mannose metabolism	4	ENSSSCG00000024990(MPI),ENSSSCG00000008556(KHK),ENSSSCG00000016539(AKR1B1),ENSSSCG00000011389(GMPPB),	Carbohydrate metabolism	51	Metabolism	228
Pentose phosphate pathway	3	ENSSSCG00000008207(RPIA),ENSSSCG00000012560(PRPS1),ENSSSCG00000012116(PRPS2),	Carbohydrate metabolism	51	Metabolism	228
Galactose metabolism	5	ENSSSCG00000027827(GALE),ENSSSCG00000024573(LALBA),ENSSSCG00000016539(AKR1B1),ENSSSCG00000008486(GALM),ENSSSCG00000010998(B4GALT1),	Carbohydrate metabolism	51	Metabolism	228
Pentose and glucuronate interconversions	3	ENSSSCG00000007739(GUSB),ENSSSCG00000016539(AKR1B1),ENSSSCG00000009889(ALDH2),	Carbohydrate metabolism	51	Metabolism	228
Butanoate metabolism	4	ENSSSCG00000005016(L2HGDH),ENSSSCG00000011060(GAD2),ENSSSCG00000008571(HADHA),ENSSSCG00000016872(HMGCS1),	Carbohydrate metabolism	51	Metabolism	228
Carbon metabolism	13	ENSSSCG00000008207(RPIA),ENSSSCG00000003428(MTHFR),ENSSSCG00000001852(IDH2),ENSSSCG00000001930(PKM),ENSSSCG00000022975(AMT),ENSSSCG00000011653(PCCB),ENSSSCG00000007286(ACSS2),ENSSSCG00000012560(PRPS1),ENSSSCG00000008571(HADHA),ENSSSCG00000012116(PRPS2),ENSSSCG00000016402(AGXT),ENSSSCG00000002374(DLST),ENSSSCG00000000064(ACO2),	Global and overview maps	175	Metabolism	228
Fatty acid metabolism	5	ENSSSCG00000024015(FADS1),ENSSSCG00000010554(SCD),ENSSSCG00000015784(ACSL1),ENSSSCG00000008571(HADHA),ENSSSCG00000008569(HADHB),	Global and overview maps	175	Metabolism	228
Biosynthesis of amino acids	10	ENSSSCG00000008207(RPIA),ENSSSCG00000010337(MAT1A),ENSSSCG00000001852(IDH2),ENSSSCG00000001930(PKM),ENSSSCG00000024179(NAGS),ENSSSCG00000012560(PRPS1),ENSSSCG00000012116(PRPS2),ENSSSCG00000003139(BCAT2),ENSSSCG00000010143(MTR),ENSSSCG00000000064(ACO2),	Global and overview maps	175	Metabolism	228
2-Oxocarboxylic acid metabolism	4	ENSSSCG00000001852(IDH2),ENSSSCG00000024179(NAGS),ENSSSCG00000003139(BCAT2),ENSSSCG00000000064(ACO2),	Global and overview maps	175	Metabolism	228
Metabolic pathways	173	ENSSSCG00000002016(THTPA),ENSSSCG00000008226(POLR1A),ENSSSCG00000025571(POLR2G),ENSSSCG00000002554(PLD4),ENSSSCG00000010404(ALOX5),ENSSSCG00000004456(PGM3),ENSSSCG00000010274(SGPL1),ENSSSCG00000001927(HEXA),ENSSSCG00000008207(RPIA),ENSSSCG00000005303(PIGO),ENSSSCG00000010337(MAT1A),ENSSSCG00000015276(ETNK2),ENSSSCG00000004672(GATM),ENSSSCG00000012758(NSDHL),ENSSSCG00000017178(SPHK1),ENSSSCG000000…	Global and overview maps	175	Metabolism	228
Histidine metabolism	4	ENSSSCG00000023215(MAOB),ENSSSCG00000005271(CARNMT1),ENSSSCG00000009889(ALDH2),ENSSSCG00000016442(AOC1),	Amino acid metabolism	31	Metabolism	228
Lysine degradation	9	ENSSSCG00000014030(PHYKPL),ENSSSCG00000017781(PIPOX),ENSSSCG00000011531(SETMAR),ENSSSCG00000006645(SETDB1),ENSSSCG00000003433(PLOD1),ENSSSCG00000008571(HADHA),ENSSSCG00000009889(ALDH2),ENSSSCG00000002374(DLST),ENSSSCG00000030217(COLGALT2),	Amino acid metabolism	31	Metabolism	228
Tryptophan metabolism	7	ENSSSCG00000023215(MAOB),ENSSSCG00000008571(HADHA),ENSSSCG00000005663(CCBL1),ENSSSCG00000001906(CYP1A1),ENSSSCG00000009889(ALDH2),ENSSSCG00000016442(AOC1),ENSSSCG00000006925(CCBL2),	Amino acid metabolism	31	Metabolism	228
Tyrosine metabolism	2	ENSSSCG00000023215(MAOB),ENSSSCG00000002396(GSTZ1),	Amino acid metabolism	31	Metabolism	228
Cysteine and methionine metabolism	9	ENSSSCG00000010337(MAT1A),ENSSSCG00000009246(ENOPH1),ENSSSCG00000013366(LDHA),ENSSSCG00000006816(AHCYL1),ENSSSCG00000003139(BCAT2),ENSSSCG00000010143(MTR),ENSSSCG00000029161(ADI1),ENSSSCG00000007287(GSS),ENSSSCG00000000134(MPST),	Amino acid metabolism	31	Metabolism	228
Phenylalanine metabolism	1	ENSSSCG00000023215(MAOB),	Amino acid metabolism	31	Metabolism	228
Arginine and proline metabolism	7	ENSSSCG00000004672(GATM),ENSSSCG00000023215(MAOB),ENSSSCG00000027121(ODC1),ENSSSCG00000024752(ALDH4A1),ENSSSCG00000009889(ALDH2),ENSSSCG00000010523(HOGA1),ENSSSCG00000016442(AOC1),	Amino acid metabolism	31	Metabolism	228
Arginine biosynthesis	2	ENSSSCG00000024179(NAGS),ENSSSCG00000016056(GLS),	Amino acid metabolism	31	Metabolism	228
Phototransduction	2	ENSSSCG00000022545(CALM3),ENSSSCG00000025768(CALM1),	Sensory system	26	Organismal Systems	354
Taste transduction	7	ENSSSCG00000000682(GNB3),ENSSSCG00000003341(TAS1R3),ENSSSCG00000025423(KCNK5),ENSSSCG00000007836(SCNN1G),ENSSSCG00000001242(GABBR1),ENSSSCG00000001518(ITPR3),ENSSSCG00000013771(PRKACG),	Sensory system	26	Organismal Systems	354
Inflammatory mediator regulation of TRP channels	17	ENSSSCG00000014010(MAPK9),ENSSSCG00000009228(MAPK10),ENSSSCG00000007520(GNAS),ENSSSCG00000022545(CALM3),ENSSSCG00000025768(CALM1),ENSSSCG00000008088(IL1B1),ENSSSCG00000007334(SRC),ENSSSCG00000007356(PLCG1),ENSSSCG00000011576(HRH1),ENSSSCG00000016958(CH242-378F17.1),ENSSSCG00000001518(ITPR3),ENSSSCG00000012913(PPP1CA),ENSSSCG00000013771(PRKACG),ENSSSCG00000024439(PTGER4),ENSSSCG00000000857(IGF1),E…	Sensory system	26	Organismal Systems	354
Olfactory transduction	7	ENSSSCG00000022545(CALM3),ENSSSCG00000025768(CALM1),ENSSSCG00000009250(PRKG2),ENSSSCG00000002315(SLC8A3),ENSSSCG00000006059(NCALD),ENSSSCG00000013771(PRKACG),ENSSSCG00000010806(RGS2),	Sensory system	26	Organismal Systems	354
Serotonergic synapse	17	ENSSSCG00000000682(GNB3),ENSSSCG00000010404(ALOX5),ENSSSCG00000007520(GNAS),ENSSSCG00000023215(MAOB),ENSSSCG00000006753(NRAS),ENSSSCG00000005533(PTGS1),ENSSSCG00000006393(KCNJ9),ENSSSCG00000017797(SLC6A4),ENSSSCG00000021573(KCNJ5),ENSSSCG00000010459(HTR7),ENSSSCG00000012275(ARAF),ENSSSCG00000001518(ITPR3),ENSSSCG00000013771(PRKACG),ENSSSCG00000015870(KCNJ3),ENSSSCG00000004622(GNB5),ENSSSCG0000002…	Nervous system	81	Organismal Systems	354
Long-term potentiation	9	ENSSSCG00000000068(EP300),ENSSSCG00000022545(CALM3),ENSSSCG00000025768(CALM1),ENSSSCG00000006753(NRAS),ENSSSCG00000012275(ARAF),ENSSSCG00000001518(ITPR3),ENSSSCG00000012913(PPP1CA),ENSSSCG00000013771(PRKACG),ENSSSCG00000004022(RPS6KA2),	Nervous system	81	Organismal Systems	354
GABAergic synapse	13	ENSSSCG00000000682(GNB3),ENSSSCG00000011397(SLC38A3),ENSSSCG00000007334(SRC),ENSSSCG00000011060(GAD2),ENSSSCG00000002707(GABARAPL2),ENSSSCG00000001242(GABBR1),ENSSSCG00000025981(SLC38A5),ENSSSCG00000013771(PRKACG),ENSSSCG00000004622(GNB5),ENSSSCG00000016056(GLS),ENSSSCG00000016104(TRAK2),ENSSSCG00000007348(SLC32A1),ENSSSCG00000011399(GNAI2),	Nervous system	81	Organismal Systems	354
Neurotrophin signaling pathway	24	ENSSSCG00000014010(MAPK9),ENSSSCG00000024813(MAP3K3),ENSSSCG00000009228(MAPK10),ENSSSCG00000022080(RHOA),ENSSSCG00000022545(CALM3),ENSSSCG00000005706(ABL1),ENSSSCG00000025768(CALM1),ENSSSCG00000006753(NRAS),ENSSSCG00000015650(MAPKAPK2),ENSSSCG00000021944(RAC3),ENSSSCG00000016918(MAP3K1),ENSSSCG00000010872(AKT3),ENSSSCG00000007356(PLCG1),ENSSSCG00000000160(PRDM4),ENSSSCG00000009048(GAB1),ENSSSCG00…	Nervous system	81	Organismal Systems	354
Synaptic vesicle cycle	8	ENSSSCG00000000948(SYT1),ENSSSCG00000001895(CPLX3),ENSSSCG00000016990(ATP6V0E1),ENSSSCG00000005305(UNC13B),ENSSSCG00000024434(AP2B1),ENSSSCG00000013897(RAB3A),ENSSSCG00000002776(ATP6V0D1),ENSSSCG00000007348(SLC32A1),	Nervous system	81	Organismal Systems	354
Glutamatergic synapse	12	ENSSSCG00000000682(GNB3),ENSSSCG00000007520(GNAS),ENSSSCG00000003690(DLGAP1),ENSSSCG00000030565(GRIA4),ENSSSCG00000014113(HOMER1),ENSSSCG00000011397(SLC38A3),ENSSSCG00000001518(ITPR3),ENSSSCG00000013771(PRKACG),ENSSSCG00000015870(KCNJ3),ENSSSCG00000004622(GNB5),ENSSSCG00000016056(GLS),ENSSSCG00000011399(GNAI2),	Nervous system	81	Organismal Systems	354
Retrograde endocannabinoid signaling	15	ENSSSCG00000000682(GNB3),ENSSSCG00000014010(MAPK9),ENSSSCG00000009228(MAPK10),ENSSSCG00000030565(GRIA4),ENSSSCG00000006393(KCNJ9),ENSSSCG00000021573(KCNJ5),ENSSSCG00000001518(ITPR3),ENSSSCG00000013771(PRKACG),ENSSSCG00000015870(KCNJ3),ENSSSCG00000004622(GNB5),ENSSSCG00000024134(MGLL),ENSSSCG00000013079(DAGLA),ENSSSCG00000003901(FAAH),ENSSSCG00000007348(SLC32A1),ENSSSCG00000011399(GNAI2),	Nervous system	81	Organismal Systems	354
Long-term depression	11	ENSSSCG00000007520(GNAS),ENSSSCG00000004812(IGF1R),ENSSSCG00000008866(GUCY1A3),ENSSSCG00000006753(NRAS),ENSSSCG00000029279(GNA11),ENSSSCG00000009250(PRKG2),ENSSSCG00000012275(ARAF),ENSSSCG00000001518(ITPR3),ENSSSCG00000010046(GNAZ),ENSSSCG00000000857(IGF1),ENSSSCG00000011399(GNAI2),	Nervous system	81	Organismal Systems	354
Cholinergic synapse	17	ENSSSCG00000000682(GNB3),ENSSSCG00000024545(CHRM1),ENSSSCG00000006753(NRAS),ENSSSCG00000029279(GNA11),ENSSSCG00000010872(AKT3),ENSSSCG00000030303(ACHE),ENSSSCG00000016958(CH242-378F17.1),ENSSSCG00000001518(ITPR3),ENSSSCG00000013771(PRKACG),ENSSSCG00000015870(KCNJ3),ENSSSCG00000004622(GNB5),ENSSSCG00000013501(CREB3L3),ENSSSCG00000001752(CHRNA3),ENSSSCG00000004281(KCNQ5),ENSSSCG00000006545(CHRNB2),…	Nervous system	81	Organismal Systems	354
Dopaminergic synapse	22	ENSSSCG00000000682(GNB3),ENSSSCG00000014010(MAPK9),ENSSSCG00000022919(KIF5C),ENSSSCG00000009228(MAPK10),ENSSSCG00000015599(PPP2R5A),ENSSSCG00000007520(GNAS),ENSSSCG00000030565(GRIA4),ENSSSCG00000022545(CALM3),ENSSSCG00000025768(CALM1),ENSSSCG00000023215(MAOB),ENSSSCG00000015048(DRD2),ENSSSCG00000006393(KCNJ9),ENSSSCG00000010872(AKT3),ENSSSCG00000021573(KCNJ5),ENSSSCG00000001654(PPP2R5D),ENSSSCG00…	Nervous system	81	Organismal Systems	354
Longevity regulating pathway	17	ENSSSCG00000004812(IGF1R),ENSSSCG00000008040(TSC2),ENSSSCG00000006753(NRAS),ENSSSCG00000003194(AKT1S1),ENSSSCG00000010872(AKT3),ENSSSCG00000013564(INSR),ENSSSCG00000029876(SOD2),ENSSSCG00000009742(ULK1),ENSSSCG00000016958(CH242-378F17.1),ENSSSCG00000013771(PRKACG),ENSSSCG00000001898(ULK3),ENSSSCG00000009815(CAMKK2),ENSSSCG00000013501(CREB3L3),ENSSSCG00000000857(IGF1),ENSSSCG00000000185(PRKAG1),EN…	Aging	17	Organismal Systems	354
Osteoclast differentiation	20	ENSSSCG00000014010(MAPK9),ENSSSCG00000009228(MAPK10),ENSSSCG00000001404(TNF),ENSSSCG00000008088(IL1B1),ENSSSCG00000012825(IKBKG),ENSSSCG00000021944(RAC3),ENSSSCG00000010872(AKT3),ENSSSCG00000002919(TYROBP),ENSSSCG00000007477(NFATC2),ENSSSCG00000030839(JUN),ENSSSCG00000000708(TNFRSF1A),ENSSSCG00000016958(CH242-378F17.1),ENSSSCG00000017330(MAP3K14),ENSSSCG00000012967(FOSL1),ENSSSCG00000017306(ITGB3…	Development	57	Organismal Systems	354
Axon guidance	38	ENSSSCG00000030130(DPYSL2),ENSSSCG00000009584(SEMA4D),ENSSSCG00000010276(UNC5B),ENSSSCG00000011101(ITGB1),ENSSSCG00000030378(LIMK1),ENSSSCG00000022080(RHOA),ENSSSCG00000005706(ABL1),ENSSSCG00000006753(NRAS),ENSSSCG00000015688(CXCR4),ENSSSCG00000011398(SEMA3F),ENSSSCG00000008262(SEMA4F),ENSSSCG00000021944(RAC3),ENSSSCG00000007334(SRC),ENSSSCG00000007356(PLCG1),ENSSSCG00000014224(SEMA6A),ENSSSCG000…	Development	57	Organismal Systems	354
Dorso-ventral axis formation	2	ENSSSCG00000024152(ETV6),ENSSSCG00000002635(SPIRE2),	Development	57	Organismal Systems	354
Leukocyte transendothelial migration	25	ENSSSCG00000002829(MMP2),ENSSSCG00000011101(ITGB1),ENSSSCG00000022080(RHOA),ENSSSCG00000011657(CLDN18),ENSSSCG00000013655(ICAM1),ENSSSCG00000015688(CXCR4),ENSSSCG00000021944(RAC3),ENSSSCG00000011747(CLDN11),ENSSSCG00000007356(PLCG1),ENSSSCG00000015959(RAPGEF4),ENSSSCG00000006369(F11R),ENSSSCG00000028355(ACTG1),ENSSSCG00000016958(CH242-378F17.1),ENSSSCG00000003520(CDC42),ENSSSCG00000010313(VCL),EN…	Immune system	151	Organismal Systems	354
RIG-I-like receptor signaling pathway	13	ENSSSCG00000014349(TMEM173),ENSSSCG00000014010(MAPK9),ENSSSCG00000009228(MAPK10),ENSSSCG00000001404(TNF),ENSSSCG00000017515(TBKBP1),ENSSSCG00000012825(IKBKG),ENSSSCG00000016918(MAP3K1),ENSSSCG00000001009(RIPK1),ENSSSCG00000017416(DHX58),ENSSSCG00000015889(TANK),ENSSSCG00000024182(TRADD),ENSSSCG00000002525(TRAF3),ENSSSCG00000028631(PIN1),	Immune system	151	Organismal Systems	354
Chemokine signaling pathway	25	ENSSSCG00000000682(GNB3),ENSSSCG00000022080(RHOA),ENSSSCG00000017406(STAT5A),ENSSSCG00000006753(NRAS),ENSSSCG00000017466(CCR7),ENSSSCG00000015688(CXCR4),ENSSSCG00000017705(CCL5),ENSSSCG00000026707(XCR1),ENSSSCG00000012825(IKBKG),ENSSSCG00000021944(RAC3),ENSSSCG00000010872(AKT3),ENSSSCG00000007334(SRC),ENSSSCG00000017700(CCL3L1),ENSSSCG00000014310(CXCL14),ENSSSCG00000024311(CCR2),ENSSSCG0000001068…	Immune system	151	Organismal Systems	354
Platelet activation	24	ENSSSCG00000006357(FCER1G),ENSSSCG00000007520(GNAS),ENSSSCG00000011101(ITGB1),ENSSSCG00000022080(RHOA),ENSSSCG00000004791(RASGRP1),ENSSSCG00000008866(GUCY1A3),ENSSSCG00000005533(PTGS1),ENSSSCG00000009250(PRKG2),ENSSSCG00000026602(PTGIR),ENSSSCG00000010872(AKT3),ENSSSCG00000005317(TLN1),ENSSSCG00000007334(SRC),ENSSSCG00000016887(ITGA2),ENSSSCG00000025464(ORAI1),ENSSSCG00000028355(ACTG1),ENSSSCG000…	Immune system	151	Organismal Systems	354
Intestinal immune network for IgA production	8	ENSSSCG00000028561(CD28),ENSSSCG00000015688(CXCR4),ENSSSCG00000009051(IL15),ENSSSCG00000025042(ICOS),ENSSSCG00000017330(MAP3K14),ENSSSCG00000000706(LTBR),ENSSSCG00000007440(CD40),ENSSSCG00000010414(CXCL12),	Immune system	151	Organismal Systems	354
Hematopoietic cell lineage	24	ENSSSCG00000015405(CD36),ENSSSCG00000017578(ITGA3),ENSSSCG00000000687(CD4),ENSSSCG00000001404(TNF),ENSSSCG00000007817(IL4R),ENSSSCG00000008088(IL1B1),ENSSSCG00000006450(CD1E),ENSSSCG00000008217(CD8A),ENSSSCG00000016887(ITGA2),ENSSSCG00000011848(TFRC),ENSSSCG00000013297(CD44),ENSSSCG00000015094(CD3G),ENSSSCG00000008213(CD8B),ENSSSCG00000015092(CD3E),ENSSSCG00000017306(ITGB3),ENSSSCG00000010968(IL1…	Immune system	151	Organismal Systems	354
B cell receptor signaling pathway	9	ENSSSCG00000017283(CD79B),ENSSSCG00000006753(NRAS),ENSSSCG00000014811(INPPL1),ENSSSCG00000012825(IKBKG),ENSSSCG00000021944(RAC3),ENSSSCG00000010872(AKT3),ENSSSCG00000007477(NFATC2),ENSSSCG00000030839(JUN),ENSSSCG00000016958(CH242-378F17.1),	Immune system	151	Organismal Systems	354
Fc epsilon RI signaling pathway	13	ENSSSCG00000006357(FCER1G),ENSSSCG00000014010(MAPK9),ENSSSCG00000009228(MAPK10),ENSSSCG00000001404(TNF),ENSSSCG00000006753(NRAS),ENSSSCG00000021944(RAC3),ENSSSCG00000010872(AKT3),ENSSSCG00000007356(PLCG1),ENSSSCG00000016958(CH242-378F17.1),ENSSSCG00000014281(IL13),ENSSSCG00000007811(LAT),ENSSSCG00000013099(MS4A2),ENSSSCG00000018016(MAP2K4),	Immune system	151	Organismal Systems	354
Cytosolic DNA-sensing pathway	13	ENSSSCG00000014349(TMEM173),ENSSSCG00000008088(IL1B1),ENSSSCG00000017705(CCL5),ENSSSCG00000028007(POLR1C),ENSSSCG00000012825(IKBKG),ENSSSCG00000028711(CASP1),ENSSSCG00000010327(POLR3A),ENSSSCG00000001009(RIPK1),ENSSSCG00000026233(POLR3G),ENSSSCG00000009622(POLR3D),ENSSSCG00000006682(POLR3GL),ENSSSCG00000007970(POLR3K),ENSSSCG00000006543(ADAR),	Immune system	151	Organismal Systems	354
NOD-like receptor signaling pathway	10	ENSSSCG00000014010(MAPK9),ENSSSCG00000009228(MAPK10),ENSSSCG00000001701(HSP90AB1),ENSSSCG00000001404(TNF),ENSSSCG00000008088(IL1B1),ENSSSCG00000017705(CCL5),ENSSSCG00000012825(IKBKG),ENSSSCG00000004154(TNFAIP3),ENSSSCG00000028711(CASP1),ENSSSCG00000000087(TAB1),	Immune system	151	Organismal Systems	354
T cell receptor signaling pathway	24	ENSSSCG00000028561(CD28),ENSSSCG00000022080(RHOA),ENSSSCG00000006309(CD247),ENSSSCG00000004791(RASGRP1),ENSSSCG00000000687(CD4),ENSSSCG00000001404(TNF),ENSSSCG00000006753(NRAS),ENSSSCG00000012825(IKBKG),ENSSSCG00000008217(CD8A),ENSSSCG00000010872(AKT3),ENSSSCG00000007356(PLCG1),ENSSSCG00000007477(NFATC2),ENSSSCG00000030839(JUN),ENSSSCG00000016958(CH242-378F17.1),ENSSSCG00000003520(CDC42),ENSSSCG0…	Immune system	151	Organismal Systems	354
Complement and coagulation cascades	9	ENSSSCG00000029371(C5AR1),ENSSSCG00000011806(MASP1),ENSSSCG00000024310(F13A1),ENSSSCG00000007115(THBD),ENSSSCG00000025698(SERPINE1),ENSSSCG00000010093(SERPIND1),ENSSSCG00000002481(SERPINA5),ENSSSCG00000024791(CD59),ENSSSCG00000001422(C2),	Immune system	151	Organismal Systems	354
Natural killer cell mediated cytotoxicity	19	ENSSSCG00000006357(FCER1G),ENSSSCG00000006309(CD247),ENSSSCG00000001404(TNF),ENSSSCG00000013655(ICAM1),ENSSSCG00000006753(NRAS),ENSSSCG00000021944(RAC3),ENSSSCG00000002919(TYROBP),ENSSSCG00000007356(PLCG1),ENSSSCG00000027895(NCR1),ENSSSCG00000007477(NFATC2),ENSSSCG00000022004(SH3BP2),ENSSSCG00000016958(CH242-378F17.1),ENSSSCG00000014878(PAK1),ENSSSCG00000012275(ARAF),ENSSSCG00000007811(LAT),ENSSS…	Immune system	151	Organismal Systems	354
Toll-like receptor signaling pathway	21	ENSSSCG00000014010(MAPK9),ENSSSCG00000009228(MAPK10),ENSSSCG00000001404(TNF),ENSSSCG00000008088(IL1B1),ENSSSCG00000017705(CCL5),ENSSSCG00000012825(IKBKG),ENSSSCG00000021944(RAC3),ENSSSCG00000010872(AKT3),ENSSSCG00000017700(CCL3L1),ENSSSCG00000030839(JUN),ENSSSCG00000016958(CH242-378F17.1),ENSSSCG00000001009(RIPK1),ENSSSCG00000007440(CD40),ENSSSCG00000020705(MAP3K8),ENSSSCG00000005503(TLR4),ENSSSC…	Immune system	151	Organismal Systems	354
Fc gamma R-mediated phagocytosis	18	ENSSSCG00000030378(LIMK1),ENSSSCG00000017178(SPHK1),ENSSSCG00000014811(INPPL1),ENSSSCG00000021944(RAC3),ENSSSCG00000010872(AKT3),ENSSSCG00000007356(PLCG1),ENSSSCG00000005596(ARPC5L),ENSSSCG00000030547(PIP5K1A),ENSSSCG00000016958(CH242-378F17.1),ENSSSCG00000003520(CDC42),ENSSSCG00000014878(PAK1),ENSSSCG00000007811(LAT),ENSSSCG00000015560(ARPC5),ENSSSCG00000010095(CRKL),ENSSSCG00000003839(PLPP3),EN…	Immune system	151	Organismal Systems	354
Antigen processing and presentation	10	ENSSSCG00000014020(CANX),ENSSSCG00000001701(HSP90AB1),ENSSSCG00000000687(CD4),ENSSSCG00000001404(TNF),ENSSSCG00000014292(HSPA4),ENSSSCG00000008217(CD8A),ENSSSCG00000020893(TAP1),ENSSSCG00000001231(SLA-1),ENSSSCG00000008213(CD8B),ENSSSCG00000000844(NFYB),	Immune system	151	Organismal Systems	354
Circadian entrainment	16	ENSSSCG00000000682(GNB3),ENSSSCG00000007520(GNAS),ENSSSCG00000030565(GRIA4),ENSSSCG00000022545(CALM3),ENSSSCG00000025768(CALM1),ENSSSCG00000008866(GUCY1A3),ENSSSCG00000006393(KCNJ9),ENSSSCG00000009250(PRKG2),ENSSSCG00000021573(KCNJ5),ENSSSCG00000029333(RASD1),ENSSSCG00000001518(ITPR3),ENSSSCG00000013771(PRKACG),ENSSSCG00000015870(KCNJ3),ENSSSCG00000004622(GNB5),ENSSSCG00000017983(PER1),ENSSSCG000…	Environmental adaptation	18	Organismal Systems	354
Circadian rhythm	3	ENSSSCG00000010563(BTRC),ENSSSCG00000000185(PRKAG1),ENSSSCG00000017983(PER1),	Environmental adaptation	18	Organismal Systems	354
Collecting duct acid secretion	3	ENSSSCG00000006140(CA2),ENSSSCG00000016990(ATP6V0E1),ENSSSCG00000002776(ATP6V0D1),	Excretory system	22	Organismal Systems	354
Vasopressin-regulated water reabsorption	10	ENSSSCG00000007520(GNAS),ENSSSCG00000022696(RAB11A),ENSSSCG00000017412(RAB5C),ENSSSCG00000013771(PRKACG),ENSSSCG00000013501(CREB3L3),ENSSSCG00000007768(STX4),ENSSSCG00000029828(RAB5B),ENSSSCG00000021193(AQP2),ENSSSCG00000012789(AVPR2),ENSSSCG00000020962(DYNLL2),	Excretory system	22	Organismal Systems	354
Proximal tubule bicarbonate reclamation	3	ENSSSCG00000006140(CA2),ENSSSCG00000011397(SLC38A3),ENSSSCG00000016056(GLS),	Excretory system	22	Organismal Systems	354
Aldosterone-regulated sodium reabsorption	6	ENSSSCG00000003562(SFN),ENSSSCG00000013564(INSR),ENSSSCG00000007836(SCNN1G),ENSSSCG00000016958(CH242-378F17.1),ENSSSCG00000002777(HSD11B2),ENSSSCG00000000857(IGF1),	Excretory system	22	Organismal Systems	354
Endocrine and other factor-regulated calcium reabsorption	4	ENSSSCG00000007520(GNAS),ENSSSCG00000024434(AP2B1),ENSSSCG00000022696(RAB11A),ENSSSCG00000013771(PRKACG),	Excretory system	22	Organismal Systems	354
Prolactin signaling pathway	9	ENSSSCG00000014010(MAPK9),ENSSSCG00000009228(MAPK10),ENSSSCG00000017406(STAT5A),ENSSSCG00000006753(NRAS),ENSSSCG00000010872(AKT3),ENSSSCG00000007334(SRC),ENSSSCG00000016958(CH242-378F17.1),ENSSSCG00000000910(SOCS2),ENSSSCG00000014277(IRF1),	Endocrine system	122	Organismal Systems	354
Insulin signaling pathway	23	ENSSSCG00000014010(MAPK9),ENSSSCG00000009228(MAPK10),ENSSSCG00000008040(TSC2),ENSSSCG00000022545(CALM3),ENSSSCG00000025768(CALM1),ENSSSCG00000006753(NRAS),ENSSSCG00000014811(INPPL1),ENSSSCG00000010872(AKT3),ENSSSCG00000012279(ELK1),ENSSSCG00000013564(INSR),ENSSSCG00000007788(PHKG2),ENSSSCG00000003154(GYS1),ENSSSCG00000022725(FLOT1),ENSSSCG00000016958(CH242-378F17.1),ENSSSCG00000012275(ARAF),ENSSS…	Endocrine system	122	Organismal Systems	354
Adipocytokine signaling pathway	13	ENSSSCG00000014010(MAPK9),ENSSSCG00000009228(MAPK10),ENSSSCG00000015405(CD36),ENSSSCG00000001404(TNF),ENSSSCG00000012825(IKBKG),ENSSSCG00000010872(AKT3),ENSSSCG00000000708(TNFRSF1A),ENSSSCG00000015784(ACSL1),ENSSSCG00000009815(CAMKK2),ENSSSCG00000024182(TRADD),ENSSSCG00000000185(PRKAG1),ENSSSCG00000030289(PTPN11),ENSSSCG00000003413(MTOR),	Endocrine system	122	Organismal Systems	354
Glucagon signaling pathway	16	ENSSSCG00000000068(EP300),ENSSSCG00000007520(GNAS),ENSSSCG00000022545(CALM3),ENSSSCG00000025768(CALM1),ENSSSCG00000013366(LDHA),ENSSSCG00000010872(AKT3),ENSSSCG00000001930(PKM),ENSSSCG00000007788(PHKG2),ENSSSCG00000003154(GYS1),ENSSSCG00000001518(ITPR3),ENSSSCG00000013771(PRKACG),ENSSSCG00000012157(PHKA2),ENSSSCG00000008398(PPP4R3B),ENSSSCG00000013501(CREB3L3),ENSSSCG00000000185(PRKAG1),ENSSSCG00…	Endocrine system	122	Organismal Systems	354
Ovarian steroidogenesis	10	ENSSSCG00000010404(ALOX5),ENSSSCG00000007520(GNAS),ENSSSCG00000004812(IGF1R),ENSSSCG00000026109(STAR),ENSSSCG00000009759(SCARB1),ENSSSCG00000013564(INSR),ENSSSCG00000013771(PRKACG),ENSSSCG00000001906(CYP1A1),ENSSSCG00000000857(IGF1),ENSSSCG00000001027(BMP6),	Endocrine system	122	Organismal Systems	354
Progesterone-mediated oocyte maturation	14	ENSSSCG00000014010(MAPK9),ENSSSCG00000009228(MAPK10),ENSSSCG00000004812(IGF1R),ENSSSCG00000013481(FZR1),ENSSSCG00000001701(HSP90AB1),ENSSSCG00000007151(CDC25B),ENSSSCG00000010872(AKT3),ENSSSCG00000030222(ANAPC7),ENSSSCG00000016958(CH242-378F17.1),ENSSSCG00000012275(ARAF),ENSSSCG00000013771(PRKACG),ENSSSCG00000000857(IGF1),ENSSSCG00000004022(RPS6KA2),ENSSSCG00000011399(GNAI2),	Endocrine system	122	Organismal Systems	354
Insulin secretion	8	ENSSSCG00000007520(GNAS),ENSSSCG00000029279(GNA11),ENSSSCG00000013897(RAB3A),ENSSSCG00000015959(RAPGEF4),ENSSSCG00000001518(ITPR3),ENSSSCG00000013892(KCNN1),ENSSSCG00000013771(PRKACG),ENSSSCG00000013501(CREB3L3),	Endocrine system	122	Organismal Systems	354
Renin secretion	13	ENSSSCG00000007520(GNAS),ENSSSCG00000022545(CALM3),ENSSSCG00000025768(CALM1),ENSSSCG00000008866(GUCY1A3),ENSSSCG00000009250(PRKG2),ENSSSCG00000025464(ORAI1),ENSSSCG00000021059(ADORA1),ENSSSCG00000001518(ITPR3),ENSSSCG00000013771(PRKACG),ENSSSCG00000024439(PTGER4),ENSSSCG00000021862(PTGER2),ENSSSCG00000017296(ACE),ENSSSCG00000011399(GNAI2),	Endocrine system	122	Organismal Systems	354
GnRH signaling pathway	18	ENSSSCG00000002829(MMP2),ENSSSCG00000030354(MAP3K2),ENSSSCG00000014010(MAPK9),ENSSSCG00000024813(MAP3K3),ENSSSCG00000009228(MAPK10),ENSSSCG00000007520(GNAS),ENSSSCG00000022545(CALM3),ENSSSCG00000025768(CALM1),ENSSSCG00000006753(NRAS),ENSSSCG00000029279(GNA11),ENSSSCG00000016918(MAP3K1),ENSSSCG00000012279(ELK1),ENSSSCG00000007334(SRC),ENSSSCG00000030839(JUN),ENSSSCG00000003520(CDC42),ENSSSCG000000…	Endocrine system	122	Organismal Systems	354
Thyroid hormone signaling pathway	19	ENSSSCG00000000068(EP300),ENSSSCG00000008040(TSC2),ENSSSCG00000006753(NRAS),ENSSSCG00000005720(MED27),ENSSSCG00000010872(AKT3),ENSSSCG00000007334(SRC),ENSSSCG00000007356(PLCG1),ENSSSCG00000008581(NCOA1),ENSSSCG00000028355(ACTG1),ENSSSCG00000016958(CH242-378F17.1),ENSSSCG00000013416(MED16),ENSSSCG00000013771(PRKACG),ENSSSCG00000017414(KAT2A),ENSSSCG00000017306(ITGB3),ENSSSCG00000012250(MED14),ENSS…	Endocrine system	122	Organismal Systems	354
Estrogen signaling pathway	19	ENSSSCG00000002829(MMP2),ENSSSCG00000007520(GNAS),ENSSSCG00000001701(HSP90AB1),ENSSSCG00000022545(CALM3),ENSSSCG00000025768(CALM1),ENSSSCG00000006753(NRAS),ENSSSCG00000006393(KCNJ9),ENSSSCG00000010872(AKT3),ENSSSCG00000007334(SRC),ENSSSCG00000021573(KCNJ5),ENSSSCG00000030839(JUN),ENSSSCG00000016958(CH242-378F17.1),ENSSSCG00000001242(GABBR1),ENSSSCG00000001518(ITPR3),ENSSSCG00000013771(PRKACG),ENS…	Endocrine system	122	Organismal Systems	354
PPAR signaling pathway	8	ENSSSCG00000015405(CD36),ENSSSCG00000001539(PPARD),ENSSSCG00000023435(DBI),ENSSSCG00000015067(APOA5),ENSSSCG00000015069(APOC3),ENSSSCG00000010554(SCD),ENSSSCG00000015784(ACSL1),ENSSSCG00000023272(ILK),	Endocrine system	122	Organismal Systems	354
Oxytocin signaling pathway	30	ENSSSCG00000007520(GNAS),ENSSSCG00000022080(RHOA),ENSSSCG00000022545(CALM3),ENSSSCG00000025768(CALM1),ENSSSCG00000008866(GUCY1A3),ENSSSCG00000006753(NRAS),ENSSSCG00000006393(KCNJ9),ENSSSCG00000017510(CACNB1),ENSSSCG00000012279(ELK1),ENSSSCG00000007334(SRC),ENSSSCG00000023102(CACNG4),ENSSSCG00000021573(KCNJ5),ENSSSCG00000028355(ACTG1),ENSSSCG00000007477(NFATC2),ENSSSCG00000030839(JUN),ENSSSCG00000…	Endocrine system	122	Organismal Systems	354
Renin-angiotensin system	3	ENSSSCG00000012247(ATP6AP2),ENSSSCG00000014899(PRCP),ENSSSCG00000017296(ACE),	Endocrine system	122	Organismal Systems	354
Regulation of lipolysis in adipocytes	13	ENSSSCG00000007520(GNAS),ENSSSCG00000012841(PNPLA2),ENSSSCG00000005533(PTGS1),ENSSSCG00000009250(PRKG2),ENSSSCG00000010872(AKT3),ENSSSCG00000013564(INSR),ENSSSCG00000026914(PLA2G16),ENSSSCG00000021059(ADORA1),ENSSSCG00000008888(NPY1R),ENSSSCG00000016958(CH242-378F17.1),ENSSSCG00000013771(PRKACG),ENSSSCG00000024134(MGLL),ENSSSCG00000011399(GNAI2),	Endocrine system	122	Organismal Systems	354
Aldosterone synthesis and secretion	14	ENSSSCG00000027908(MC2R),ENSSSCG00000007520(GNAS),ENSSSCG00000022545(CALM3),ENSSSCG00000025768(CALM1),ENSSSCG00000026109(STAR),ENSSSCG00000029279(GNA11),ENSSSCG00000009759(SCARB1),ENSSSCG00000025464(ORAI1),ENSSSCG00000001518(ITPR3),ENSSSCG00000027955(CAMK1D),ENSSSCG00000013771(PRKACG),ENSSSCG00000013079(DAGLA),ENSSSCG00000013501(CREB3L3),ENSSSCG00000015871(NR4A2),	Endocrine system	122	Organismal Systems	354
Thyroid hormone synthesis	5	ENSSSCG00000007520(GNAS),ENSSSCG00000014020(CANX),ENSSSCG00000001518(ITPR3),ENSSSCG00000013771(PRKACG),ENSSSCG00000013501(CREB3L3),	Endocrine system	122	Organismal Systems	354
Melanogenesis	13	ENSSSCG00000000068(EP300),ENSSSCG00000007520(GNAS),ENSSSCG00000022545(CALM3),ENSSSCG00000025768(CALM1),ENSSSCG00000006753(NRAS),ENSSSCG00000024671(WNT9A),ENSSSCG00000016628(WNT2),ENSSSCG00000025374(DVL3),ENSSSCG00000014920(FZD4),ENSSSCG00000013771(PRKACG),ENSSSCG00000006780(WNT2B),ENSSSCG00000013501(CREB3L3),ENSSSCG00000011399(GNAI2),	Endocrine system	122	Organismal Systems	354
Bile secretion	10	ENSSSCG00000007520(GNAS),ENSSSCG00000003565(NR0B2),ENSSSCG00000006140(CA2),ENSSSCG00000010036(SLC5A1),ENSSSCG00000009759(SCARB1),ENSSSCG00000013771(PRKACG),ENSSSCG00000029516(SLC22A8),ENSSSCG00000004597(AQP9),ENSSSCG00000014080(HMGCR),ENSSSCG00000027796(SLC22A7),	Digestive system	51	Organismal Systems	354
Vitamin digestion and absorption	4	ENSSSCG00000008995(LRAT),ENSSSCG00000025848(MMACHC),ENSSSCG00000021968(SLC19A3),ENSSSCG00000009759(SCARB1),	Digestive system	51	Organismal Systems	354
Pancreatic secretion	12	ENSSSCG00000007520(GNAS),ENSSSCG00000013848(RAB8A),ENSSSCG00000022080(RHOA),ENSSSCG00000006140(CA2),ENSSSCG00000021944(RAC3),ENSSSCG00000028359(BST1),ENSSSCG00000022696(RAB11A),ENSSSCG00000012875(TPCN2),ENSSSCG00000001518(ITPR3),ENSSSCG00000012769(ATP2B3),ENSSSCG00000003496(PLA2G2F),ENSSSCG00000013623(RAB3D),	Digestive system	51	Organismal Systems	354
Fat digestion and absorption	6	ENSSSCG00000016746(NPC1L1),ENSSSCG00000015405(CD36),ENSSSCG00000009759(SCARB1),ENSSSCG00000003496(PLA2G2F),ENSSSCG00000014861(MOGAT2),ENSSSCG00000003839(PLPP3),	Digestive system	51	Organismal Systems	354
Gastric acid secretion	8	ENSSSCG00000007520(GNAS),ENSSSCG00000022545(CALM3),ENSSSCG00000025768(CALM1),ENSSSCG00000006140(CA2),ENSSSCG00000001518(ITPR3),ENSSSCG00000013771(PRKACG),ENSSSCG00000021910(GAST),ENSSSCG00000011399(GNAI2),	Digestive system	51	Organismal Systems	354
Carbohydrate digestion and absorption	4	ENSSSCG00000010036(SLC5A1),ENSSSCG00000003341(TAS1R3),ENSSSCG00000010872(AKT3),ENSSSCG00000016958(CH242-378F17.1),	Digestive system	51	Organismal Systems	354
Mineral absorption	6	ENSSSCG00000005905(SLC39A4),ENSSSCG00000017120(SLC6A19),ENSSSCG00000010036(SLC5A1),ENSSSCG00000028203(ICA),ENSSSCG00000007942(HMOX2),ENSSSCG00000021581(CLCN2),	Digestive system	51	Organismal Systems	354
Salivary secretion	10	ENSSSCG00000007520(GNAS),ENSSSCG00000022545(CALM3),ENSSSCG00000025768(CALM1),ENSSSCG00000008866(GUCY1A3),ENSSSCG00000009250(PRKG2),ENSSSCG00000028359(BST1),ENSSSCG00000007139(ADRA1D),ENSSSCG00000001518(ITPR3),ENSSSCG00000012769(ATP2B3),ENSSSCG00000013771(PRKACG),	Digestive system	51	Organismal Systems	354
Protein digestion and absorption	10	ENSSSCG00000029323(KCNE3),ENSSSCG00000017120(SLC6A19),ENSSSCG00000003105(SLC1A5),ENSSSCG00000025423(KCNK5),ENSSSCG00000002315(SLC8A3),ENSSSCG00000002041(SLC7A7),ENSSSCG00000012571(COL4A6),ENSSSCG00000014899(PRCP),ENSSSCG00000025038(KCNJ13),ENSSSCG00000012651(XPNPEP2),	Digestive system	51	Organismal Systems	354
Adrenergic signaling in cardiomyocytes	20	ENSSSCG00000015599(PPP2R5A),ENSSSCG00000007520(GNAS),ENSSSCG00000022545(CALM3),ENSSSCG00000025768(CALM1),ENSSSCG00000017510(CACNB1),ENSSSCG00000010872(AKT3),ENSSSCG00000015959(RAPGEF4),ENSSSCG00000007139(ADRA1D),ENSSSCG00000023102(CACNG4),ENSSSCG00000001654(PPP2R5D),ENSSSCG00000016958(CH242-378F17.1),ENSSSCG00000012913(PPP1CA),ENSSSCG00000012769(ATP2B3),ENSSSCG00000013771(PRKACG),ENSSSCG000000172…	Circulatory system	32	Organismal Systems	354
Cardiac muscle contraction	7	ENSSSCG00000014289(UQCRQ),ENSSSCG00000017510(CACNB1),ENSSSCG00000023102(CACNG4),ENSSSCG00000017271(CACNG1),ENSSSCG00000027085(UQCRFS1),ENSSSCG00000004570(TPM1),ENSSSCG00000025532(CACNG7),	Circulatory system	32	Organismal Systems	354
Vascular smooth muscle contraction	16	ENSSSCG00000007520(GNAS),ENSSSCG00000022080(RHOA),ENSSSCG00000022545(CALM3),ENSSSCG00000025768(CALM1),ENSSSCG00000008866(GUCY1A3),ENSSSCG00000029279(GNA11),ENSSSCG00000026602(PTGIR),ENSSSCG00000007139(ADRA1D),ENSSSCG00000012275(ARAF),ENSSSCG00000001518(ITPR3),ENSSSCG00000012913(PPP1CA),ENSSSCG00000013771(PRKACG),ENSSSCG00000016331(RAMP1),ENSSSCG00000015129(ARHGEF12),ENSSSCG00000003496(PLA2G2F),EN…	Circulatory system	32	Organismal Systems	354
Malaria	16	ENSSSCG00000015405(CD36),ENSSSCG00000001404(TNF),ENSSSCG00000013655(ICAM1),ENSSSCG00000008088(IL1B1),ENSSSCG00000008601(SDC1),ENSSSCG00000006088(SDC2),ENSSSCG00000004789(THBS1),ENSSSCG00000006288(SELP),ENSSSCG00000006286(SELE),ENSSSCG00000002385(TGFB3),ENSSSCG00000007440(CD40),ENSSSCG00000004012(THBS2),ENSSSCG00000005503(TLR4),ENSSSCG00000013916(COMP),ENSSSCG00000007797(ITGAL),ENSSSCG00000030984(…	Infectious diseases: Parasitic	52	Human Diseases	353
Leishmaniasis	11	ENSSSCG00000011101(ITGB1),ENSSSCG00000001404(TNF),ENSSSCG00000008088(IL1B1),ENSSSCG00000012279(ELK1),ENSSSCG00000030839(JUN),ENSSSCG00000002385(TGFB3),ENSSSCG00000005503(TLR4),ENSSSCG00000000137(NCF4),ENSSSCG00000000087(TAB1),ENSSSCG00000012795(IRAK1),ENSSSCG00000000799(IRAK4),	Infectious diseases: Parasitic	52	Human Diseases	353
Toxoplasmosis	19	ENSSSCG00000010404(ALOX5),ENSSSCG00000014010(MAPK9),ENSSSCG00000009228(MAPK10),ENSSSCG00000011101(ITGB1),ENSSSCG00000001404(TNF),ENSSSCG00000012825(IKBKG),ENSSSCG00000010872(AKT3),ENSSSCG00000002385(TGFB3),ENSSSCG00000000708(TNFRSF1A),ENSSSCG00000016958(CH242-378F17.1),ENSSSCG00000007440(CD40),ENSSSCG00000013648(TYK2),ENSSSCG00000005503(TLR4),ENSSSCG00000000087(TAB1),ENSSSCG00000015085(IL10RA),EN…	Infectious diseases: Parasitic	52	Human Diseases	353
African trypanosomiasis	5	ENSSSCG00000001404(TNF),ENSSSCG00000013655(ICAM1),ENSSSCG00000008088(IL1B1),ENSSSCG00000006286(SELE),ENSSSCG00000010448(FAS),	Infectious diseases: Parasitic	52	Human Diseases	353
Chagas disease (American trypanosomiasis)	26	ENSSSCG00000014010(MAPK9),ENSSSCG00000009228(MAPK10),ENSSSCG00000007520(GNAS),ENSSSCG00000006309(CD247),ENSSSCG00000001404(TNF),ENSSSCG00000029279(GNA11),ENSSSCG00000008088(IL1B1),ENSSSCG00000017705(CCL5),ENSSSCG00000012825(IKBKG),ENSSSCG00000010872(AKT3),ENSSSCG00000017700(CCL3L1),ENSSSCG00000025698(SERPINE1),ENSSSCG00000030839(JUN),ENSSSCG00000002385(TGFB3),ENSSSCG00000000708(TNFRSF1A),ENSSSCG0…	Infectious diseases: Parasitic	52	Human Diseases	353
Amoebiasis	14	ENSSSCG00000007520(GNAS),ENSSSCG00000001404(TNF),ENSSSCG00000029279(GNA11),ENSSSCG00000008088(IL1B1),ENSSSCG00000017412(RAB5C),ENSSSCG00000022307(RAB7B),ENSSSCG00000002385(TGFB3),ENSSSCG00000016958(CH242-378F17.1),ENSSSCG00000010313(VCL),ENSSSCG00000005284(GNA14),ENSSSCG00000013771(PRKACG),ENSSSCG00000012571(COL4A6),ENSSSCG00000005503(TLR4),ENSSSCG00000029828(RAB5B),	Infectious diseases: Parasitic	52	Human Diseases	353
Legionellosis	6	ENSSSCG00000023043(BCL2L13),ENSSSCG00000001404(TNF),ENSSSCG00000008088(IL1B1),ENSSSCG00000028711(CASP1),ENSSSCG00000014305(SAR1B),ENSSSCG00000005503(TLR4),	Infectious diseases: Bacterial	66	Human Diseases	353
Staphylococcus aureus infection	7	ENSSSCG00000029371(C5AR1),ENSSSCG00000011806(MASP1),ENSSSCG00000013655(ICAM1),ENSSSCG00000006288(SELP),ENSSSCG00000024519(FCAR),ENSSSCG00000007797(ITGAL),ENSSSCG00000001422(C2),	Infectious diseases: Bacterial	66	Human Diseases	353
Pertussis	20	ENSSSCG00000014010(MAPK9),ENSSSCG00000009228(MAPK10),ENSSSCG00000011101(ITGB1),ENSSSCG00000022080(RHOA),ENSSSCG00000001404(TNF),ENSSSCG00000022545(CALM3),ENSSSCG00000025768(CALM1),ENSSSCG00000008088(IL1B1),ENSSSCG00000028711(CASP1),ENSSSCG00000030839(JUN),ENSSSCG00000005503(TLR4),ENSSSCG00000000293(ITGA5),ENSSSCG00000014277(IRF1),ENSSSCG00000012795(IRAK1),ENSSSCG00000010336(SFTPA1),ENSSSCG0000000…	Infectious diseases: Bacterial	66	Human Diseases	353
Bacterial invasion of epithelial cells	18	ENSSSCG00000011101(ITGB1),ENSSSCG00000022080(RHOA),ENSSSCG00000021944(RAC3),ENSSSCG00000007334(SRC),ENSSSCG00000009048(GAB1),ENSSSCG00000005596(ARPC5L),ENSSSCG00000028355(ACTG1),ENSSSCG00000016370(SEPT2),ENSSSCG00000016635(CAV2),ENSSSCG00000016958(CH242-378F17.1),ENSSSCG00000003520(CDC42),ENSSSCG00000010313(VCL),ENSSSCG00000007800(SEPT1),ENSSSCG00000015560(ARPC5),ENSSSCG00000000293(ITGA5),ENSSSCG…	Infectious diseases: Bacterial	66	Human Diseases	353
Tuberculosis	29	ENSSSCG00000006357(FCER1G),ENSSSCG00000014010(MAPK9),ENSSSCG00000000068(EP300),ENSSSCG00000009228(MAPK10),ENSSSCG00000022080(RHOA),ENSSSCG00000017178(SPHK1),ENSSSCG00000001404(TNF),ENSSSCG00000022545(CALM3),ENSSSCG00000025768(CALM1),ENSSSCG00000008088(IL1B1),ENSSSCG00000010872(AKT3),ENSSSCG00000007334(SRC),ENSSSCG00000017412(RAB5C),ENSSSCG00000002385(TGFB3),ENSSSCG00000013579(CD209),ENSSSCG000000…	Infectious diseases: Bacterial	66	Human Diseases	353
Salmonella infection	16	ENSSSCG00000014010(MAPK9),ENSSSCG00000006927(PKN2),ENSSSCG00000009228(MAPK10),ENSSSCG00000017816(RILP),ENSSSCG00000008088(IL1B1),ENSSSCG00000021944(RAC3),ENSSSCG00000017700(CCL3L1),ENSSSCG00000028711(CASP1),ENSSSCG00000005596(ARPC5L),ENSSSCG00000028355(ACTG1),ENSSSCG00000022307(RAB7B),ENSSSCG00000030839(JUN),ENSSSCG00000003520(CDC42),ENSSSCG00000015560(ARPC5),ENSSSCG00000016578(FLNC),ENSSSCG00000…	Infectious diseases: Bacterial	66	Human Diseases	353
AGE-RAGE signaling pathway in diabetic complications	24	ENSSSCG00000002829(MMP2),ENSSSCG00000014010(MAPK9),ENSSSCG00000009228(MAPK10),ENSSSCG00000001404(TNF),ENSSSCG00000013655(ICAM1),ENSSSCG00000017406(STAT5A),ENSSSCG00000006753(NRAS),ENSSSCG00000008088(IL1B1),ENSSSCG00000021944(RAC3),ENSSSCG00000010872(AKT3),ENSSSCG00000012135(FIGF),ENSSSCG00000001573(PIM1),ENSSSCG00000007356(PLCG1),ENSSSCG00000007115(THBD),ENSSSCG00000025698(SERPINE1),ENSSSCG000000…	Endocrine and metabolic diseases	56	Human Diseases	353
Non-alcoholic fatty liver disease (NAFLD)	21	ENSSSCG00000027990(EIF2S1),ENSSSCG00000014010(MAPK9),ENSSSCG00000009228(MAPK10),ENSSSCG00000007710(MLXIPL),ENSSSCG00000001404(TNF),ENSSSCG00000014289(UQCRQ),ENSSSCG00000008088(IL1B1),ENSSSCG00000016349(NDUFA10),ENSSSCG00000017279(ERN1),ENSSSCG00000021944(RAC3),ENSSSCG00000010872(AKT3),ENSSSCG00000013564(INSR),ENSSSCG00000022482(DDIT3),ENSSSCG00000030839(JUN),ENSSSCG00000000708(TNFRSF1A),ENSSSCG00…	Endocrine and metabolic diseases	56	Human Diseases	353
Maturity onset diabetes of the young	5	ENSSSCG00000007371(HNF4A),ENSSSCG00000022417(HNF1B),ENSSSCG00000003092(FOXA3),ENSSSCG00000013320(PAX6),ENSSSCG00000009919(HNF1A),	Endocrine and metabolic diseases	56	Human Diseases	353
Type II diabetes mellitus	8	ENSSSCG00000014010(MAPK9),ENSSSCG00000009228(MAPK10),ENSSSCG00000001404(TNF),ENSSSCG00000001930(PKM),ENSSSCG00000013564(INSR),ENSSSCG00000016958(CH242-378F17.1),ENSSSCG00000000910(SOCS2),ENSSSCG00000003413(MTOR),	Endocrine and metabolic diseases	56	Human Diseases	353
Type I diabetes mellitus	8	ENSSSCG00000028561(CD28),ENSSSCG00000001404(TNF),ENSSSCG00000001403(LTA),ENSSSCG00000008088(IL1B1),ENSSSCG00000011060(GAD2),ENSSSCG00000001231(SLA-1),ENSSSCG00000016218(PTPRN),ENSSSCG00000010448(FAS),	Endocrine and metabolic diseases	56	Human Diseases	353
Insulin resistance	18	ENSSSCG00000014010(MAPK9),ENSSSCG00000009228(MAPK10),ENSSSCG00000015405(CD36),ENSSSCG00000007710(MLXIPL),ENSSSCG00000001404(TNF),ENSSSCG00000010872(AKT3),ENSSSCG00000013564(INSR),ENSSSCG00000003154(GYS1),ENSSSCG00000000708(TNFRSF1A),ENSSSCG00000016958(CH242-378F17.1),ENSSSCG00000012913(PPP1CA),ENSSSCG00000013501(CREB3L3),ENSSSCG00000000185(PRKAG1),ENSSSCG00000030289(PTPN11),ENSSSCG00000022797(PPP…	Endocrine and metabolic diseases	56	Human Diseases	353
HTLV-I infection	50	ENSSSCG00000027443(MRAS),ENSSSCG00000024813(MAP3K3),ENSSSCG00000003949(CDC20),ENSSSCG00000000068(EP300),ENSSSCG00000014020(CANX),ENSSSCG00000001404(TNF),ENSSSCG00000013655(ICAM1),ENSSSCG00000001403(LTA),ENSSSCG00000017406(STAT5A),ENSSSCG00000006753(NRAS),ENSSSCG00000024671(WNT9A),ENSSSCG00000016628(WNT2),ENSSSCG00000012825(IKBKG),ENSSSCG00000016918(MAP3K1),ENSSSCG00000009051(IL15),ENSSSCG00000010…	Infectious diseases: Viral	120	Human Diseases	353
Herpes simplex infection	32	ENSSSCG00000007721(GTF2I),ENSSSCG00000027990(EIF2S1),ENSSSCG00000014010(MAPK9),ENSSSCG00000000068(EP300),ENSSSCG00000009228(MAPK10),ENSSSCG00000001404(TNF),ENSSSCG00000001403(LTA),ENSSSCG00000008088(IL1B1),ENSSSCG00000017705(CCL5),ENSSSCG00000012825(IKBKG),ENSSSCG00000009051(IL15),ENSSSCG00000020893(TAP1),ENSSSCG00000012793(HCFC1),ENSSSCG00000022774(GLTSCR2),ENSSSCG00000012278(CFP),ENSSSCG0000003…	Infectious diseases: Viral	120	Human Diseases	353
Measles	22	ENSSSCG00000027990(EIF2S1),ENSSSCG00000028561(CD28),ENSSSCG00000017406(STAT5A),ENSSSCG00000008088(IL1B1),ENSSSCG00000004154(TNFAIP3),ENSSSCG00000010872(AKT3),ENSSSCG00000025890(RAB9B),ENSSSCG00000008265(DOK1),ENSSSCG00000013579(CD209),ENSSSCG00000016958(CH242-378F17.1),ENSSSCG00000014281(IL13),ENSSSCG00000015094(CD3G),ENSSSCG00000025092(CDK4),ENSSSCG00000012365(MSN),ENSSSCG00000015092(CD3E),ENSSS…	Infectious diseases: Viral	120	Human Diseases	353
Hepatitis B	22	ENSSSCG00000014010(MAPK9),ENSSSCG00000000068(EP300),ENSSSCG00000009228(MAPK10),ENSSSCG00000001404(TNF),ENSSSCG00000017406(STAT5A),ENSSSCG00000006753(NRAS),ENSSSCG00000012825(IKBKG),ENSSSCG00000016918(MAP3K1),ENSSSCG00000010872(AKT3),ENSSSCG00000012279(ELK1),ENSSSCG00000001079(E2F3),ENSSSCG00000007334(SRC),ENSSSCG00000009401(RB1),ENSSSCG00000007477(NFATC2),ENSSSCG00000030839(JUN),ENSSSCG0000000238…	Infectious diseases: Viral	120	Human Diseases	353
Influenza A	23	ENSSSCG00000027990(EIF2S1),ENSSSCG00000014010(MAPK9),ENSSSCG00000000068(EP300),ENSSSCG00000009228(MAPK10),ENSSSCG00000001404(TNF),ENSSSCG00000013655(ICAM1),ENSSSCG00000008088(IL1B1),ENSSSCG00000017705(CCL5),ENSSSCG00000010872(AKT3),ENSSSCG00000028711(CASP1),ENSSSCG00000014296(VDAC1),ENSSSCG00000028355(ACTG1),ENSSSCG00000030839(JUN),ENSSSCG00000000708(TNFRSF1A),ENSSSCG00000016958(CH242-378F17.1),E…	Infectious diseases: Viral	120	Human Diseases	353
Epstein-Barr virus infection	46	ENSSSCG00000025571(POLR2G),ENSSSCG00000014010(MAPK9),ENSSSCG00000000068(EP300),ENSSSCG00000009228(MAPK10),ENSSSCG00000013239(PSMC3),ENSSSCG00000025783(ENTPD3),ENSSSCG00000013655(ICAM1),ENSSSCG00000015424(PSMC2),ENSSSCG00000028007(POLR1C),ENSSSCG00000012825(IKBKG),ENSSSCG00000017287(PSMC5),ENSSSCG00000004154(TNFAIP3),ENSSSCG00000010872(AKT3),ENSSSCG00000014559(PSMD13),ENSSSCG00000007356(PLCG1),ENS…	Infectious diseases: Viral	120	Human Diseases	353
Hepatitis C	20	ENSSSCG00000027990(EIF2S1),ENSSSCG00000014010(MAPK9),ENSSSCG00000009228(MAPK10),ENSSSCG00000011657(CLDN18),ENSSSCG00000001404(TNF),ENSSSCG00000006753(NRAS),ENSSSCG00000012825(IKBKG),ENSSSCG00000009759(SCARB1),ENSSSCG00000010872(AKT3),ENSSSCG00000011747(CLDN11),ENSSSCG00000000708(TNFRSF1A),ENSSSCG00000016958(CH242-378F17.1),ENSSSCG00000001009(RIPK1),ENSSSCG00000012275(ARAF),ENSSSCG00000013648(TYK2…	Infectious diseases: Viral	120	Human Diseases	353
Acute myeloid leukemia	12	ENSSSCG00000001539(PPARD),ENSSSCG00000017406(STAT5A),ENSSSCG00000006753(NRAS),ENSSSCG00000012825(IKBKG),ENSSSCG00000010872(AKT3),ENSSSCG00000001573(PIM1),ENSSSCG00000016958(CH242-378F17.1),ENSSSCG00000012275(ARAF),ENSSSCG00000012051(RUNX1),ENSSSCG00000017428(JUP),ENSSSCG00000013237(SPI1),ENSSSCG00000003413(MTOR),	Cancers: Specific types	69	Human Diseases	353
Prostate cancer	16	ENSSSCG00000000068(EP300),ENSSSCG00000004812(IGF1R),ENSSSCG00000001701(HSP90AB1),ENSSSCG00000006753(NRAS),ENSSSCG00000015815(FGFR1),ENSSSCG00000012825(IKBKG),ENSSSCG00000010872(AKT3),ENSSSCG00000001079(E2F3),ENSSSCG00000009401(RB1),ENSSSCG00000016958(CH242-378F17.1),ENSSSCG00000012275(ARAF),ENSSSCG00000013501(CREB3L3),ENSSSCG00000000857(IGF1),ENSSSCG00000028216(NKX3-1),ENSSSCG00000017497(ERBB2),E…	Cancers: Specific types	69	Human Diseases	353
Chronic myeloid leukemia	15	ENSSSCG00000005706(ABL1),ENSSSCG00000017406(STAT5A),ENSSSCG00000006753(NRAS),ENSSSCG00000012825(IKBKG),ENSSSCG00000010872(AKT3),ENSSSCG00000001079(E2F3),ENSSSCG00000009401(RB1),ENSSSCG00000010052(BCR),ENSSSCG00000002385(TGFB3),ENSSSCG00000016958(CH242-378F17.1),ENSSSCG00000012275(ARAF),ENSSSCG00000025092(CDK4),ENSSSCG00000012051(RUNX1),ENSSSCG00000010095(CRKL),ENSSSCG00000030289(PTPN11),	Cancers: Specific types	69	Human Diseases	353
Basal cell carcinoma	8	ENSSSCG00000024671(WNT9A),ENSSSCG00000016628(WNT2),ENSSSCG00000015733(GLI2),ENSSSCG00000025374(DVL3),ENSSSCG00000014920(FZD4),ENSSSCG00000006780(WNT2B),ENSSSCG00000016569(SMO),ENSSSCG00000027312(PTCH1),	Cancers: Specific types	69	Human Diseases	353
Glioma	13	ENSSSCG00000004812(IGF1R),ENSSSCG00000022545(CALM3),ENSSSCG00000025768(CALM1),ENSSSCG00000006753(NRAS),ENSSSCG00000010872(AKT3),ENSSSCG00000001079(E2F3),ENSSSCG00000007356(PLCG1),ENSSSCG00000009401(RB1),ENSSSCG00000016958(CH242-378F17.1),ENSSSCG00000012275(ARAF),ENSSSCG00000025092(CDK4),ENSSSCG00000000857(IGF1),ENSSSCG00000003413(MTOR),	Cancers: Specific types	69	Human Diseases	353
Small cell lung cancer	14	ENSSSCG00000011101(ITGB1),ENSSSCG00000017578(ITGA3),ENSSSCG00000029737(CKS1B),ENSSSCG00000012825(IKBKG),ENSSSCG00000010872(AKT3),ENSSSCG00000001079(E2F3),ENSSSCG00000016887(ITGA2),ENSSSCG00000009401(RB1),ENSSSCG00000016958(CH242-378F17.1),ENSSSCG00000025092(CDK4),ENSSSCG00000016027(ITGAV),ENSSSCG00000012571(COL4A6),ENSSSCG00000002525(TRAF3),ENSSSCG00000021068(TRAF5),	Cancers: Specific types	69	Human Diseases	353
Melanoma	16	ENSSSCG00000004812(IGF1R),ENSSSCG00000024954(FGF1),ENSSSCG00000006753(NRAS),ENSSSCG00000015815(FGFR1),ENSSSCG00000016997(FGF18),ENSSSCG00000010872(AKT3),ENSSSCG00000001079(E2F3),ENSSSCG00000029028(FGF23),ENSSSCG00000009401(RB1),ENSSSCG00000016958(CH242-378F17.1),ENSSSCG00000012275(ARAF),ENSSSCG00000025092(CDK4),ENSSSCG00000000857(IGF1),ENSSSCG00000016878(FGF10),ENSSSCG00000009278(FGF9),ENSSSCG000…	Cancers: Specific types	69	Human Diseases	353
Endometrial cancer	7	ENSSSCG00000006753(NRAS),ENSSSCG00000010872(AKT3),ENSSSCG00000012279(ELK1),ENSSSCG00000016958(CH242-378F17.1),ENSSSCG00000012275(ARAF),ENSSSCG00000017497(ERBB2),ENSSSCG00000023272(ILK),	Cancers: Specific types	69	Human Diseases	353
Bladder cancer	10	ENSSSCG00000002829(MMP2),ENSSSCG00000006753(NRAS),ENSSSCG00000001079(E2F3),ENSSSCG00000007334(SRC),ENSSSCG00000004789(THBS1),ENSSSCG00000009401(RB1),ENSSSCG00000012275(ARAF),ENSSSCG00000025092(CDK4),ENSSSCG00000001695(VEGFA),ENSSSCG00000017497(ERBB2),	Cancers: Specific types	69	Human Diseases	353
Pancreatic cancer	15	ENSSSCG00000014010(MAPK9),ENSSSCG00000009228(MAPK10),ENSSSCG00000012825(IKBKG),ENSSSCG00000021944(RAC3),ENSSSCG00000010872(AKT3),ENSSSCG00000001079(E2F3),ENSSSCG00000009401(RB1),ENSSSCG00000002385(TGFB3),ENSSSCG00000016958(CH242-378F17.1),ENSSSCG00000003520(CDC42),ENSSSCG00000012275(ARAF),ENSSSCG00000025092(CDK4),ENSSSCG00000005738(RALGDS),ENSSSCG00000001695(VEGFA),ENSSSCG00000017497(ERBB2),	Cancers: Specific types	69	Human Diseases	353
Thyroid cancer	2	ENSSSCG00000006753(NRAS),ENSSSCG00000010199(RET),	Cancers: Specific types	69	Human Diseases	353
Renal cell carcinoma	14	ENSSSCG00000000068(EP300),ENSSSCG00000006753(NRAS),ENSSSCG00000021944(RAC3),ENSSSCG00000010872(AKT3),ENSSSCG00000009048(GAB1),ENSSSCG00000030839(JUN),ENSSSCG00000002385(TGFB3),ENSSSCG00000016958(CH242-378F17.1),ENSSSCG00000003520(CDC42),ENSSSCG00000014878(PAK1),ENSSSCG00000012275(ARAF),ENSSSCG00000001695(VEGFA),ENSSSCG00000010095(CRKL),ENSSSCG00000030289(PTPN11),	Cancers: Specific types	69	Human Diseases	353
Colorectal cancer	10	ENSSSCG00000014010(MAPK9),ENSSSCG00000009228(MAPK10),ENSSSCG00000022080(RHOA),ENSSSCG00000021944(RAC3),ENSSSCG00000010872(AKT3),ENSSSCG00000030839(JUN),ENSSSCG00000002385(TGFB3),ENSSSCG00000016958(CH242-378F17.1),ENSSSCG00000012275(ARAF),ENSSSCG00000005738(RALGDS),	Cancers: Specific types	69	Human Diseases	353
Non-small cell lung cancer	9	ENSSSCG00000006753(NRAS),ENSSSCG00000010872(AKT3),ENSSSCG00000001079(E2F3),ENSSSCG00000007356(PLCG1),ENSSSCG00000009401(RB1),ENSSSCG00000016958(CH242-378F17.1),ENSSSCG00000012275(ARAF),ENSSSCG00000025092(CDK4),ENSSSCG00000017497(ERBB2),	Cancers: Specific types	69	Human Diseases	353
Choline metabolism in cancer	16	ENSSSCG00000014010(MAPK9),ENSSSCG00000009228(MAPK10),ENSSSCG00000008040(TSC2),ENSSSCG00000006753(NRAS),ENSSSCG00000021944(RAC3),ENSSSCG00000004039(SLC22A3),ENSSSCG00000010872(AKT3),ENSSSCG00000007356(PLCG1),ENSSSCG00000017615(DGKE),ENSSSCG00000030839(JUN),ENSSSCG00000030547(PIP5K1A),ENSSSCG00000016958(CH242-378F17.1),ENSSSCG00000012182(PCYT1B),ENSSSCG00000005738(RALGDS),ENSSSCG00000003839(PLPP3),…	Cancers: Overview	160	Human Diseases	353
MicroRNAs in cancer	23	ENSSSCG00000000068(EP300),ENSSSCG00000022080(RHOA),ENSSSCG00000005706(ABL1),ENSSSCG00000006753(NRAS),ENSSSCG00000026547(SLC45A3),ENSSSCG00000007151(CDC25B),ENSSSCG00000001079(E2F3),ENSSSCG00000001573(PIM1),ENSSSCG00000004789(THBS1),ENSSSCG00000007356(PLCG1),ENSSSCG00000013297(CD44),ENSSSCG00000006132(MMP16),ENSSSCG00000001516(BAK1),ENSSSCG00000017306(ITGB3),ENSSSCG00000013008(CDCA5),ENSSSCG000000…	Cancers: Overview	160	Human Diseases	353
Proteoglycans in cancer	52	ENSSSCG00000002829(MMP2),ENSSSCG00000027443(MRAS),ENSSSCG00000008844(KDR),ENSSSCG00000011101(ITGB1),ENSSSCG00000004812(IGF1R),ENSSSCG00000022080(RHOA),ENSSSCG00000016204(IHH),ENSSSCG00000001404(TNF),ENSSSCG00000006753(NRAS),ENSSSCG00000015815(FGFR1),ENSSSCG00000024671(WNT9A),ENSSSCG00000016628(WNT2),ENSSSCG00000009237(HPSE),ENSSSCG00000008601(SDC1),ENSSSCG00000016364(GPC1),ENSSSCG00000021944(RAC3…	Cancers: Overview	160	Human Diseases	353
Transcriptional misregulation in cancer	28	ENSSSCG00000005166(MLLT3),ENSSSCG00000005604(PBX3),ENSSSCG00000004812(IGF1R),ENSSSCG00000030798(FUS),ENSSSCG00000020919(MLF1),ENSSSCG00000025551(RUNX2),ENSSSCG00000017466(CCR7),ENSSSCG00000012262(KDM6A),ENSSSCG00000005385(NR4A3),ENSSSCG00000026547(SLC45A3),ENSSSCG00000002283(FUT8),ENSSSCG00000017379(ETV4),ENSSSCG00000022482(DDIT3),ENSSSCG00000002033(CEBPE),ENSSSCG00000008618(MYCN),ENSSSCG00000024…	Cancers: Overview	160	Human Diseases	353
Chemical carcinogenesis	4	ENSSSCG00000005663(CCBL1),ENSSSCG00000001906(CYP1A1),ENSSSCG00000026798(CYP2C42),ENSSSCG00000006925(CCBL2),	Cancers: Overview	160	Human Diseases	353
Central carbon metabolism in cancer	12	ENSSSCG00000006753(NRAS),ENSSSCG00000015815(FGFR1),ENSSSCG00000003105(SLC1A5),ENSSSCG00000010872(AKT3),ENSSSCG00000001930(PKM),ENSSSCG00000016958(CH242-378F17.1),ENSSSCG00000010199(RET),ENSSSCG00000013496(SIRT6),ENSSSCG00000017497(ERBB2),ENSSSCG00000016056(GLS),ENSSSCG00000014558(SIRT3),ENSSSCG00000003413(MTOR),	Cancers: Overview	160	Human Diseases	353
Pathways in cancer	74	ENSSSCG00000002829(MMP2),ENSSSCG00000000682(GNB3),ENSSSCG00000014010(MAPK9),ENSSSCG00000000068(EP300),ENSSSCG00000009228(MAPK10),ENSSSCG00000007520(GNAS),ENSSSCG00000011101(ITGB1),ENSSSCG00000004812(IGF1R),ENSSSCG00000001539(PPARD),ENSSSCG00000017578(ITGA3),ENSSSCG00000001701(HSP90AB1),ENSSSCG00000022080(RHOA),ENSSSCG00000004791(RASGRP1),ENSSSCG00000005706(ABL1),ENSSSCG00000024954(FGF1),ENSSSCG00…	Cancers: Overview	160	Human Diseases	353
Viral carcinogenesis	33	ENSSSCG00000003949(CDC20),ENSSSCG00000000068(EP300),ENSSSCG00000022080(RHOA),ENSSSCG00000017406(STAT5A),ENSSSCG00000006753(NRAS),ENSSSCG00000015650(MAPKAPK2),ENSSSCG00000012825(IKBKG),ENSSSCG00000021944(RAC3),ENSSSCG00000001930(PKM),ENSSSCG00000007334(SRC),ENSSSCG00000009401(RB1),ENSSSCG00000030839(JUN),ENSSSCG00000002411(GTF2A1),ENSSSCG00000016958(CH242-378F17.1),ENSSSCG00000003520(CDC42),ENSSSC…	Cancers: Overview	160	Human Diseases	353
Rheumatoid arthritis	15	ENSSSCG00000028561(CD28),ENSSSCG00000001404(TNF),ENSSSCG00000013655(ICAM1),ENSSSCG00000016990(ATP6V0E1),ENSSSCG00000008088(IL1B1),ENSSSCG00000017705(CCL5),ENSSSCG00000009051(IL15),ENSSSCG00000017700(CCL3L1),ENSSSCG00000030839(JUN),ENSSSCG00000002385(TGFB3),ENSSSCG00000010414(CXCL12),ENSSSCG00000001695(VEGFA),ENSSSCG00000002776(ATP6V0D1),ENSSSCG00000005503(TLR4),ENSSSCG00000007797(ITGAL),	Immune diseases	38	Human Diseases	353
Systemic lupus erythematosus	6	ENSSSCG00000028561(CD28),ENSSSCG00000001404(TNF),ENSSSCG00000007440(CD40),ENSSSCG00000016738(H2AFZ),ENSSSCG00000017202(H3F3B),ENSSSCG00000001422(C2),	Immune diseases	38	Human Diseases	353
Inflammatory bowel disease (IBD)	8	ENSSSCG00000001404(TNF),ENSSSCG00000007817(IL4R),ENSSSCG00000008088(IL1B1),ENSSSCG00000030839(JUN),ENSSSCG00000002385(TGFB3),ENSSSCG00000014281(IL13),ENSSSCG00000000482(IL22),ENSSSCG00000005503(TLR4),	Immune diseases	38	Human Diseases	353
Allograft rejection	5	ENSSSCG00000028561(CD28),ENSSSCG00000001404(TNF),ENSSSCG00000001231(SLA-1),ENSSSCG00000007440(CD40),ENSSSCG00000010448(FAS),	Immune diseases	38	Human Diseases	353
Primary immunodeficiency	12	ENSSSCG00000000687(CD4),ENSSSCG00000012825(IKBKG),ENSSSCG00000009938(UNG),ENSSSCG00000008217(CD8A),ENSSSCG00000020893(TAP1),ENSSSCG00000025464(ORAI1),ENSSSCG00000025042(ICOS),ENSSSCG00000008213(CD8B),ENSSSCG00000015092(CD3E),ENSSSCG00000007440(CD40),ENSSSCG00000026145(RAG1),ENSSSCG00000016832(IL7R),	Immune diseases	38	Human Diseases	353
Graft-versus-host disease	5	ENSSSCG00000028561(CD28),ENSSSCG00000001404(TNF),ENSSSCG00000008088(IL1B1),ENSSSCG00000001231(SLA-1),ENSSSCG00000010448(FAS),	Immune diseases	38	Human Diseases	353
Autoimmune thyroid disease	4	ENSSSCG00000028561(CD28),ENSSSCG00000001231(SLA-1),ENSSSCG00000007440(CD40),ENSSSCG00000010448(FAS),	Immune diseases	38	Human Diseases	353
Asthma	6	ENSSSCG00000006357(FCER1G),ENSSSCG00000001404(TNF),ENSSSCG00000014281(IL13),ENSSSCG00000017630(EPX),ENSSSCG00000007440(CD40),ENSSSCG00000013099(MS4A2),	Immune diseases	38	Human Diseases	353
Parkinson's disease	12	ENSSSCG00000014289(UQCRQ),ENSSSCG00000016349(NDUFA10),ENSSSCG00000015048(DRD2),ENSSSCG00000014296(VDAC1),ENSSSCG00000015973(ATP5G3),ENSSSCG00000000784(LRRK2),ENSSSCG00000007524(ATP5E),ENSSSCG00000013771(PRKACG),ENSSSCG00000027165(UBE2G2),ENSSSCG00000027085(UQCRFS1),ENSSSCG00000023379(UBE2L6),ENSSSCG00000011399(GNAI2),	Neurodegenerative diseases	44	Human Diseases	353
Huntington's disease	17	ENSSSCG00000025571(POLR2G),ENSSSCG00000000068(EP300),ENSSSCG00000008697(HTT),ENSSSCG00000014289(UQCRQ),ENSSSCG00000016349(NDUFA10),ENSSSCG00000024434(AP2B1),ENSSSCG00000014296(VDAC1),ENSSSCG00000007700(HIP1),ENSSSCG00000022955(POLR2B),ENSSSCG00000029876(SOD2),ENSSSCG00000015973(ATP5G3),ENSSSCG00000000093(DNAL4),ENSSSCG00000007524(ATP5E),ENSSSCG00000025454(POLR2C),ENSSSCG00000013501(CREB3L3),ENSSS…	Neurodegenerative diseases	44	Human Diseases	353
Amyotrophic lateral sclerosis (ALS)	6	ENSSSCG00000001404(TNF),ENSSSCG00000021944(RAC3),ENSSSCG00000028711(CASP1),ENSSSCG00000000708(TNFRSF1A),ENSSSCG00000000206(FAIM2),ENSSSCG00000009649(NEFL),	Neurodegenerative diseases	44	Human Diseases	353
Prion diseases	7	ENSSSCG00000007039(PRNP),ENSSSCG00000008088(IL1B1),ENSSSCG00000017705(CCL5),ENSSSCG00000012279(ELK1),ENSSSCG00000014336(EGR1),ENSSSCG00000013771(PRKACG),ENSSSCG00000015045(NCAM1),	Neurodegenerative diseases	44	Human Diseases	353
Alzheimer's disease	17	ENSSSCG00000028297(APH1A),ENSSSCG00000001404(TNF),ENSSSCG00000022545(CALM3),ENSSSCG00000025768(CALM1),ENSSSCG00000014289(UQCRQ),ENSSSCG00000008088(IL1B1),ENSSSCG00000016349(NDUFA10),ENSSSCG00000017279(ERN1),ENSSSCG00000012999(CAPN1),ENSSSCG00000015973(ATP5G3),ENSSSCG00000000708(TNFRSF1A),ENSSSCG00000001518(ITPR3),ENSSSCG00000007524(ATP5E),ENSSSCG00000010470(IDE),ENSSSCG00000015079(BACE1),ENSSSCG0…	Neurodegenerative diseases	44	Human Diseases	353
Amphetamine addiction	9	ENSSSCG00000007520(GNAS),ENSSSCG00000030565(GRIA4),ENSSSCG00000022545(CALM3),ENSSSCG00000025768(CALM1),ENSSSCG00000023215(MAOB),ENSSSCG00000030839(JUN),ENSSSCG00000012913(PPP1CA),ENSSSCG00000013771(PRKACG),ENSSSCG00000013501(CREB3L3),	Substance dependence	30	Human Diseases	353
Alcoholism	17	ENSSSCG00000000682(GNB3),ENSSSCG00000007520(GNAS),ENSSSCG00000022545(CALM3),ENSSSCG00000025768(CALM1),ENSSSCG00000023215(MAOB),ENSSSCG00000006753(NRAS),ENSSSCG00000015048(DRD2),ENSSSCG00000012275(ARAF),ENSSSCG00000012913(PPP1CA),ENSSSCG00000004622(GNB5),ENSSSCG00000025545(HDAC6),ENSSSCG00000009815(CAMKK2),ENSSSCG00000013501(CREB3L3),ENSSSCG00000016738(H2AFZ),ENSSSCG00000017202(H3F3B),ENSSSCG00000…	Substance dependence	30	Human Diseases	353
Morphine addiction	14	ENSSSCG00000000682(GNB3),ENSSSCG00000007520(GNAS),ENSSSCG00000016929(PDE4D),ENSSSCG00000006393(KCNJ9),ENSSSCG00000004165(PDE7B),ENSSSCG00000021573(KCNJ5),ENSSSCG00000010683(GRK5),ENSSSCG00000021059(ADORA1),ENSSSCG00000001242(GABBR1),ENSSSCG00000013771(PRKACG),ENSSSCG00000015870(KCNJ3),ENSSSCG00000004622(GNB5),ENSSSCG00000007348(SLC32A1),ENSSSCG00000011399(GNAI2),	Substance dependence	30	Human Diseases	353
Nicotine addiction	3	ENSSSCG00000030565(GRIA4),ENSSSCG00000007348(SLC32A1),ENSSSCG00000006545(CHRNB2),	Substance dependence	30	Human Diseases	353
Cocaine addiction	7	ENSSSCG00000007520(GNAS),ENSSSCG00000023215(MAOB),ENSSSCG00000015048(DRD2),ENSSSCG00000030839(JUN),ENSSSCG00000013771(PRKACG),ENSSSCG00000013501(CREB3L3),ENSSSCG00000011399(GNAI2),	Substance dependence	30	Human Diseases	353
Hypertrophic cardiomyopathy (HCM)	19	ENSSSCG00000013236(MYBPC3),ENSSSCG00000011101(ITGB1),ENSSSCG00000017578(ITGA3),ENSSSCG00000001404(TNF),ENSSSCG00000017510(CACNB1),ENSSSCG00000016887(ITGA2),ENSSSCG00000023102(CACNG4),ENSSSCG00000028355(ACTG1),ENSSSCG00000002385(TGFB3),ENSSSCG00000017271(CACNG1),ENSSSCG00000017306(ITGB3),ENSSSCG00000016027(ITGAV),ENSSSCG00000000857(IGF1),ENSSSCG00000000293(ITGA5),ENSSSCG00000000185(PRKAG1),ENSSSCG…	Cardiovascular diseases	32	Human Diseases	353
Viral myocarditis	10	ENSSSCG00000028561(CD28),ENSSSCG00000005706(ABL1),ENSSSCG00000013655(ICAM1),ENSSSCG00000012012(CXADR),ENSSSCG00000021944(RAC3),ENSSSCG00000028355(ACTG1),ENSSSCG00000030255(EIF4G1),ENSSSCG00000001231(SLA-1),ENSSSCG00000007440(CD40),ENSSSCG00000007797(ITGAL),	Cardiovascular diseases	32	Human Diseases	353
Arrhythmogenic right ventricular cardiomyopathy (ARVC)	14	ENSSSCG00000011101(ITGB1),ENSSSCG00000017578(ITGA3),ENSSSCG00000017510(CACNB1),ENSSSCG00000016887(ITGA2),ENSSSCG00000023102(CACNG4),ENSSSCG00000028355(ACTG1),ENSSSCG00000017271(CACNG1),ENSSSCG00000017306(ITGB3),ENSSSCG00000016027(ITGAV),ENSSSCG00000000293(ITGA5),ENSSSCG00000025532(CACNG7),ENSSSCG00000017428(JUP),ENSSSCG00000024800(DSC2),ENSSSCG00000011046(ITGA8),	Cardiovascular diseases	32	Human Diseases	353
Dilated cardiomyopathy	19	ENSSSCG00000013236(MYBPC3),ENSSSCG00000007520(GNAS),ENSSSCG00000011101(ITGB1),ENSSSCG00000017578(ITGA3),ENSSSCG00000001404(TNF),ENSSSCG00000017510(CACNB1),ENSSSCG00000016887(ITGA2),ENSSSCG00000023102(CACNG4),ENSSSCG00000028355(ACTG1),ENSSSCG00000002385(TGFB3),ENSSSCG00000013771(PRKACG),ENSSSCG00000017271(CACNG1),ENSSSCG00000017306(ITGB3),ENSSSCG00000016027(ITGAV),ENSSSCG00000000857(IGF1),ENSSSCG0…	Cardiovascular diseases	32	Human Diseases	353
Endocytosis	50	ENSSSCG00000003136(CYTH2),ENSSSCG00000008844(KDR),ENSSSCG00000003983(SMAP2),ENSSSCG00000022919(KIF5C),ENSSSCG00000004812(IGF1R),ENSSSCG00000020666(EHD4),ENSSSCG00000017479(WIPF2),ENSSSCG00000013848(RAB8A),ENSSSCG00000022080(RHOA),ENSSSCG00000010250(VPS26A),ENSSSCG00000013508(SH3GL1),ENSSSCG00000015688(CXCR4),ENSSSCG00000028762(VPS37C),ENSSSCG00000017747(RAB11FIP4),ENSSSCG00000010528(ZFYVE27),ENSS…	Transport and catabolism	118	Cellular Processes	257
Regulation of autophagy	6	ENSSSCG00000014819(ATG16L2),ENSSSCG00000002707(GABARAPL2),ENSSSCG00000009742(ULK1),ENSSSCG00000013645(ATG4D),ENSSSCG00000001898(ULK3),ENSSSCG00000018045(ULK2),	Transport and catabolism	118	Cellular Processes	257
Phagosome	33	ENSSSCG00000011101(ITGB1),ENSSSCG00000015405(CD36),ENSSSCG00000014020(CANX),ENSSSCG00000017816(RILP),ENSSSCG00000016990(ATP6V0E1),ENSSSCG00000007523(TUBB1),ENSSSCG00000016147(PIKFYVE),ENSSSCG00000009759(SCARB1),ENSSSCG00000021944(RAC3),ENSSSCG00000020893(TAP1),ENSSSCG00000004789(THBS1),ENSSSCG00000016887(ITGA2),ENSSSCG00000011848(TFRC),ENSSSCG00000017412(RAB5C),ENSSSCG00000028355(ACTG1),ENSSSCG00…	Transport and catabolism	118	Cellular Processes	257
Lysosome	21	ENSSSCG00000009784(ABCB9),ENSSSCG00000008867(CTSO),ENSSSCG00000017211(GGA3),ENSSSCG00000001927(HEXA),ENSSSCG00000012970(CTSW),ENSSSCG00000004486(SLC17A5),ENSSSCG00000014627(SMPD1),ENSSSCG00000017865(CTNS),ENSSSCG00000007739(GUSB),ENSSSCG00000001770(CTSH),ENSSSCG00000007033(AP3M2),ENSSSCG00000013856(AP1M1),ENSSSCG00000011532(SUMF1),ENSSSCG00000012142(AP1S2),ENSSSCG00000008031(GNPTG),ENSSSCG0000002…	Transport and catabolism	118	Cellular Processes	257
Peroxisome	16	ENSSSCG00000003405(PEX14),ENSSSCG00000028620(ABCD3),ENSSSCG00000017781(PIPOX),ENSSSCG00000005671(CRAT),ENSSSCG00000001852(IDH2),ENSSSCG00000021170(FAR1),ENSSSCG00000029876(SOD2),ENSSSCG00000001000(ECI2),ENSSSCG00000027052(PEX11A),ENSSSCG00000000072(SLC25A17),ENSSSCG00000015784(ACSL1),ENSSSCG00000006168(PEX2),ENSSSCG00000016402(AGXT),ENSSSCG00000009931(MVK),ENSSSCG00000025252(PEX5),ENSSSCG00000013…	Transport and catabolism	118	Cellular Processes	257
Gap junction	12	ENSSSCG00000030354(MAP3K2),ENSSSCG00000007520(GNAS),ENSSSCG00000008866(GUCY1A3),ENSSSCG00000006753(NRAS),ENSSSCG00000029279(GNA11),ENSSSCG00000007523(TUBB1),ENSSSCG00000015048(DRD2),ENSSSCG00000009250(PRKG2),ENSSSCG00000007334(SRC),ENSSSCG00000001518(ITPR3),ENSSSCG00000013771(PRKACG),ENSSSCG00000011399(GNAI2),	Cellular community	89	Cellular Processes	257
Tight junction	23	ENSSSCG00000027443(MRAS),ENSSSCG00000021036(RAB3B),ENSSSCG00000022080(RHOA),ENSSSCG00000011657(CLDN18),ENSSSCG00000006753(NRAS),ENSSSCG00000013491(TJP3),ENSSSCG00000010872(AKT3),ENSSSCG00000011747(CLDN11),ENSSSCG00000007334(SRC),ENSSSCG00000006369(F11R),ENSSSCG00000028355(ACTG1),ENSSSCG00000003520(CDC42),ENSSSCG00000006767(MAGI3),ENSSSCG00000025092(CDK4),ENSSSCG00000023376(PARD6G),ENSSSCG00000007…	Cellular community	89	Cellular Processes	257
Signaling pathways regulating pluripotency of stem cells	24	ENSSSCG00000000233(ACVR1B),ENSSSCG00000024312(ID4),ENSSSCG00000016850(LIFR),ENSSSCG00000004812(IGF1R),ENSSSCG00000009193(SMARCAD1),ENSSSCG00000021207(HESX1),ENSSSCG00000001393(POU5F1),ENSSSCG00000009357(SMAD9),ENSSSCG00000006753(NRAS),ENSSSCG00000015815(FGFR1),ENSSSCG00000024671(WNT9A),ENSSSCG00000016628(WNT2),ENSSSCG00000010872(AKT3),ENSSSCG00000012705(ZIC3),ENSSSCG00000006645(SETDB1),ENSSSCG000…	Cellular community	89	Cellular Processes	257
Focal adhesion	38	ENSSSCG00000014010(MAPK9),ENSSSCG00000008844(KDR),ENSSSCG00000009228(MAPK10),ENSSSCG00000011101(ITGB1),ENSSSCG00000004812(IGF1R),ENSSSCG00000001771(RASGRF1),ENSSSCG00000017578(ITGA3),ENSSSCG00000022080(RHOA),ENSSSCG00000021944(RAC3),ENSSSCG00000010872(AKT3),ENSSSCG00000012279(ELK1),ENSSSCG00000005317(TLN1),ENSSSCG00000012135(FIGF),ENSSSCG00000007334(SRC),ENSSSCG00000004789(THBS1),ENSSSCG000000168…	Cellular community	89	Cellular Processes	257
Adherens junction	17	ENSSSCG00000000068(EP300),ENSSSCG00000004812(IGF1R),ENSSSCG00000022080(RHOA),ENSSSCG00000015815(FGFR1),ENSSSCG00000021944(RAC3),ENSSSCG00000007334(SRC),ENSSSCG00000013564(INSR),ENSSSCG00000028355(ACTG1),ENSSSCG00000003520(CDC42),ENSSSCG00000010313(VCL),ENSSSCG00000013174(CTNND1),ENSSSCG00000003090(PVRL2),ENSSSCG00000023709(PTPRJ),ENSSSCG00000015124(PVRL1),ENSSSCG00000017497(ERBB2),ENSSSCG00000002…	Cellular community	89	Cellular Processes	257
Regulation of actin cytoskeleton	42	ENSSSCG00000027443(MRAS),ENSSSCG00000011101(ITGB1),ENSSSCG00000030378(LIMK1),ENSSSCG00000024545(CHRM1),ENSSSCG00000017578(ITGA3),ENSSSCG00000022080(RHOA),ENSSSCG00000024954(FGF1),ENSSSCG00000006753(NRAS),ENSSSCG00000015815(FGFR1),ENSSSCG00000016147(PIKFYVE),ENSSSCG00000021944(RAC3),ENSSSCG00000016997(FGF18),ENSSSCG00000007334(SRC),ENSSSCG00000016887(ITGA2),ENSSSCG00000029028(FGF23),ENSSSCG0000000…	Cell motility	42	Cellular Processes	257
Apoptosis	5	ENSSSCG00000014010(MAPK9),ENSSSCG00000009228(MAPK10),ENSSSCG00000017643(SEPT4),ENSSSCG00000000708(TNFRSF1A),ENSSSCG00000001516(BAK1),	Cell growth and death	70	Cellular Processes	257
Oocyte meiosis	17	ENSSSCG00000003949(CDC20),ENSSSCG00000015599(PPP2R5A),ENSSSCG00000004812(IGF1R),ENSSSCG00000022545(CALM3),ENSSSCG00000025768(CALM1),ENSSSCG00000010606(SLK),ENSSSCG00000001654(PPP2R5D),ENSSSCG00000012325(SMC1A),ENSSSCG00000007493(STK6),ENSSSCG00000030222(ANAPC7),ENSSSCG00000001518(ITPR3),ENSSSCG00000012913(PPP1CA),ENSSSCG00000013771(PRKACG),ENSSSCG00000002001(REC8),ENSSSCG00000000857(IGF1),ENSSSCG…	Cell growth and death	70	Cellular Processes	257
p53 signaling pathway	13	ENSSSCG00000003562(SFN),ENSSSCG00000008040(TSC2),ENSSSCG00000008988(CCNG2),ENSSSCG00000009585(GADD45G),ENSSSCG00000004789(THBS1),ENSSSCG00000025698(SERPINE1),ENSSSCG00000015213(EI24),ENSSSCG00000000002(GTSE1),ENSSSCG00000025092(CDK4),ENSSSCG00000022689(GADD45B),ENSSSCG00000000857(IGF1),ENSSSCG00000004894(SERPINB5),ENSSSCG00000010448(FAS),	Cell growth and death	70	Cellular Processes	257
Cell cycle	20	ENSSSCG00000003562(SFN),ENSSSCG00000003949(CDC20),ENSSSCG00000000068(EP300),ENSSSCG00000013481(FZR1),ENSSSCG00000005706(ABL1),ENSSSCG00000017471(CDC6),ENSSSCG00000011624(MCM2),ENSSSCG00000006145(E2F5),ENSSSCG00000009585(GADD45G),ENSSSCG00000007151(CDC25B),ENSSSCG00000001079(E2F3),ENSSSCG00000006014(RAD21),ENSSSCG00000009401(RB1),ENSSSCG00000012325(SMC1A),ENSSSCG00000010726(BUB3),ENSSSCG0000003022…	Cell growth and death	70	Cellular Processes	257
Sulfur relay system	4	ENSSSCG00000005649(URM1),ENSSSCG00000000007(TRMU),ENSSSCG00000001596(MOCS1),ENSSSCG00000000134(MPST),	Folding, sorting and degradation	70	Genetic Information Processing	189
Ubiquitin mediated proteolysis	16	ENSSSCG00000015095(UBE4A),ENSSSCG00000003949(CDC20),ENSSSCG00000009933(UBE3B),ENSSSCG00000013481(FZR1),ENSSSCG00000025667(FBXO2),ENSSSCG00000016918(MAP3K1),ENSSSCG00000030222(ANAPC7),ENSSSCG00000027165(UBE2G2),ENSSSCG00000023727(TRIM37),ENSSSCG00000010563(BTRC),ENSSSCG00000027057(SYVN1),ENSSSCG00000016722(UBE2D4),ENSSSCG00000016865(FBXO4),ENSSSCG00000023379(UBE2L6),ENSSSCG00000005501(TRIM32),ENSS…	Folding, sorting and degradation	70	Genetic Information Processing	189
SNARE interactions in vesicular transport	5	ENSSSCG00000029615(VAMP7),ENSSSCG00000007516(STX16),ENSSSCG00000005386(STX17),ENSSSCG00000007768(STX4),ENSSSCG00000004727(SNAP23),	Folding, sorting and degradation	70	Genetic Information Processing	189
Proteasome	8	ENSSSCG00000013239(PSMC3),ENSSSCG00000015424(PSMC2),ENSSSCG00000017287(PSMC5),ENSSSCG00000014559(PSMD13),ENSSSCG00000001468(PSMB9),ENSSSCG00000001754(PSMA4),ENSSSCG00000005038(PSMC6),ENSSSCG00000006830(PSMA5),	Folding, sorting and degradation	70	Genetic Information Processing	189
Protein processing in endoplasmic reticulum	27	ENSSSCG00000027990(EIF2S1),ENSSSCG00000008633(PDIA6),ENSSSCG00000014010(MAPK9),ENSSSCG00000017094(MARCH6),ENSSSCG00000009228(MAPK10),ENSSSCG00000001436(RNF5),ENSSSCG00000014020(CANX),ENSSSCG00000001701(HSP90AB1),ENSSSCG00000025667(FBXO2),ENSSSCG00000017279(ERN1),ENSSSCG00000012772(BCAP31),ENSSSCG00000002682(MBTPS1),ENSSSCG00000012999(CAPN1),ENSSSCG00000006501(SSR2),ENSSSCG00000022482(DDIT3),ENSSS…	Folding, sorting and degradation	70	Genetic Information Processing	189
Protein export	1	ENSSSCG00000017191(SRP68),	Folding, sorting and degradation	70	Genetic Information Processing	189
RNA degradation	13	ENSSSCG00000009460(DIS3),ENSSSCG00000010518(EXOSC1),ENSSSCG00000022616(DCP1A),ENSSSCG00000015231(DCPS),ENSSSCG00000005355(EXOSC3),ENSSSCG00000011300(EXOSC7),ENSSSCG00000002799(CNOT1),ENSSSCG00000023976(DCP1B),ENSSSCG00000017102(PAPD7),ENSSSCG00000001903(EDC3),ENSSSCG00000016193(RQCD1),ENSSSCG00000000393(PAN2),ENSSSCG00000012014(BTG3),	Folding, sorting and degradation	70	Genetic Information Processing	189
RNA polymerase	12	ENSSSCG00000008226(POLR1A),ENSSSCG00000025571(POLR2G),ENSSSCG00000028007(POLR1C),ENSSSCG00000005347(POLR1E),ENSSSCG00000022955(POLR2B),ENSSSCG00000010327(POLR3A),ENSSSCG00000008098(POLR1B),ENSSSCG00000026233(POLR3G),ENSSSCG00000009622(POLR3D),ENSSSCG00000025454(POLR2C),ENSSSCG00000006682(POLR3GL),ENSSSCG00000007970(POLR3K),	Transcription	42	Genetic Information Processing	189
Spliceosome	25	ENSSSCG00000015867(PRPF40A),ENSSSCG00000003849(MAGOH),ENSSSCG00000001708(CDC5L),ENSSSCG00000012703(RBMX),ENSSSCG00000005777(TXNL4A),ENSSSCG00000030390(PPIL1),ENSSSCG00000028509(RBM8A),ENSSSCG00000003263(PRPF31),ENSSSCG00000026644(DDX46),ENSSSCG00000027323(NCBP2),ENSSSCG00000008587(SF3B6),ENSSSCG00000000611(WBP11),ENSSSCG00000017155(EIF4A3),ENSSSCG00000030507(SMNDC1),ENSSSCG00000004403(CDC40),ENSS…	Transcription	42	Genetic Information Processing	189
Basal transcription factors	5	ENSSSCG00000007721(GTF2I),ENSSSCG00000002411(GTF2A1),ENSSSCG00000011127(TAF3),ENSSSCG00000026714(TAF9B),ENSSSCG00000015721(ERCC3),	Transcription	42	Genetic Information Processing	189
Aminoacyl-tRNA biosynthesis	6	ENSSSCG00000013745(FARSA),ENSSSCG00000005781(TARSL2),ENSSSCG00000029457(YARS),ENSSSCG00000010797(EARS2),ENSSSCG00000001706(AARS2),ENSSSCG00000014375(HARS),	Translation	64	Genetic Information Processing	189
mRNA surveillance pathway	15	ENSSSCG00000015599(PPP2R5A),ENSSSCG00000003849(MAGOH),ENSSSCG00000002505(PAPOLA),ENSSSCG00000013083(CPSF7),ENSSSCG00000017477(CASC3),ENSSSCG00000028509(RBM8A),ENSSSCG00000027323(NCBP2),ENSSSCG00000001654(PPP2R5D),ENSSSCG00000017155(EIF4A3),ENSSSCG00000012913(PPP1CA),ENSSSCG00000007494(CSTF1),ENSSSCG00000020799(CPSF3),ENSSSCG00000012581(NXT2),ENSSSCG00000003093(SYMPK),ENSSSCG00000012486(CSTF2),	Translation	64	Genetic Information Processing	189
Ribosome	18	ENSSSCG00000001696(MRPL14),ENSSSCG00000005996(MRPL13),ENSSSCG00000027358(RPS17),ENSSSCG00000012405(RPS4X),ENSSSCG00000005759(MRPS2),ENSSSCG00000013656(MRPL4),ENSSSCG00000005595(RPL35),ENSSSCG00000021746(MRPL35),ENSSSCG00000003042(RPS19),ENSSSCG00000001528(RPS10),ENSSSCG00000025060(MRPL32),ENSSSCG00000003165(RPS11),ENSSSCG00000023248(RPS15),ENSSSCG00000028343(MRPL9),ENSSSCG00000024983(RSL24D1),ENS…	Translation	64	Genetic Information Processing	189
RNA transport	24	ENSSSCG00000027990(EIF2S1),ENSSSCG00000017066(GEMIN5),ENSSSCG00000008482(GEMIN6),ENSSSCG00000003849(MAGOH),ENSSSCG00000010460(RPP30),ENSSSCG00000000998(RPP40),ENSSSCG00000017477(CASC3),ENSSSCG00000002854(POP4),ENSSSCG00000028509(RBM8A),ENSSSCG00000004691(EIF3J),ENSSSCG00000027323(NCBP2),ENSSSCG00000011610(NUP210),ENSSSCG00000017155(EIF4A3),ENSSSCG00000030255(EIF4G1),ENSSSCG00000005667(NUP188),ENS…	Translation	64	Genetic Information Processing	189
Ribosome biogenesis in eukaryotes	13	ENSSSCG00000027676(NOP56),ENSSSCG00000010460(RPP30),ENSSSCG00000016036(WDR75),ENSSSCG00000000998(RPP40),ENSSSCG00000002854(POP4),ENSSSCG00000017745(UTP6),ENSSSCG00000001888(RPP25),ENSSSCG00000026812(EMG1),ENSSSCG00000010990(NOL6),ENSSSCG00000002804(CSNK2A2),ENSSSCG00000012581(NXT2),ENSSSCG00000014175(RIOK2),ENSSSCG00000010973(RPP25L),	Translation	64	Genetic Information Processing	189
Non-homologous end-joining	4	ENSSSCG00000016755(POLM),ENSSSCG00000016177(XRCC5),ENSSSCG00000014280(RAD50),ENSSSCG00000010564(POLL),	Replication and repair	19	Genetic Information Processing	189
DNA replication	5	ENSSSCG00000011624(MCM2),ENSSSCG00000009854(RFC5),ENSSSCG00000025488(MCM3),ENSSSCG00000011795(IGF2BP2),ENSSSCG00000022240(POLA1),	Replication and repair	19	Genetic Information Processing	189
Nucleotide excision repair	5	ENSSSCG00000005368(XPA),ENSSSCG00000011602(XPC),ENSSSCG00000009854(RFC5),ENSSSCG00000011795(IGF2BP2),ENSSSCG00000015721(ERCC3),	Replication and repair	19	Genetic Information Processing	189
Fanconi anemia pathway	2	ENSSSCG00000004845(FAN1),ENSSSCG00000012973(MUS81),	Replication and repair	19	Genetic Information Processing	189
Base excision repair	5	ENSSSCG00000028699(NEIL2),ENSSSCG00000009938(UNG),ENSSSCG00000024221(SMUG1),ENSSSCG00000023033(PARP3),ENSSSCG00000010564(POLL),	Replication and repair	19	Genetic Information Processing	189
Homologous recombination	3	ENSSSCG00000014280(RAD50),ENSSSCG00000000863(SYCP3),ENSSSCG00000012973(MUS81),	Replication and repair	19	Genetic Information Processing	189
Mismatch repair	2	ENSSSCG00000009854(RFC5),ENSSSCG00000011795(IGF2BP2),	Replication and repair	19	Genetic Information Processing	189
VEGF signaling pathway	12	ENSSSCG00000008844(KDR),ENSSSCG00000017178(SPHK1),ENSSSCG00000006753(NRAS),ENSSSCG00000015650(MAPKAPK2),ENSSSCG00000021944(RAC3),ENSSSCG00000010872(AKT3),ENSSSCG00000007334(SRC),ENSSSCG00000007356(PLCG1),ENSSSCG00000007477(NFATC2),ENSSSCG00000016958(CH242-378F17.1),ENSSSCG00000003520(CDC42),ENSSSCG00000001695(VEGFA),	Signal transduction	287	Environmental Information Processing	324
Notch signaling pathway	10	ENSSSCG00000000068(EP300),ENSSSCG00000027726(DLL1),ENSSSCG00000028297(APH1A),ENSSSCG00000007067(JAG1),ENSSSCG00000025374(DVL3),ENSSSCG00000013145(DTX4),ENSSSCG00000017414(KAT2A),ENSSSCG00000022155(RBPJ),ENSSSCG00000022932(SNW1),ENSSSCG00000014019(MAML1),	Signal transduction	287	Environmental Information Processing	324
Wnt signaling pathway	22	ENSSSCG00000025822(SFRP1),ENSSSCG00000014010(MAPK9),ENSSSCG00000000068(EP300),ENSSSCG00000009228(MAPK10),ENSSSCG00000001539(PPARD),ENSSSCG00000022080(RHOA),ENSSSCG00000024671(WNT9A),ENSSSCG00000016628(WNT2),ENSSSCG00000021944(RAC3),ENSSSCG00000010529(SFRP5),ENSSSCG00000025374(DVL3),ENSSSCG00000000625(LRP6),ENSSSCG00000007477(NFATC2),ENSSSCG00000030839(JUN),ENSSSCG00000014920(FZD4),ENSSSCG00000013…	Signal transduction	287	Environmental Information Processing	324
cAMP signaling pathway	33	ENSSSCG00000014010(MAPK9),ENSSSCG00000027908(MC2R),ENSSSCG00000000068(EP300),ENSSSCG00000009228(MAPK10),ENSSSCG00000007520(GNAS),ENSSSCG00000030565(GRIA4),ENSSSCG00000024545(CHRM1),ENSSSCG00000022080(RHOA),ENSSSCG00000022545(CALM3),ENSSSCG00000025768(CALM1),ENSSSCG00000015048(DRD2),ENSSSCG00000016929(PDE4D),ENSSSCG00000021944(RAC3),ENSSSCG00000010872(AKT3),ENSSSCG00000017251(SOX9),ENSSSCG00000015…	Signal transduction	287	Environmental Information Processing	324
Hippo signaling pathway	22	ENSSSCG00000024954(FGF1),ENSSSCG00000010894(TP53BP2),ENSSSCG00000024671(WNT9A),ENSSSCG00000016628(WNT2),ENSSSCG00000011704(WWTR1),ENSSSCG00000012591(AMOT),ENSSSCG00000004017(FRMD1),ENSSSCG00000001544(TEAD3),ENSSSCG00000015733(GLI2),ENSSSCG00000025374(DVL3),ENSSSCG00000025698(SERPINE1),ENSSSCG00000028355(ACTG1),ENSSSCG00000005027(FRMD6),ENSSSCG00000002385(TGFB3),ENSSSCG00000014920(FZD4),ENSSSCG000…	Signal transduction	287	Environmental Information Processing	324
Hedgehog signaling pathway	10	ENSSSCG00000016204(IHH),ENSSSCG00000015733(GLI2),ENSSSCG00000014240(CSNK1G3),ENSSSCG00000014283(KIF3A),ENSSSCG00000013771(PRKACG),ENSSSCG00000010563(BTRC),ENSSSCG00000013445(CSNK1G2),ENSSSCG00000016569(SMO),ENSSSCG00000030153(SMURF1),ENSSSCG00000027312(PTCH1),	Signal transduction	287	Environmental Information Processing	324
TNF signaling pathway	26	ENSSSCG00000014010(MAPK9),ENSSSCG00000027426(BCL3),ENSSSCG00000009228(MAPK10),ENSSSCG00000001404(TNF),ENSSSCG00000013655(ICAM1),ENSSSCG00000001403(LTA),ENSSSCG00000008088(IL1B1),ENSSSCG00000017705(CCL5),ENSSSCG00000012825(IKBKG),ENSSSCG00000004154(TNFAIP3),ENSSSCG00000009051(IL15),ENSSSCG00000010872(AKT3),ENSSSCG00000006286(SELE),ENSSSCG00000030839(JUN),ENSSSCG00000000708(TNFRSF1A),ENSSSCG0000001…	Signal transduction	287	Environmental Information Processing	324
HIF-1 signaling pathway	17	ENSSSCG00000000068(EP300),ENSSSCG00000004812(IGF1R),ENSSSCG00000028203(ICA),ENSSSCG00000015753(ANGPT2),ENSSSCG00000010872(AKT3),ENSSSCG00000012277(TIMP1),ENSSSCG00000013564(INSR),ENSSSCG00000007356(PLCG1),ENSSSCG00000011848(TFRC),ENSSSCG00000025698(SERPINE1),ENSSSCG00000016958(CH242-378F17.1),ENSSSCG00000000706(LTBR),ENSSSCG00000001695(VEGFA),ENSSSCG00000000857(IGF1),ENSSSCG00000005503(TLR4),ENSS…	Signal transduction	287	Environmental Information Processing	324
Ras signaling pathway	51	ENSSSCG00000027443(MRAS),ENSSSCG00000000682(GNB3),ENSSSCG00000014127(RASGRF2),ENSSSCG00000014010(MAPK9),ENSSSCG00000008844(KDR),ENSSSCG00000009228(MAPK10),ENSSSCG00000004812(IGF1R),ENSSSCG00000001771(RASGRF1),ENSSSCG00000022080(RHOA),ENSSSCG00000004791(RASGRP1),ENSSSCG00000022545(CALM3),ENSSSCG00000005706(ABL1),ENSSSCG00000025768(CALM1),ENSSSCG00000024954(FGF1),ENSSSCG00000006753(NRAS),ENSSSCG000…	Signal transduction	287	Environmental Information Processing	324
Rap1 signaling pathway	47	ENSSSCG00000027443(MRAS),ENSSSCG00000008844(KDR),ENSSSCG00000007520(GNAS),ENSSSCG00000011101(ITGB1),ENSSSCG00000004812(IGF1R),ENSSSCG00000022080(RHOA),ENSSSCG00000022545(CALM3),ENSSSCG00000025768(CALM1),ENSSSCG00000024954(FGF1),ENSSSCG00000006753(NRAS),ENSSSCG00000015815(FGFR1),ENSSSCG00000013932(LPAR2),ENSSSCG00000015048(DRD2),ENSSSCG00000021944(RAC3),ENSSSCG00000015753(ANGPT2),ENSSSCG0000001699…	Signal transduction	287	Environmental Information Processing	324
cGMP-PKG signaling pathway	23	ENSSSCG00000007721(GTF2I),ENSSSCG00000022080(RHOA),ENSSSCG00000022545(CALM3),ENSSSCG00000025768(CALM1),ENSSSCG00000008866(GUCY1A3),ENSSSCG00000029279(GNA11),ENSSSCG00000009250(PRKG2),ENSSSCG00000010872(AKT3),ENSSSCG00000013564(INSR),ENSSSCG00000014296(VDAC1),ENSSSCG00000002315(SLC8A3),ENSSSCG00000007139(ADRA1D),ENSSSCG00000021059(ADORA1),ENSSSCG00000007477(NFATC2),ENSSSCG00000016958(CH242-378F17.…	Signal transduction	287	Environmental Information Processing	324
TGF-beta signaling pathway	14	ENSSSCG00000000233(ACVR1B),ENSSSCG00000024312(ID4),ENSSSCG00000000068(EP300),ENSSSCG00000022080(RHOA),ENSSSCG00000001404(TNF),ENSSSCG00000009357(SMAD9),ENSSSCG00000006145(E2F5),ENSSSCG00000004789(THBS1),ENSSSCG00000002385(TGFB3),ENSSSCG00000000271(AMHR2),ENSSSCG00000011014(BAMBI),ENSSSCG00000001027(BMP6),ENSSSCG00000030153(SMURF1),ENSSSCG00000025270(CHRD),	Signal transduction	287	Environmental Information Processing	324
Calcium signaling pathway	23	ENSSSCG00000012144(GRPR),ENSSSCG00000007520(GNAS),ENSSSCG00000024545(CHRM1),ENSSSCG00000017178(SPHK1),ENSSSCG00000022545(CALM3),ENSSSCG00000025768(CALM1),ENSSSCG00000029279(GNA11),ENSSSCG00000007356(PLCG1),ENSSSCG00000007788(PHKG2),ENSSSCG00000014296(VDAC1),ENSSSCG00000002315(SLC8A3),ENSSSCG00000025464(ORAI1),ENSSSCG00000007139(ADRA1D),ENSSSCG00000011576(HRH1),ENSSSCG00000010459(HTR7),ENSSSCG0000…	Signal transduction	287	Environmental Information Processing	324
MAPK signaling pathway	54	ENSSSCG00000030354(MAP3K2),ENSSSCG00000027443(MRAS),ENSSSCG00000014127(RASGRF2),ENSSSCG00000014010(MAPK9),ENSSSCG00000024813(MAP3K3),ENSSSCG00000009228(MAPK10),ENSSSCG00000001771(RASGRF1),ENSSSCG00000004791(RASGRP1),ENSSSCG00000001404(TNF),ENSSSCG00000024954(FGF1),ENSSSCG00000010624(DUSP5),ENSSSCG00000006753(NRAS),ENSSSCG00000015815(FGFR1),ENSSSCG00000008088(IL1B1),ENSSSCG00000015650(MAPKAPK2),EN…	Signal transduction	287	Environmental Information Processing	324
Jak-STAT signaling pathway	27	ENSSSCG00000000068(EP300),ENSSSCG00000016850(LIFR),ENSSSCG00000007817(IL4R),ENSSSCG00000017406(STAT5A),ENSSSCG00000022500(IL20RB),ENSSSCG00000009051(IL15),ENSSSCG00000010872(AKT3),ENSSSCG00000001573(PIM1),ENSSSCG00000025308(IL17D),ENSSSCG00000026324(CRLF2),ENSSSCG00000027572(CNTF),ENSSSCG00000010974(CNTFR),ENSSSCG00000004157(IL20RA),ENSSSCG00000016958(CH242-378F17.1),ENSSSCG00000014281(IL13),ENSS…	Signal transduction	287	Environmental Information Processing	324
FoxO signaling pathway	20	ENSSSCG00000014010(MAPK9),ENSSSCG00000000068(EP300),ENSSSCG00000009228(MAPK10),ENSSSCG00000004812(IGF1R),ENSSSCG00000008988(CCNG2),ENSSSCG00000006753(NRAS),ENSSSCG00000014113(HOMER1),ENSSSCG00000009585(GADD45G),ENSSSCG00000010872(AKT3),ENSSSCG00000013564(INSR),ENSSSCG00000002707(GABARAPL2),ENSSSCG00000029876(SOD2),ENSSSCG00000002385(TGFB3),ENSSSCG00000016958(CH242-378F17.1),ENSSSCG00000012275(ARA…	Signal transduction	287	Environmental Information Processing	324
Phosphatidylinositol signaling system	21	ENSSSCG00000022545(CALM3),ENSSSCG00000025768(CALM1),ENSSSCG00000003642(INPP5B),ENSSSCG00000011546(MTMR14),ENSSSCG00000014811(INPPL1),ENSSSCG00000012650(OCRL),ENSSSCG00000016147(PIKFYVE),ENSSSCG00000002457(ITPK1),ENSSSCG00000007356(PLCG1),ENSSSCG00000017615(DGKE),ENSSSCG00000015283(PIK3C2B),ENSSSCG00000027629(CDIPT),ENSSSCG00000030547(PIP5K1A),ENSSSCG00000016958(CH242-378F17.1),ENSSSCG00000001518(…	Signal transduction	287	Environmental Information Processing	324
Phospholipase D signaling pathway	24	ENSSSCG00000003136(CYTH2),ENSSSCG00000006357(FCER1G),ENSSSCG00000027443(MRAS),ENSSSCG00000007520(GNAS),ENSSSCG00000008040(TSC2),ENSSSCG00000022080(RHOA),ENSSSCG00000006753(NRAS),ENSSSCG00000013932(LPAR2),ENSSSCG00000010872(AKT3),ENSSSCG00000013564(INSR),ENSSSCG00000007356(PLCG1),ENSSSCG00000017615(DGKE),ENSSSCG00000015959(RAPGEF4),ENSSSCG00000009048(GAB1),ENSSSCG00000004033(AGPAT4),ENSSSCG0000003…	Signal transduction	287	Environmental Information Processing	324
AMPK signaling pathway	22	ENSSSCG00000007371(HNF4A),ENSSSCG00000015599(PPP2R5A),ENSSSCG00000004812(IGF1R),ENSSSCG00000015405(CD36),ENSSSCG00000013848(RAB8A),ENSSSCG00000008040(TSC2),ENSSSCG00000003194(AKT1S1),ENSSSCG00000010872(AKT3),ENSSSCG00000013564(INSR),ENSSSCG00000013592(ELAVL1),ENSSSCG00000001654(PPP2R5D),ENSSSCG00000003154(GYS1),ENSSSCG00000016958(CH242-378F17.1),ENSSSCG00000007839(EEF2K),ENSSSCG00000010554(SCD),E…	Signal transduction	287	Environmental Information Processing	324
Sphingolipid signaling pathway	23	ENSSSCG00000006357(FCER1G),ENSSSCG00000014010(MAPK9),ENSSSCG00000009228(MAPK10),ENSSSCG00000015599(PPP2R5A),ENSSSCG00000010274(SGPL1),ENSSSCG00000022080(RHOA),ENSSSCG00000017178(SPHK1),ENSSSCG00000001404(TNF),ENSSSCG00000007072(SPTLC3),ENSSSCG00000014627(SMPD1),ENSSSCG00000006753(NRAS),ENSSSCG00000021944(RAC3),ENSSSCG00000010872(AKT3),ENSSSCG00000006644(CERS2),ENSSSCG00000001654(PPP2R5D),ENSSSCG0…	Signal transduction	287	Environmental Information Processing	324
NF-kappa B signaling pathway	23	ENSSSCG00000001404(TNF),ENSSSCG00000013655(ICAM1),ENSSSCG00000001403(LTA),ENSSSCG00000008088(IL1B1),ENSSSCG00000012825(IKBKG),ENSSSCG00000004154(TNFAIP3),ENSSSCG00000007356(PLCG1),ENSSSCG00000000708(TNFRSF1A),ENSSSCG00000001009(RIPK1),ENSSSCG00000017330(MAP3K14),ENSSSCG00000007811(LAT),ENSSSCG00000000706(LTBR),ENSSSCG00000007440(CD40),ENSSSCG00000010414(CXCL12),ENSSSCG00000005503(TLR4),ENSSSCG000…	Signal transduction	287	Environmental Information Processing	324
PI3K-Akt signaling pathway	49	ENSSSCG00000000682(GNB3),ENSSSCG00000008844(KDR),ENSSSCG00000006927(PKN2),ENSSSCG00000015599(PPP2R5A),ENSSSCG00000011101(ITGB1),ENSSSCG00000004812(IGF1R),ENSSSCG00000024545(CHRM1),ENSSSCG00000017578(ITGA3),ENSSSCG00000008040(TSC2),ENSSSCG00000001701(HSP90AB1),ENSSSCG00000007817(IL4R),ENSSSCG00000024954(FGF1),ENSSSCG00000006753(NRAS),ENSSSCG00000015815(FGFR1),ENSSSCG00000013932(LPAR2),ENSSSCG00000…	Signal transduction	287	Environmental Information Processing	324
ErbB signaling pathway	18	ENSSSCG00000014010(MAPK9),ENSSSCG00000009228(MAPK10),ENSSSCG00000005706(ABL1),ENSSSCG00000017406(STAT5A),ENSSSCG00000006753(NRAS),ENSSSCG00000010872(AKT3),ENSSSCG00000012279(ELK1),ENSSSCG00000007334(SRC),ENSSSCG00000007356(PLCG1),ENSSSCG00000009048(GAB1),ENSSSCG00000030839(JUN),ENSSSCG00000016958(CH242-378F17.1),ENSSSCG00000014878(PAK1),ENSSSCG00000012275(ARAF),ENSSSCG00000010095(CRKL),ENSSSCG000…	Signal transduction	287	Environmental Information Processing	324
mTOR signaling pathway	14	ENSSSCG00000008040(TSC2),ENSSSCG00000001404(TNF),ENSSSCG00000003194(AKT1S1),ENSSSCG00000010872(AKT3),ENSSSCG00000008044(MLST8),ENSSSCG00000009742(ULK1),ENSSSCG00000016958(CH242-378F17.1),ENSSSCG00000001898(ULK3),ENSSSCG00000009397(CAB39L),ENSSSCG00000001695(VEGFA),ENSSSCG00000000857(IGF1),ENSSSCG00000004022(RPS6KA2),ENSSSCG00000018045(ULK2),ENSSSCG00000003413(MTOR),	Signal transduction	287	Environmental Information Processing	324
Neuroactive ligand-receptor interaction	28	ENSSSCG00000029371(C5AR1),ENSSSCG00000027908(MC2R),ENSSSCG00000022490(GPR83),ENSSSCG00000024072(P2RY11),ENSSSCG00000012144(GRPR),ENSSSCG00000030565(GRIA4),ENSSSCG00000024545(CHRM1),ENSSSCG00000011280(VIPR1),ENSSSCG00000010369(NPY4R),ENSSSCG00000013932(LPAR2),ENSSSCG00000015048(DRD2),ENSSSCG00000016673(GHRHR),ENSSSCG00000026602(PTGIR),ENSSSCG00000024428(CHRNA9),ENSSSCG00000007139(ADRA1D),ENSSSCG00…	Signaling molecules and interaction	88	Environmental Information Processing	324
Cytokine-cytokine receptor interaction	44	ENSSSCG00000000233(ACVR1B),ENSSSCG00000008844(KDR),ENSSSCG00000016850(LIFR),ENSSSCG00000026633(TNFSF8),ENSSSCG00000014825(RELT),ENSSSCG00000003331(TNFRSF4),ENSSSCG00000001404(TNF),ENSSSCG00000007817(IL4R),ENSSSCG00000001403(LTA),ENSSSCG00000022500(IL20RB),ENSSSCG00000017466(CCR7),ENSSSCG00000015688(CXCR4),ENSSSCG00000008088(IL1B1),ENSSSCG00000017705(CCL5),ENSSSCG00000026707(XCR1),ENSSSCG000000090…	Signaling molecules and interaction	88	Environmental Information Processing	324
ECM-receptor interaction	16	ENSSSCG00000011101(ITGB1),ENSSSCG00000015405(CD36),ENSSSCG00000017578(ITGA3),ENSSSCG00000008601(SDC1),ENSSSCG00000004789(THBS1),ENSSSCG00000016887(ITGA2),ENSSSCG00000013297(CD44),ENSSSCG00000017306(ITGB3),ENSSSCG00000016027(ITGAV),ENSSSCG00000002262(SV2B),ENSSSCG00000004012(THBS2),ENSSSCG00000012571(COL4A6),ENSSSCG00000000293(ITGA5),ENSSSCG00000013916(COMP),ENSSSCG00000031035(GP5),ENSSSCG00000011…	Signaling molecules and interaction	88	Environmental Information Processing	324
ABC transporters	6	ENSSSCG00000009784(ABCB9),ENSSSCG00000028620(ABCD3),ENSSSCG00000020893(TAP1),ENSSSCG00000027986(ABCB8),ENSSSCG00000015113(ABCG4),ENSSSCG00000006890(ABCA4),	Membrane transport	6	Environmental Information Processing	324
